# Supplementary material for: Strain-level genetic diversity of Methylophaga nitratireducenticrescens confers plasticity to denitrification capacity in a methylotrophic marine denitrifying biofilm
Source: PeerJ. 2018 Apr 23;6:e4679. doi: 10.7717/peerj.4679 (PMC5918138; doi:10.7717/peerj.4679)
Supplement: Supplemental Information 2 [file peerj-06-4679-s002.xlsx]

## Sheet: GP59
Date	Assembly name	Sample name	Name by the client	Barre code of the library	Number of SMRTcells used	Genome size, provide by the client (Mb)	Total size of the assembly (Mb)	Number of Contigs	Longest conting (nt)	Cover cut HGAP (X)	length cut HGAP (b)	Number of all subsequences	Number of smallest sub sequences	Number of longest subsequence	Number of corrested subsequences	Average of all subsequences	Average of shortest subsequences	Average of longest subseuqnces	Average of corrected subsequences	Bases all subsequences	Bases shortest subsequences	Bases longest subsequences	Bases corrected subsequences	Estimated coverage sll subsequences	Estimated coverage shortest subsequences	Estimated coverage longest subsequences	Estimated coverage corrected subsequences	Assembly coverage (X) all subsequences	Assembly coverage (X) shortest subsequences	Assembly coverage (X) longest subsequences	Assembly coverage (X) corrected subsequences	% assembled reads all subsequences	% assembled reads shortest subsequences	% assembled reads longest subsequences	% assembled reads corrected subsequences	Contig 1 (Name/Length/mapped ceverage/Accession Blast/Length Blast/% identity Blast/% mapped length byr Blast/Definiton Blast )	Contig 2 (Name/Length/mapped ceverage/Accession Blast/Length Blast/% identity Blast/% mapped length byr Blast/Definiton Blast)	Contig 3 (Name/Length/mapped ceverage/Accession Blast/Length Blast/% identity Blast/% mapped length byr Blast/Definiton Blast)	Contig 4 (Name/Length/mapped ceverage/Accession Blast/Length Blast/% identity Blast/% mapped length byr Blast/Definiton Blast)	Contig 5 (Name/Length/mapped ceverage/Accession Blast/Length Blast/% identity Blast/% mapped length byr Blast/Definiton Blast)	Contig 6 (Name/Length/mapped ceverage/Accession Blast/Length Blast/% identity Blast/% mapped length byr Blast/Definiton Blast)	Contig 7 (Name/Length/mapped ceverage/Accession Blast/Length Blast/% identity Blast/% mapped length byr Blast/Definiton Blast)	Contig 8 (Name/Length/mapped ceverage/Accession Blast/Length Blast/% identity Blast/% mapped length byr Blast/Definiton Blast)	Contig 9 (Name/Length/mapped ceverage/Accession Blast/Length Blast/% identity Blast/% mapped length byr Blast/Definiton Blast)	Contig 10 (Name/Length/mapped ceverage/Accession Blast/Length Blast/% identity Blast/% mapped length byr Blast/Definiton Blast)
2016-04-19	GP59-30X_14	GP59	Methylophaga sp. GP59	MPS095460-1_PbSMRT_B	1	3,2	3,3	3	3234313	30	22683	110664	147423	3579	4996	10651	7022	26825	10770	1178684930	1035136614	96007602	53809001	368	323	30	16	352	309	28	16	94	94	92	-	unitig_0/3234313/268/CP003390.1/3137192/99.68/5.3838944/Methylophaga nitratireducenticrescens strain JAM1, complete genome	unitig_2/64455/115/FO203512.1/4406383/66.87/1.264448/Oleispira antarctica strain RB-8, complete genome sequence	unitig_1/45607/135/CP003380.1/2697465/96.65/1.8352445/Methylophaga frappieri strain JAM7, complete genome

## Sheet: JAM1
Date,	Nom de l'assemblage	Non de l'échantillon	EspÃ¨ce fourni par le client	Code barres de librairie utilisés dans l'assemblage	Nombre de SMRTcells utilisé dans l'assemblage	Grandeur du génome fourni par le client (Mb)	Taille totale de l'assemblage (Mb)	Nombre de Contigs	Taille du contig le plus long	Coupure couverture HGAP (X)	Coupure longueur HGAP (b)	Nb Toutes les sous-séquences	Nb Plus courte sous-séquence	Nb Plus longue sous-séquence	Nb Sous-séquence corrigée	Moyenne Toutes les sous-séquences	Moyenne Plus courte sous-séquence	Moyenne Plus longue sous-séquence	Moyenne Sous-séquence corrigée	Bases Toutes les sous-séquences	Bases Plus courte sous-séquence	Bases Plus longue sous-séquence	Bases Sous-séquence corrigée	Couverture Estimée Toutes les sous-séquences	Couverture Estimée Plus courte sous-séquence	Couverture Estimée Plus longue sous-séquence	Couverture Estimée Sous-séquence corrigée	Couverture Assemblage (X) Toutes les sous-séquences	Couverture Assemblage (X) Plus courte sous-séquence	Couverture Assemblage (X) Plus longue sous-séquence	Couverture Assemblage (X) Sous-séquence corrigée	% Lectures assemblées Toutes les sous-séquences	% Lectures assemblées Plus courte sous-séquence	% Lectures assemblées Plus longue sous-séquence	% Lectures assemblées Sous-séquence corrigée	Contig 1 (Nom/Longueur/Couverture cartographiée/Accession succÃ¨s Blast/Longueur succÃ¨s Blast/% identité Blast/% Longueur cartographiée par Blast/Définiton succÃ¨s Blast )	Contig 2 (Nom/Longueur/Couverture cartographiée/Accession succÃ¨s Blast/Longueur succÃ¨s Blast/% identité Blast/% Longueur cartographiée par Blast/Définiton succÃ¨s Blast )	Contig 3 (Nom/Longueur/Couverture cartographiée/Accession succÃ¨s Blast/Longueur succÃ¨s Blast/% identité Blast/% Longueur cartographiée par Blast/Définiton succÃ¨s Blast )	Contig 4 (Nom/Longueur/Couverture cartographiée/Accession succÃ¨s Blast/Longueur succÃ¨s Blast/% identité Blast/% Longueur cartographiée par Blast/Définiton succÃ¨s Blast )	Contig 5 (Nom/Longueur/Couverture cartographiée/Accession succÃ¨s Blast/Longueur succÃ¨s Blast/% identité Blast/% Longueur cartographiée par Blast/Définiton succÃ¨s Blast )	Contig 6 (Nom/Longueur/Couverture cartographiée/Accession succÃ¨s Blast/Longueur succÃ¨s Blast/% identité Blast/% Longueur cartographiée par Blast/Définiton succÃ¨s Blast )	Contig 7 (Nom/Longueur/Couverture cartographiée/Accession succÃ¨s Blast/Longueur succÃ¨s Blast/% identité Blast/% Longueur cartographiée par Blast/Définiton succÃ¨s Blast )	Contig 8 (Nom/Longueur/Couverture cartographiée/Accession succÃ¨s Blast/Longueur succÃ¨s Blast/% identité Blast/% Longueur cartographiée par Blast/Définiton succÃ¨s Blast )	Contig 9 (Nom/Longueur/Couverture cartographiée/Accession succÃ¨s Blast/Longueur succÃ¨s Blast/% identité Blast/% Longueur cartographiée par Blast/Définiton succÃ¨s Blast )	Contig 10 (Nom/Longueur/Couverture cartographiée/Accession succÃ¨s Blast/Longueur succÃ¨s Blast/% identité Blast/% Longueur cartographiée par Blast/Définiton succÃ¨s Blast )
2017-05-27,	PacBioJAM1-30X_14	PacBioJAM1	Methylophaga	MPS104218-1_PbSMRT_B	1	3,3	3,2	2	3158628	30	19628	110530	136001	4262	4500	10529	7503	23235	11234	1163863764	1020433159	99028300	50553609	352	309	30	15	368	322	31	15	90	90	86	-	unitig_0/3158628/263/CP003390.2/0/99.986/19.274952/Methylophaga nitratireducenticrescens strain JAM1, complete genome	unitig_1/1649/4529/HG975442.1/0/80.392/3.0927835/Solanum pennellii chromosome ch03, complete genome
