# Supplementary material for: Strain-level genetic diversity of Methylophaga nitratireducenticrescens confers plasticity to denitrification capacity in a methylotrophic marine denitrifying biofilm
Source: PeerJ. 2018 Apr 23;6:e4679. doi: 10.7717/peerj.4679 (PMC5918138; doi:10.7717/peerj.4679)
Supplement: Data S2 [file peerj-06-4679-s008.xlsx]

## Sheet: Prophage chromosomic region
	Supplemental document 2

## Sheet: Mu sequence comparison
Comparison of the Methylophaga nitratireducenticrescens prophage GPMu2 with other Mu phage/Mu-like prophages
Methylophaga nitratireducenticrescens prophage GPMu2				Escherichia coli phage Mu			Haemophilus influenzae Mu-like			Methylophaga thiooxydans DMS010			Methylophaga frappieri JAM7
				36717 nt			prophage, FluMu, 34677 nt			prophage			prophage
Gene Taq	Putative function	Strand	Length (aa)	Gene tag	Length (aa)	Similarity (%)	Gene tag	Length (aa)	Similarity (%)	Sequence ID	Length (aa)	Similarity (%)	Gene tag	Length (aa)	Similarity (%)
peg.3087	Methyl-directed repair DNA adenine methylase (EC 2.1.1.72)	-	254			NS	1523	253	81/195 (41)	WP_008290345	253	235/253 (92)	Q7C_844	253	225/253 (88)
peg.3088	hypothetical protein	+	48			NS			NS			NS			NS
peg.3089	tail fiber fragment	-	56	Mup52	328	15/35(42)			NS	WP_008290144	120	33/52 (63)			NS
peg.3090	hypothetical protein	-	230			NS			NS	WP_008290664	173	113/141 (80)			NS
peg.3091	Phage tail fiber protein	-	251	Mup49	504	72/136 (53)			NS	WP_008290149	315	55/80 (68)			NS
peg.3092	FIG121501: Prophage tail protein	-	115	Mup48	180	50/97 (51)	1521	168	41/80 (51)	WP_008290129	195	70/113 (61)			NS
peg.3093	Phage FluMu protein gp47	-	358	Mup47	360	193/365 (52)	1520	355	199/366 (54)	WP_008290140	354	225/355 (63)			NS
peg.3094	Bacteriophage protein GP46	-	146	Mup46	145	81/136 (59)	1519	135	79/138 (57)	WP_008290120	153	76/117 (64)			NS
peg.3095	Prophage baseplate assembly protein V	-	177	Mup45	197	81/152 (53)	1518	182	68/132 (51)	WP_008290167	183	77/126 (61)			NS
peg.3096	FIG003269: Prophage tail protein	-	353	Mup44	379	172/341 (50)			NS	WP_008290121	340	192/347 (55)			NS
peg.3097	Phage tail/DNA circulation protein	-	384	Mup43	495	101/192 (53)	1515	455	119/220 (54)	WP_008290153	375	224/385 (58)			NS
peg.3098	phage tail tape measure protein%2C TP901 family%2C putative	-	486	Mup42	690	34/58 (58)	1514	631	46/92 (50)	WP_008290161	590	177/377 (46)			NS
peg.3099	hypothetical protein	-	130	Mup41	144	62/111 (55)	1513	127	53/93 (56)	WP_008290133	140	70/121 (57)			NS
peg.3100	hypothetical protein	-	118	Mup40	118	49/88 (55)	1512	118	56/94 (59)	WP_008290154	116	81/117 (69)			NS
peg.3101	Bacteriophage tail sheath protein	-	489	Mup39	495	290/492 (58)	1511	487	309/489 (63)	WP_008290164	488	391/488 (80)			NS
peg.3102	hypothetical protein	-	77	Mup38	67	15/26 (57)	1510	63	27/56 (48)	WP_008290139	82	40/54 (74)			NS
peg.3103	Mu-like prophage FluMu protein gp37	-	188	Mup37	182	66/153 (43)	1509	194	88/172 (51)	WP_008290165	187	146/185 (78)			NS
peg.3104	Phage protein	-	140	Mup36	141	77/141 (54)	1508	141	74/138 (53)	WP_008290132	139	117/139 (84)	Q7C_838	167	50/78 (64)
peg.3105	hypothetical protein	-	963	Mup35	136	11/23 (47)			NS			NS			NS
peg.3106	hypothetical protein	-	82			NS			NS			NS			NS
peg.3107	hypothetical protein	-	118			NS	1506	85	22/37 (59)	WP_008290141	140	78/144 (54)			NS
peg.3108	Phage major capsid protein	-	301	Mup34	305	172/291 (59)	1505	308	158/277 (57)	WP_008290173	356	85/158 (53)	Q7C_836	300	237/297 (79)
peg.3109	Phage protein	-	134			NS			NS	WP_008290156	133	101/133 (75)	Q7C_835	139	81/136 (59)
peg.3110	Mu-like prophage FluMu I protein	-	349	Mup32	361	179/359 (49)	1504	355	181/344 (52)	WP_008290138	364	242/366 (66)	Q7C_834	359	182/338 (53)
peg.3111	hypothetical protein	+	44			NS			NS			NS			NS
peg.3112	phage virion morphogenesis protein	-	148	Mup31	156	74/151 (49)	1503	146	66/144 (45)	WP_008290150	149	116/145 (80)			NS
peg.3113	Phage (Mu-like) virion morphogenesis protein	-	405	Mup30	439	177/419 (42)	1502	414	114/227 (50)	WP_008290145	405	348/404 (86)	Q7C_832	413	167/227 (73)
peg.3114	hypothetical protein	-	75			NS			NS			NS	NS		NS
peg.3115	Mu-like prophage FluMu protein gp29	-	521	Mup29	512	308/518 (59)	1501	520	259/396 (65)	WP_008290130	521	432/520 (83)	Q7C_831	542	319/522 (61)
peg.3116	Phage terminase%2C large subunit	-	509	Mup28	551	325/471 (69)	1500	508	342/498 (68)	WP_008290169	508	465/508 (91)	Q7C_830	552	337/492 (68)
peg.3117	Phage terminase small subunit	-	183	Mup27	191	98/182 (53)	1499	189	116/182 (63)	WP_008290117	182	162/182 (89)	Q7C_829		NS
peg.3118	hypothetical protein	-	46			NS			NS			NS			NS
peg.3119	hypothetical protein	-	98	Mup26	96	62/94 (65)	1498	102	51/76 (67)	WP_008290323	96	77/94 (81)	Q7C_828	103	52/98 (53)
peg.3120	hypothetical protein	-	52	Mup25	99	24/44 (54)			NS	WP_008290353	111	47/51 (92)			NS
peg.3121	hypothetical protein	-	78	Mup24	64	18/40 (45)	1497/1496	75/84	19/28 (67), 15/28 (53)	WP_081443580	75	53/69 (76)			NS
peg.3122	hypothetical protein	-	126	Mup 23	128	10/22 (45)			NS			NS			NS
peg.3123	Phage lysin%2C N-acetylmuramoyl-L-alanine amidase (EC 3.5.1.28)	-	182			NS	1494/1493	116/94	52/102 (50), 22/40 (55)			NS			NS
peg.3124	hypothetical protein	-	66			NS			NS			NS			NS
peg.3125	hypothetical protein	-	151			NS			NS			NS			NS
peg.3126	hypothetical protein	-	298			NS			NS	WP_008290124	302	241/301 (80)			NS
peg.3127	hypothetical protein	-	123			NS			NS	WP_008290342	124	103/124 (83)			NS
peg.3128	hypothetical protein	-	116			NS			NS			NS	Q7C_804	221	83/110 (75)
peg.3129	Mobile element protein	-	403			NS	1488	185	24/48 (50)			NS			NS
peg.3130	hypothetical protein	-	97			NS	1489	184	49/79 (62)			NS	Q7C_804	221	78/84 (92)
peg.3131	E16-related protein	-	164			NS			NS	WP_008290168	202	114/153 (74)	Q7C_805	200	114/163 (69)
peg.3132	hypothetical protein	-	205			NS			NS	WP_008290166	205	156/205 (76)	Q7C_810	211	131/200 (65)
peg.3133	hypothetical protein	-	93	Mup05	74	38/76 (50)			NS	WP_008290127	89	51/86 (59)	Q7C_811	86	48/83 (57)
peg.3134	Carbon storage regulator	-	60			NS			NS	WP_008289966	61	50/56 (89)	Q7C_813	63	49/56 (87)
peg.3135	Phage protein	-	207			NS			NS	WP_008290358	203	137/202 (67)			NS
peg.3136	DNA transposition protein	-	254	Mup04	312	22/37 (59)	1481	287	66/130 (51)	WP_008290142	254	221/254 (87)			NS
peg.3137	Mobile element protein	-	719	Mup03	663	410/648 (63)	1478	687	400/658 (60)	WP_008290354	722	591/721 (81)			NS
peg.3138	Phage protein	-	120			NS			NS	WP_008290339	189	99/121 (81)			NS
peg.3139	hypothetical protein	+	117			NS			NS	WP_008290335	150	63/116 (54)			NS
peg.3140	hypothetical protein	+	289			NS			NS			NS			NS
peg.3141	hypothetical protein	+	83			NS			NS			NS			NS
	GPMu2 function: Based on RAST annotations (see supplemental doc4)			NC_000929.1			L42023.1: 1559722-1594398			NZ_ABXT00000000.1			CP003380.1			: GenBank accession number
	RAST annotations generated more putative functions than GenBank annotations
	NS. no similarity
	Similarity: # amino acid similar/ # amino acid compared (% similarity)
