# Supplementary material for: Strain-level genetic diversity of Methylophaga nitratireducenticrescens confers plasticity to denitrification capacity in a methylotrophic marine denitrifying biofilm
Source: PeerJ. 2018 Apr 23;6:e4679. doi: 10.7717/peerj.4679 (PMC5918138; doi:10.7717/peerj.4679)
Supplement: Data S4 [file peerj-06-4679-s010.xlsx]

## Sheet: Summary
	Supplemental document 4
	Summary	All sequence analyses were based on RAST annotations (Rapid Annotation using Subsystem Technology web site http://rast.nmpdr.org/seedviewer.cgi)
	Corresponding sequences	Alignment of the coding sequences (Cod), non coding sequences (NC), and Riboswitches (Rsw) which include the ncRNA:
			Based on RAST annotations, RAST chromosome alignment, MAUVE chromosome alignment, and manual ajustments
	Common genes	Identification of the common genes
	Transcriptome common genes	Transcriptomes of common genes: Transcripts per million (TPM) calculation with JAM1/GP59 TPM ratio
	Differences in gene expression	Genes with the most differences in the TPM ratio between the two transcriptomes
	Transcriptome common+Rsw+NC	Transcriptomes of common genes and the NC: The Rsw were added as indicative (no calculation).

## Sheet: Corresponding sequences
Corresponding coding sequences (Cod), intergenic sequences (NC), Riboswitches (Rsw), ncRNA between Methylophaga nitratireducenticrescens strains GP59 and JAM1
				Common genes			Gene Id and function are derived from RAST
							Corresponding Gene ID in Genbank can be search based on the Start location
				unique genes
				Intergenic sequences
				Riboswitch, Non coding RNA (except ribosomal and tRNA)
			Other colors: specific changes or notice
Strain GP59									Strain JAM1									Comments
			Transcript reads												Transcript reads
Start	End	Strand	gp1	gp2	gp3			Length (nt)	Length (nt)			Start	End	Strand	J1	J2	J3
						Gene id	function			function	Gene id
1	42	-	151	228	61	rna.1		42	42			1	42	-	184	174	216
92	167	-	12520	7005	911	rna.1	tRNA-Lys-TTT	76	76	tRNA-Lys-TTT	rna.1	92	167	-	3969	3204	2821
308	976	-	5858	4473	685	peg.1	Queuosine Biosynthesis QueC ATPase	669	669	Queuosine Biosynthesis QueC ATPase	peg.1	308	976	-	5357	3349	3192
973	1614	-	7734	5192	856	peg.2	Queuosine Biosynthesis QueE Radical SAM	642	642	Queuosine Biosynthesis QueE Radical SAM	peg.2	973	1614	-	5435	3718	3288
1638	2468	-	18501	14272	2578	peg.3	TPR repeat containing exported protein; Putative periplasmic protein contains a protein prenylyltransferase domain	831	831	TPR repeat containing exported protein; Putative periplasmic protein contains a protein prenylyltransferase domain	peg.3	1638	2468	-	11452	7663	6793
2470	3039	-	16421	13446	2584	peg.4	18K peptidoglycan-associated outer membrane lipoprotein; Peptidoglycan-associated lipoprotein precursor; Outer membrane protein P6; OmpA/MotB precursor	570	570	18K peptidoglycan-associated outer membrane lipoprotein; Peptidoglycan-associated lipoprotein precursor; Outer membrane protein P6; OmpA/MotB precursor	peg.4	2470	3039	-	14590	9874	8130
3061	4362	-	17651	15121	3240	peg.5	tolB protein precursor, periplasmic protein involved in the tonb-independent uptake of group A colicins	1302	1302	tolB protein precursor, periplasmic protein involved in the tonb-independent uptake of group A colicins	peg.5	3061	4362	-	18382	14630	13513
4374	5507	-	14707	11311	1825	peg.6	TolA protein	1134	1083	TolA protein	peg.6	4374	5456	-	9966	6865	6807
5514	5960	-	8394	7436	1498	peg.7	Tol biopolymer transport system, TolR protein	447	447	Tol biopolymer transport system, TolR protein	peg.7	5463	5909	-	9859	7067	6682
5975	6643	-	10284	8776	1986	peg.8	MotA/TolQ/ExbB proton channel family protein	669	669	MotA/TolQ/ExbB proton channel family protein	peg.8	5924	6592	-	12092	7863	7082
6633	7037	-	7879	6770	1173	peg.9	4-hydroxybenzoyl-CoA thioesterase family active site	405	405	4-hydroxybenzoyl-CoA thioesterase family active site	peg.9	6582	6986	-	8502	5677	5262
7037	8050	-	20233	15969	2245	peg.10	Holliday junction DNA helicase RuvB	1014	1014	Holliday junction DNA helicase RuvB	peg.10	6986	7999	-	24277	16383	14214
8053	8649	-	5698	4741	587	peg.11	Holliday junction DNA helicase RuvA	597	597	Holliday junction DNA helicase RuvA	peg.11	8002	8598	-	6052	3771	3672
8646	9185	-	6729	5907	801	peg.12	Crossover junction endodeoxyribonuclease RuvC (EC 3.1.22.4)	540	540	Crossover junction endodeoxyribonuclease RuvC (EC 3.1.22.4)	peg.12	8595	9134	-	8281	6108	5360
9200	9949	-	14644	13325	1951	peg.13	FIG000859: hypothetical protein YebC	750	750	FIG000859: hypothetical protein YebC	peg.13	9149	9898	-	19323	13354	11728
9997	10911	-	14488	14923	2452	peg.14	Branched-chain amino acid aminotransferase (EC 2.6.1.42)	915	915	Branched-chain amino acid aminotransferase (EC 2.6.1.42)	peg.14	9946	10860	-	23932	16565	14007
10969	13812	-	8480	9503	1940	peg.15	Glutamate-ammonia-ligase adenylyltransferase (EC 2.7.7.42)	2844	2844	Glutamate-ammonia-ligase adenylyltransferase (EC 2.7.7.42)	peg.15	10918	13761	-	12618	10930	9209
13862	14086	+	1509	1842	433	peg.16		225	225			13811	14035	+	1759	1680	1782
14136	14504	+	7700	6316	1014	peg.16	hypothetical protein	369	369	hypothetical protein	peg.16	14085	14453	+	5537	5069	4731
14594	16222	-	36743	73334	24470	peg.17	Heat shock protein 60 family chaperone GroEL	1629	1629	Heat shock protein 60 family chaperone GroEL	peg.17	14543	16171	-	89727	95721	128944
16280	16570	-	5472	11337	5915	peg.18	Heat shock protein 60 family co-chaperone GroES	291	291	Heat shock protein 60 family co-chaperone GroES	peg.18	16229	16519	-	12677	12929	18872
16718	17173	-	992	2764	1265	peg.19	FxsA protein	456	456	FxsA protein	peg.19	16667	17122	-	3064	2905	3751
17223	17352	+	284	347	62	peg.20		130	130			17172	17301	+	331	314	335
17402	18754	+	4139	4927	3307	peg.20	Phosphate-specific outer membrane porin OprP ; Pyrophosphate-specific outer membrane porin OprO	1353	1353	Phosphate-specific outer membrane porin OprP ; Pyrophosphate-specific outer membrane porin OprO	peg.20	17351	18703	+	8282	8162	9707
18848	20638	+	5259	6003	1277	peg.21	diguanylate cyclase/phosphodiesterase (GGDEF & EAL domains) with PAS/PAC sensor(s)	1791	1791	diguanylate cyclase/phosphodiesterase (GGDEF & EAL domains) with PAS/PAC sensor(s)	peg.21	18797	20587	+	8931	7940	9239
20672	21094	-	1192	1412	468	peg.22	Arsenate reductase (EC 1.20.4.1)	423	423	Arsenate reductase (EC 1.20.4.1)	peg.22	20621	21043	-	2088	1926	2307
21144	21217	+	174	245	382	peg.23		74	74			21093	21166	+	353	425	409
21267	21944	+	6693	7633	2105	peg.23	Bacterial SH3 domain homologue	678	678	Bacterial SH3 domain homologue	peg.23	21216	21893	+	8807	8282	8539
21986	22531	-	3506	4045	3779	peg.24	Pyridoxamine 5'-phosphate oxidase-related putative heme iron utilization protein	546	546	Pyridoxamine 5'-phosphate oxidase-related putative heme iron utilization protein	peg.24	21935	22480	-	4063	4040	4453
22581	23105	+	1422	1701	2108	peg.25		525	525			22530	23054	+	1981	2287	2340
23155	23277	+	812	948	263	peg.25	hypothetical protein	123	123	hypothetical protein	peg.25	23104	23226	+	2115	2283	2876
23327	23418	+	407	514	114	peg.26		92	141	hypothetical protein	peg.26	23305	23445	+	6896	7509	9264	Same length, 191 nt: Intergenic sequence
23468	25252	+	7615	9507	1609	peg.26	Lipid A export ATP-binding/permease protein MsbA	1785	1785	Lipid A export ATP-binding/permease protein MsbA	peg.27	23417	25201	+	21661	23319	28078
25302	25536	-	3496	3948	414	peg.27		235	235			25251	25485	-	5259	5100	5813
25586	27439	-	28364	34538	5337	peg.27	Dihydroxy-acid dehydratase (EC 4.2.1.9)	1854	1854	Dihydroxy-acid dehydratase (EC 4.2.1.9)	peg.28	25535	27388	-	74900	86544	90018
27562	28857	+	13442	13977	2693	peg.28	N-acetylglutamate synthase (EC 2.3.1.1)	1296	1296	N-acetylglutamate synthase (EC 2.3.1.1)	peg.29	27511	28806	+	16789	16836	18900
28854	29369	-	5483	5955	1579	peg.29	Adenosine (5')-pentaphospho-(5'')-adenosine pyrophosphohydrolase (EC 3.6.1.-)	516	516	Adenosine (5')-pentaphospho-(5'')-adenosine pyrophosphohydrolase (EC 3.6.1.-)	peg.30	28803	29318	-	5990	6032	6486
29518	30174	+	8395	7853	982	peg.30	Phosphoserine phosphatase (EC 3.1.3.3)	657	657	Phosphoserine phosphatase (EC 3.1.3.3)	peg.31	29467	30123	+	7473	7301	7844
30221	31663	+	21248	19382	4159	peg.31	Aspartyl-tRNA(Asn) amidotransferase subunit B (EC 6.3.5.6) @ Glutamyl-tRNA(Gln) amidotransferase subunit B (EC 6.3.5.7)	1443	1443	Aspartyl-tRNA(Asn) amidotransferase subunit B (EC 6.3.5.6) @ Glutamyl-tRNA(Gln) amidotransferase subunit B (EC 6.3.5.7)	peg.32	30170	31612	+	28803	27400	28010
31713	31821	+	686	645	99	peg.32		109	109			31662	31770	+	749	705	782
31871	33013	+	20742	18385	4695	peg.32	FIG00808804: hypothetical protein	1143	1143	FIG00808804: hypothetical protein	peg.33	31820	32962	+	16060	14593	15059
33033	34307	-	16661	19569	4224	peg.33	Glutamate--cysteine ligase (EC 6.3.2.2), divergent, of Alpha- and Beta-proteobacteria type	1275	1275	Glutamate--cysteine ligase (EC 6.3.2.2), divergent, of Alpha- and Beta-proteobacteria type	peg.34	32982	34256	-	26802	28469	27331
34387	34503	-	1626	1819	355	peg.34	hypothetical protein	117	117	hypothetical protein	peg.35	34336	34452	-	2045	2092	1976
34553	34945	+	2808	3052	669	peg.35		393	393			34502	34894	+	3170	2794	2942
34995	35363	+	4911	5999	1920	peg.35	twitching motility protein PilG	369	369	twitching motility protein PilG	peg.36	34944	35312	+	5428	5035	4706
35371	35742	+	4404	5136	1584	peg.36	twitching motility protein PilH	372	372	twitching motility protein PilH	peg.37	35320	35691	+	4752	4845	4517
35739	36287	+	6246	6582	1403	peg.37	type IV pili signal transduction protein PilI	549	549	type IV pili signal transduction protein PilI	peg.38	35688	36236	+	5455	5418	5486
36312	37574	+	10650	10254	2573	peg.38	type IV pilus biogenesis protein PilJ	1263	1263	type IV pilus biogenesis protein PilJ	peg.39	36261	37523	+	13371	14867	13045
37603	43308	+	33926	30647	5505	peg.39	Signal transduction histidine kinase CheA (EC 2.7.3.-)	5706	5706	Signal transduction histidine kinase CheA (EC 2.7.3.-)	peg.40	37552	43257	+	33895	34589	30809
43331	43816	+	2466	2131	376	peg.40	hypothetical protein	486	486	hypothetical protein	peg.41	43280	43765	+	1929	1931	1807
43826	45769	+	11282	8705	1470	peg.41	Soluble lytic murein transglycosylase precursor (EC 3.2.1.-)	1944	1944	Soluble lytic murein transglycosylase precursor (EC 3.2.1.-)	peg.42	43775	45718	+	9131	7578	7932
45779	47020	+	7762	7575	1377	peg.42	tRNA nucleotidyltransferase (EC 2.7.7.21) (EC 2.7.7.25)	1242	1242	tRNA nucleotidyltransferase (EC 2.7.7.21) (EC 2.7.7.25)	peg.43	45728	46969	+	10155	11336	11587
47083	48066	+	15930	14270	3033	peg.43	N(5),N(10)-methenyltetrahydromethanopterin cyclohydrolase (EC 3.5.4.27)	984	984	N(5),N(10)-methenyltetrahydromethanopterin cyclohydrolase (EC 3.5.4.27)	peg.44	47032	48015	+	18717	17116	18281
48076	49002	+	8350	6729	1176	peg.44	Possible glutaminyl transferase clustered with tetrahydromethanopterin biosynthesis genes	927	927	Possible glutaminyl transferase clustered with tetrahydromethanopterin biosynthesis genes	peg.45	48025	48951	+	11235	10380	11290
48992	49870	+	16518	14487	3220	peg.45	Triphosphoribosyl-dephospho-CoA synthetase	879	879	Triphosphoribosyl-dephospho-CoA synthetase	peg.46	48941	49819	+	15629	12795	16071
49989	50507	+	117503	87717	15554	peg.46	Formaldehyde activating enzyme	519	519	Formaldehyde activating enzyme	peg.47	49938	50456	+	108865	77368	88817
50549	51244	-	3307	3217	472	peg.47	Phosphoribosylformimino-5-aminoimidazole carboxamide ribotide isomerase related protein	696	696	Phosphoribosylformimino-5-aminoimidazole carboxamide ribotide isomerase related protein	peg.48	50498	51193	-	2825	2416	2200
51354	52262	+	3713	3834	709	peg.48	COG1821 family protein	909	996	COG1821 family protein	peg.49	51216	52211	+	3779	3826	4335
52255	53298	+	5033	4765	903	peg.49	COG1548 family protein	1044	1044	COG1548 family protein	peg.50	52204	53247	+	6588	6560	6899
53308	54693	+	4031	3901	501	peg.50	Para-aminobenzoate synthase, aminase component (EC 2.6.1.85)	1386	1386	Para-aminobenzoate synthase, aminase component (EC 2.6.1.85)	peg.51	53257	54642	+	5377	5019	5549
54694	55269	+	1920	1680	254	peg.51	delta 1-pyrroline-5-carboxylate synthetase	576	576	delta 1-pyrroline-5-carboxylate synthetase	peg.52	54643	55218	+	2113	1881	2138
55266	56447	+	3949	3511	512	peg.52	L-tyrosine decarboxylase (EC 4.1.1.25)	1182	1182	L-tyrosine decarboxylase (EC 4.1.1.25)	peg.53	55215	56396	+	3894	3737	4045
56422	58125	-	6824	5437	1166	peg.53	Pyruvate-flavodoxin oxidoreductase (EC 1.2.7.-)	1704	1704	Pyruvate-flavodoxin oxidoreductase (EC 1.2.7.-)	peg.54	56371	58074	-	6612	5668	6210
58134	59222	-	10773	9303	2802	peg.54	3-dehydroquinate synthase (EC 4.2.3.4)	1089	1089	3-dehydroquinate synthase (EC 4.2.3.4)	peg.55	58083	59171	-	9961	9114	8936
59225	59719	-	5972	5200	1587	peg.55	Shikimate kinase I (EC 2.7.1.71)	495	528	Shikimate kinase I (EC 2.7.1.71)	peg.56	59174	59701	-	6104	5674	5491
59845	61980	-	17355	14995	3640	peg.56	Type IV pilus biogenesis protein PilQ	2136	2136	Type IV pilus biogenesis protein PilQ	peg.57	59794	61929	-	16158	14202	13723
62033	62581	-	4943	3993	785	peg.57	Type IV pilus biogenesis protein PilP	549	549	Type IV pilus biogenesis protein PilP	peg.58	61982	62530	-	3338	2653	2483
62581	63168	-	5550	4833	1154	peg.58	Type IV pilus biogenesis protein PilO	588	588	Type IV pilus biogenesis protein PilO	peg.59	62530	63117	-	4472	3652	3241
63171	63731	-	6747	6184	1594	peg.59	Type IV pilus biogenesis protein PilN	561	561	Type IV pilus biogenesis protein PilN	peg.60	63120	63680	-	4420	3614	3388
63731	64789	-	13810	13654	4411	peg.60	Type IV pilus biogenesis protein PilM	1059	1059	Type IV pilus biogenesis protein PilM	peg.61	63680	64738	-	9334	7368	6993
64839	64940	+	395	440	158	peg.61		102	102			64788	64889	+	360	307	322
64990	67377	+	21794	22121	3534	peg.61	Multimodular transpeptidase-transglycosylase (EC 2.4.1.129) (EC 3.4.-.-)	2388	2388	Multimodular transpeptidase-transglycosylase (EC 2.4.1.129) (EC 3.4.-.-)	peg.62	64939	67326	+	22590	32603	44432
67525	68622	-	21387	58775	18640	peg.62	Methyl-accepting chemotaxis protein	1098	1098	Methyl-accepting chemotaxis protein	peg.63	67474	68571	-	120572	181792	200832
68699	69868	+	8980	19026	5398	peg.63	NnrS protein involved in response to NO	1170	1170	NnrS protein involved in response to NO	peg.64	68648	69817	+	30321	46618	51108
69878	70315	+	14300	27587	8806	peg.64	Nitrite-sensitive transcriptional repressor NsrR	438	438	Nitrite-sensitive transcriptional repressor NsrR	peg.65	69827	70264	+	33106	50800	50171
70337	71011	-	27080	63623	36036	peg.65	Nitric oxide-dependent regulator DnrN or NorA	675	675	Nitric oxide-dependent regulator DnrN or NorA	peg.66	70286	70960	-	84321	115900	103419
71061	71394	+	1714	2754	535	peg.66		334	334			71010	71343	+	4015	4470	4748
71444	71569	+	1357	1432	311	peg.66	hypothetical protein	126	126	hypothetical protein	peg.67	71393	71518	+	1556	1646	1844
71619	71850	-	1747	1489	324	peg.67		232	232			71568	71799	-	1599	1644	1786
71900	73375	-	24986	18487	3326	peg.67	Putative Zn-dependent protease	1476	1476	Putative Zn-dependent protease	peg.68	71849	73324	-	14996	12902	14142
73403	73603	-	32227	24770	3781	peg.68	LSU ribosomal protein L31p	201	201	LSU ribosomal protein L31p	peg.69	73352	73552	-	16076	14765	16138
73727	74305	-	2292	2502	704	peg.69	Putative SAM-dependent methyltransferase Bucepa02006346	579	576	Putative SAM-dependent methyltransferase Bucepa02006346	peg.70	73676	74251	-	3369	3077	3006
74302	75753	-	5190	4860	1335	peg.70	Potassium uptake protein TrkH	1452	1452	Potassium uptake protein TrkH	peg.71	74251	75702	-	7214	6294	6139
75760	77271	-	5970	4669	1007	peg.71	Apolipoprotein N-acyltransferase (EC 2.3.1.-) / Copper homeostasis protein CutE	1512	1512	Apolipoprotein N-acyltransferase (EC 2.3.1.-) / Copper homeostasis protein CutE	peg.72	75709	77220	-	6137	5528	6123
77271	78140	-	5013	3834	881	peg.72	Magnesium and cobalt efflux protein CorC	870	870	Magnesium and cobalt efflux protein CorC	peg.73	77220	78089	-	4845	4316	4288
78137	78601	-	3062	2334	564	peg.73	Metal-dependent hydrolase YbeY, involved in rRNA and/or ribosome maturation and assembly	465	465	Metal-dependent hydrolase YbeY, involved in rRNA and/or ribosome maturation and assembly	peg.74	78086	78550	-	2352	2033	2150
78598	79572	-	11219	8920	2060	peg.74	Phosphate starvation-inducible protein PhoH, predicted ATPase	975	975	Phosphate starvation-inducible protein PhoH, predicted ATPase	peg.75	78547	79521	-	9316	8933	8719
79594	80961	-	21807	15854	2331	peg.75	tRNA-i(6)A37 methylthiotransferase	1368	1368	tRNA-i(6)A37 methylthiotransferase	peg.76	79543	80910	-	11177	9867	10691
80943	81059	-	1230	1070	195	peg.76	hypothetical protein	117	117	hypothetical protein	peg.77	80892	81008	-	874	1003	947
81111	81227	-	1639	1429	188	peg.77	hypothetical protein	117	132	hypothetical protein	peg.78	81060	81191	-	1531	1657	1582
81355	81486	-	2211	1854	432	peg.78	hypothetical protein	132	132	hypothetical protein	peg.79	81304	81435	-	1892	1970	2061
81523	81957	+	8122	7838	2851	peg.79	hypothetical protein	435	435	hypothetical protein	peg.80	81472	81906	+	9077	8152	8211
82091	82849	-	25256	26803	6801	peg.80	Fibronectin type III domain protein	759	759	Fibronectin type III domain protein	peg.81	82040	82798	-	27510	28012	24744
82866	82945	-					cyclic di-GMP riboswitch class I	80	80	cyclic di-GMP riboswitch class I		82816	82895	-
82899	83111	+	722	561	102	peg.81		213	213			82848	83060	+	418	362	393
83161	84903	+	11610	13977	2390	peg.81	Protein of unknown function DUF181	1743	1743	Protein of unknown function DUF181	peg.82	83110	84852	+	21163	18101	18885
84987	86561	-	4154	5606	1270	peg.82	putative Glutathione-regulated potassium-efflux system protein KefB	1575	1575	putative Glutathione-regulated potassium-efflux system protein KefB	peg.83	84936	86510	-	7987	7875	7977
86611	86667	-	112	144	29	peg.83		57	57			86560	86616	-	142	147	138
86717	87013	-	971	1184	320	peg.83	hypothetical protein	297	297	hypothetical protein	peg.84	86666	86962	-	1263	1437	1460
87063	87211	-	339	410	104	peg.84		149	149			87012	87160	-	462	483	450
87261	87581	-	1805	1997	610	peg.84	hypothetical protein	321	321	hypothetical protein	peg.85	87210	87530	-	2215	2598	2472
87698	87973	-	2167	2433	799	peg.85	Uncharacterized protein/domain, possibly involved in tellurite resistance	276	273	Uncharacterized protein/domain, possibly involved in tellurite resistance	peg.86	87647	87919	-	2459	2609	2546
88106	88717	-	1482	2066	617	peg.86	Hypothetical protein VC0266 (sugar utilization related?)	612	612	Hypothetical protein VC0266 (sugar utilization related?)	peg.87	88055	88666	-	2296	2738	2752
88758	89012	-	1078	1532	692	peg.87	hypothetical protein	255	255	hypothetical protein	peg.88	88707	88961	-	2042	2404	2306
89062	89149	+	155	167	48	peg.88		88	88			89011	89098	+	160	196	214
89199	90485	+	3083	3495	672	peg.88	FIG00785332: hypothetical protein	1287	1287	FIG00785332: hypothetical protein	peg.89	89148	90434	+	3692	3676	3871
90535	90674	-	265	286	60	peg.89		140	141			90484	90624	-	227	270	288
90724	92187	-	4613	4833	1352	peg.89	conserved hypothetical protein; putative phospholipase D endonuclease domain	1464	1464	conserved hypothetical protein; putative phospholipase D endonuclease domain	peg.90	90674	92137	-	5696	5608	5768
92237	92371	+	173	176	43	peg.90		135	213			92187	92399	+	204	219	215
92421	94337	+	2837	3101	1061	peg.90	FIG00877238: hypothetical protein	1917	1839	FIG00877238: hypothetical protein	peg.91	92449	94287	+	3625	3468	3765
94387	94503	+	119	128	34	peg.91		117	117			94337	94453	+	90	88	85
94553	95608	+	1485	1685	498	peg.91	Phosphate ABC transporter, periplasmic phosphate-binding protein PstS (TC 3.A.1.7.1)	1056	1056	Phosphate ABC transporter, periplasmic phosphate-binding protein PstS (TC 3.A.1.7.1)	peg.92	94503	95558	+	1755	1870	2167
95670	96677	-	1308	1686	331	peg.92	Ribonuclease BN (EC 3.1.-.-)	1008	1008	Ribonuclease BN (EC 3.1.-.-)	peg.93	95620	96627	-	1980	2122	2356
96745	96963	-	934	984	212	peg.93	hypothetical protein	219	219	hypothetical protein	peg.94	96695	96913	-	970	992	1086
97013	97264	-	507	612	143	peg.94		252	252			96963	97214	-	538	539	611
97314	98258	-	1670	1800	615	peg.94	Malate dehydrogenase (EC 1.1.1.37)	945	945	Malate dehydrogenase (EC 1.1.1.37)	peg.95	97264	98208	-	2283	2517	2492
98362	98625	-	791	798	278	peg.95	hypothetical protein	264	264	hypothetical protein	peg.96	98312	98575	-	942	948	1017
98675	98826	-	394	441	132	peg.96		152	152			98625	98776	-	463	481	532
98876	99391	-	1739	1855	545	peg.96	hypothetical protein	516	516	hypothetical protein	peg.97	98826	99341	-	1620	1994	2207
99441	99518	-	129	176	37	peg.97		78	78			99391	99468	-	184	201	223
99568	100083	-	1965	2058	509	peg.97	Protoporphyrinogen IX oxidase, novel form, HemJ (EC 1.3.-.-)	516	516	Protoporphyrinogen IX oxidase, novel form, HemJ (EC 1.3.-.-)	peg.98	99518	100033	-	2187	2154	2572
100133	100234	-	173	213	28	peg.98		102	102			100083	100184	-	540	665	622
100284	100892	-	2555	2736	531	peg.98	Uncharacterized protein conserved in bacteria	609	609	Uncharacterized protein conserved in bacteria	peg.99	100234	100842	-	3830	3961	4428
100881	101027	+	991	1075	174	peg.99	hypothetical protein	147	147	hypothetical protein	peg.100	100831	100977	+	1455	1519	1601
									153	hypothetical protein	peg.101	100974	101126	-	1393	1693	1846	intergénic sequence
101077	101498	-	3265	3835	553	peg.100		422	286			101176	101461	-	3576	4141	3798
101548	102711	-	11489	13168	3110	peg.100	putative cytochrome P450 hydroxylase	1164	1164	putative cytochrome P450 hydroxylase	peg.102	101511	102674	-	22419	25529	25253
102737	102862	-	259	326	88	peg.101	hypothetical protein	126										This region is 522 and 535 nt with 96% identity: Combined, intergenic sequence
102912	103156	+	561	719	153	peg.102		245	407			102724	103130	+	2957	2881	2914
103206	103880	+	1078	1306	555	peg.102	DNA repair protein RadC	675	675	DNA repair protein RadC	peg.103	103180	103854	+	3983	4160	5087
103930	103990	+	137	192	1226	peg.103		61
104040	105041	+	1994	2095	8128	peg.103	TonB-dependent receptor	1002	621	Outer membrane receptor proteins, mostly Fe transport	peg.104	103981	104601	+	2166	2013	2469
									121			104651	104771	+	3481	3370	4381
105060	106043	+	1386	1828	1610	peg.104	TonB-dependent receptor	984	1197	TonB-dependent receptor	peg.105	104821	106017	+	3439	3343	4155
106115	107251	+	2214	2998	824	peg.105	Uncharacterized iron-regulated membrane protein; Iron-uptake factor PiuB	1137	1137	Uncharacterized iron-regulated membrane protein; Iron-uptake factor PiuB	peg.106	106089	107225	+	4038	3846	5158
107260	107994	-	5156	5147	1956	peg.106	Ni,Fe-hydrogenase I cytochrome b subunit	735	735	Ni,Fe-hydrogenase I cytochrome b subunit	peg.107	107234	107968	-	7884	7520	9833
108092	108523	-	2881	2724	740	peg.107	hypothetical protein	432	432	hypothetical protein	peg.108	108066	108497	-	4039	3922	4536
108525	109358	-	5024	4794	1504	peg.108	Thymidylate synthase (EC 2.1.1.45)	834	834	Thymidylate synthase (EC 2.1.1.45)	peg.109	108499	109332	-	8769	8424	8709
109486	110424	-	4973	5179	1810	peg.109	Response regulator of zinc sigma-54-dependent two-component system	939	939	Response regulator of zinc sigma-54-dependent two-component system	peg.110	109460	110398	-	9252	8865	9232
110467	111195	-	3073	3167	1439	peg.110	Heavy-metal-associated domain (N-terminus) and membrane-bounded cytochrome biogenesis cycZ-like domain, possible membrane copper tolerance protein	729	729	Heavy-metal-associated domain (N-terminus) and membrane-bounded cytochrome biogenesis cycZ-like domain, possible membrane copper tolerance protein	peg.111	110441	111169	-	5384	4954	5154
111255	111422	+	1832	3046	8980	peg.111	hypothetical protein	168	168	hypothetical protein	peg.112	111229	111396	+	22082	20847	29117
111472	111574	+	293	442	2662	peg.112		103	103			111446	111548	+	6503	6251	8117
111624	112028	+	3489	3966	24821	peg.112	Cytochrome c-555 precursor (Cytochrome c555)	405	405	Cytochrome c-555 precursor (Cytochrome c555)	peg.113	111598	112002	+	42409	38517	49959
112077	112610	-	2826	2917	7456	peg.113	hypothetical protein	534	534	hypothetical protein	peg.114	112051	112584	-	25703	23846	33761
112666	114171	-	7452	6370	2482	peg.114	Exopolyphosphatase (EC 3.6.1.11)	1506	1506	Exopolyphosphatase (EC 3.6.1.11)	peg.115	112640	114145	-	14642	13277	19326
114306	115022	-	3989	4149	750	peg.115	Phosphate transport system regulatory protein PhoU	717	717	Phosphate transport system regulatory protein PhoU	peg.116	114280	114996	-	5462	5724	5896
115046	115888	-	2922	3155	587	peg.116	Phosphate transport ATP-binding protein PstB (TC 3.A.1.7.1)	843	843	Phosphate transport ATP-binding protein PstB (TC 3.A.1.7.1)	peg.117	115020	115862	-	3626	3737	3677
115888	117555	-	3573	3878	769	peg.117	Phosphate transport system permease protein PstA (TC 3.A.1.7.1)	1668	1668	Phosphate transport system permease protein PstA (TC 3.A.1.7.1)	peg.118	115862	117529	-	4893	5782	5759
117568	119844	-	5344	6597	1413	peg.118	Phosphate transport system permease protein PstC (TC 3.A.1.7.1)	2277	2277	Phosphate transport system permease protein PstC (TC 3.A.1.7.1)	peg.119	117542	119818	-	9136	11092	11017
119894	119950	-	115	165	1001	peg.119		57	57			119868	119924	-	2084	1823	2370
120000	120956	-	2973	3086	2618	peg.119	Phosphate ABC transporter, periplasmic phosphate-binding protein PstS (TC 3.A.1.7.1)	957	957	Phosphate ABC transporter, periplasmic phosphate-binding protein PstS (TC 3.A.1.7.1)	peg.120	119974	120930	-	2678	3080	3072
121098	122387	-	3961	5090	1389	peg.120	Phosphate regulon sensor protein PhoR (SphS) (EC 2.7.13.3)	1290	1290	Phosphate regulon sensor protein PhoR (SphS) (EC 2.7.13.3)	peg.121	121072	122361	-	7834	9378	10226
122400	123092	-	2447	3000	921	peg.121	Phosphate regulon transcriptional regulatory protein PhoB (SphR)	693	693	Phosphate regulon transcriptional regulatory protein PhoB (SphR)	peg.122	122374	123066	-	4065	4286	4571
123174	124397	-	2689	2565	441	peg.122	Permease of the major facilitator superfamily	1224	1224	Permease of the major facilitator superfamily	peg.123	123148	124371	-	3008	2473	2416
124456	126105	-	9922	10567	1629	peg.123	Probable low-affinity inorganic phosphate transporter	1650	1650	Probable low-affinity inorganic phosphate transporter	peg.124	124430	126079	-	13455	11095	9981
126242	128080	+	6594	8676	1598	peg.124	Cytochrome c-type biogenesis protein DsbD, protein-disulfide reductase (EC 1.8.1.8)	1839	1839	Cytochrome c-type biogenesis protein DsbD, protein-disulfide reductase (EC 1.8.1.8)	peg.125	126216	128054	+	13978	15077	15190
128216	128653	+	3952	3352	665	peg.125	3-dehydroquinate dehydratase II (EC 4.2.1.10)	438	438	3-dehydroquinate dehydratase II (EC 4.2.1.10)	peg.126	128190	128627	+	3489	3591	3842
128663	129130	+	5305	4717	1122	peg.126	Biotin carboxyl carrier protein of acetyl-CoA carboxylase	468	468	Biotin carboxyl carrier protein of acetyl-CoA carboxylase	peg.127	128637	129104	+	7409	7071	6947
129185	130525	+	18503	15895	2421	peg.127	Biotin carboxylase of acetyl-CoA carboxylase (EC 6.3.4.14)	1341	1341	Biotin carboxylase of acetyl-CoA carboxylase (EC 6.3.4.14)	peg.128	129159	130499	+	25423	21900	22743
130537	131406	+	11355	7403	1013	peg.128	Ribosomal protein L11 methyltransferase (EC 2.1.1.-)	870	870	Ribosomal protein L11 methyltransferase (EC 2.1.1.-)	peg.129	130511	131380	+	11691	10535	11219
131399	132400	+	11518	9246	1399	peg.129	tRNA dihydrouridine synthase B (EC 1.-.-.-)	1002	1002	tRNA dihydrouridine synthase B (EC 1.-.-.-)	peg.130	131373	132374	+	11213	10120	11127
132397	132687	+	7010	6668	1353	peg.130	DNA-binding protein Fis	291	291	DNA-binding protein Fis	peg.131	132371	132661	+	6572	6410	6442
132717	134282	+	20767	17663	2037	peg.131	IMP cyclohydrolase (EC 3.5.4.10) / Phosphoribosylaminoimidazolecarboxamide formyltransferase (EC 2.1.2.3)	1566	1566	IMP cyclohydrolase (EC 3.5.4.10) / Phosphoribosylaminoimidazolecarboxamide formyltransferase (EC 2.1.2.3)	peg.132	132691	134256	+	23285	22126	21310
134296	136929	+	14884	12296	1938	peg.132	Adenylate cyclase (EC 4.6.1.1)	2634	2634	Adenylate cyclase (EC 4.6.1.1)	peg.133	134270	136903	+	12810	12910	12496
136983	138011	+	14284	17413	5067	peg.133	N-acetyl-gamma-glutamyl-phosphate reductase (EC 1.2.1.38)	1029	1029	N-acetyl-gamma-glutamyl-phosphate reductase (EC 1.2.1.38)	peg.134	136957	137985	+	20255	23170	21022
138074	138211	-	2000	2249	496	peg.134	hypothetical protein	138	138	hypothetical protein	peg.135	138048	138185	-	2219	2491	2477
138191	138715	+	3580	3658	673	peg.135	hypothetical protein	525	525	hypothetical protein	peg.136	138165	138689	+	3420	3762	4066
138724	139161	+	3893	4082	823	peg.136	Integral membrane protein CcmA involved in cell shape determination	438	438	Integral membrane protein CcmA involved in cell shape determination	peg.137	138698	139135	+	4000	4119	4737
139211	139262	+	386	353	79	peg.137		52	52			139185	139236	+	228	183	192
139312	139656	+	16721	36415	12591	peg.137	probable iron binding protein from the HesB_IscA_SufA family	345	345	probable iron binding protein from the HesB_IscA_SufA family	peg.138	139286	139630	+	28767	34243	36838
139785	141074	+	5699	5947	1190	peg.138	hypothetical protein	1290	1290	hypothetical protein	peg.139	139759	141048	+	3374	3384	3565
141153	141779	+	3201	2927	1318	peg.139	Transcriptional regulator, TetR family	627	627	Transcriptional regulator, TetR family	peg.140	141127	141753	+	2683	2474	2955
141783	142955	+	4766	3632	1222	peg.140	RND efflux system, membrane fusion protein CmeA	1173	1173	RND efflux system, membrane fusion protein CmeA	peg.141	141757	142929	+	3745	3542	4014
142958	146104	+	14283	9560	2606	peg.141	RND efflux system, inner membrane transporter CmeB	3147	3147	RND efflux system, inner membrane transporter CmeB	peg.142	142932	146078	+	14958	14098	14344
146101	147543	+	10017	5662	1560	peg.142	RND efflux system, outer membrane lipoprotein CmeC	1443	1443	RND efflux system, outer membrane lipoprotein CmeC	peg.143	146075	147517	+	8005	6197	5904
147623	147802	+	3266	2679	776	peg.143	hypothetical protein	180	180	hypothetical protein	peg.144	147597	147776	+	2206	1766	1640
147852	147943	+	573	520	125	peg.144		92	92			147826	147917	+	385	342	309
147993	150053	+	9812	9009	2038	peg.144	High-affinity choline uptake protein BetT	2061	2061	High-affinity choline uptake protein BetT	peg.145	147967	150027	+	8449	8424	9925
150103	150279	+	542	464	552	peg.145		177	177			150077	150253	+	673	773	649
150329	150487	+	376	343	1886	peg.145	hypothetical protein	159	159	hypothetical protein	peg.146	150303	150461	+	1029	1151	1039
150538	151455	+	1185	1249	759	peg.146	Transcriptional regulator, LysR family	918	918	Transcriptional regulator, LysR family	peg.147	150512	151429	+	1475	1423	1571
151542	152948	+	7824	9573	2352	peg.147	diguanylate cyclase/phosphodiesterase (GGDEF & EAL domains) with PAS/PAC sensor(s)	1407	1407	diguanylate cyclase/phosphodiesterase (GGDEF & EAL domains) with PAS/PAC sensor(s)	peg.148	151516	152922	+	9618	10716	12090
152902	153456	-	3297	3833	877	peg.148	Lactoylglutathione lyase (EC 4.4.1.5)	555	555	Lactoylglutathione lyase (EC 4.4.1.5)	peg.149	152876	153430	-	6523	5954	6238
153483	154436	-	3889	4438	1086	peg.149	Magnesium and cobalt transport protein CorA	954	954	Magnesium and cobalt transport protein CorA	peg.150	153457	154410	-	9521	8499	8630
154486	154767	-	714	528	417	peg.150		282	282			154460	154741	-	556	436	496
154817	155440	-	2579	1659	342	peg.150	HEN1 C-terminal domain; double-stranded RNA 3'-methylase	624	624	HEN1 C-terminal domain; double-stranded RNA 3'-methylase	peg.151	154791	155414	-	1200	887	913
155459	156817	-	8011	4586	1065	peg.151	GTPase and tRNA-U34 5-formylation enzyme TrmE	1359	1359	GTPase and tRNA-U34 5-formylation enzyme TrmE	peg.152	155433	156791	-	6256	3323	3943
156875	158518	-	28285	17274	3396	peg.152	Inner membrane protein translocase component YidC, long form	1644	1644	Inner membrane protein translocase component YidC, long form	peg.153	156849	158492	-	13816	8000	10511
158568	158682	-	1196	892	128	peg.153		115	115			158542	158656	-	655	476	569
158732	159064	-	31869	24929	4066	peg.153	Ribonuclease P protein component (EC 3.1.26.5)	333	333	Ribonuclease P protein component (EC 3.1.26.5)	peg.154	158706	159038	-	17420	11696	12950
159114	159248	-	24998	18169	3201	peg.154	LSU ribosomal protein L34p	135	135	LSU ribosomal protein L34p	peg.155	159088	159222	-	10895	8897	9844
159298	159464	+	1572	1291	358	peg.155		167	167			159272	159438	+	1251	1076	1196
159514	160878	+	15540	13967	2068	peg.155	Chromosomal replication initiator protein DnaA	1365	1365	Chromosomal replication initiator protein DnaA	peg.156	159488	160852	+	10715	9582	10945
160893	161996	+	10604	8194	1866	peg.156	DNA polymerase III beta subunit (EC 2.7.7.7)	1104	1104	DNA polymerase III beta subunit (EC 2.7.7.7)	peg.157	160867	161970	+	7500	7087	7619
162062	163264	-	11668	11985	1309	peg.157	Uncharacterized protein EC-HemY, likely associated with heme metabolism based on gene clustering with hemC, hemD in Proteobacteria (unrelated to HemY-type PPO in GramPositives)	1203	1203	Uncharacterized protein EC-HemY, likely associated with heme metabolism based on gene clustering with hemC, hemD in Proteobacteria (unrelated to HemY-type PPO in GramPositives)	peg.158	162036	163238	-	24432	27358	28489
163261	164295	-	15283	17018	2823	peg.158	Homolog of E. coli HemX protein	1035	1035	Homolog of E. coli HemX protein	peg.159	163235	164269	-	43616	49906	52815
164285	165049	-	6817	7962	1369	peg.159	Uroporphyrinogen-III synthase (EC 4.2.1.75)	765	765	Uroporphyrinogen-III synthase (EC 4.2.1.75)	peg.160	164259	165023	-	18033	19559	21767
165042	165971	-	5367	7268	1984	peg.160	Porphobilinogen deaminase (EC 2.5.1.61)	930	930	Porphobilinogen deaminase (EC 2.5.1.61)	peg.161	165016	165945	-	18989	18366	18599
166048	166191	-	1952	1559	304	peg.161	hypothetical protein	144		non réel								1503	1503	Quasi identique, GP59 peg 161 non réel en opposition avec peg 162. Peg 162 a le même ATG de JAM1 peg162. J'ai combiné les reads de GP59 peg161 avec page 162. Correction en rouge
166090	167473	+	11821	10732	1919	peg.162	Argininosuccinate lyase (EC 4.3.2.1)	1383	1383	Argininosuccinate lyase (EC 4.3.2.1)	peg.162	166065	167447	+	12443	12343	11082
167565	168929	+	2561	2008	278	peg.163	membrane protein, putative	1365	1365	membrane protein, putative	peg.163	167539	168903	+	2019	1718	1874
168926	169141	-	489	425	84	peg.164	hypothetical protein	216	216	hypothetical protein	peg.164	168900	169115	-	327	231	255
169168	169518	-	270	295	63	peg.165	FIG016502: iron uptake protein	351	351	FIG016502: iron uptake protein	peg.165	169142	169492	-	293	191	239
169518	171161	-	2351	2679	2256	peg.166	FIG138928: iron-regulated membrane protein	1644	1644	FIG138928: iron-regulated membrane protein	peg.166	169492	171135	-	3025	3081	3587
171158	171439	-	987	1091	2060	peg.167	FIG024006: iron uptake protein	282	282	FIG024006: iron uptake protein	peg.167	171132	171413	-	1775	1987	2086
171489	171925	-	742	979	570	peg.168		437	437			171463	171899	-	768	830	934
171975	174056	-	2077	2740	1677	peg.168	TonB-dependent siderophore receptor	2082	2373	TonB-dependent siderophore receptor	peg.168	171949	174321	-	1188	1123	1308
									1008	Fe2+-dicitrate sensor%2C membrane component	peg.169	174441	175448	-	1102	1106	1307
									516	FIG006045: Sigma factor%2C ECF subfamily	peg.170	175448	175963	-	1157	1335	1403
									214			176013	176226	+	86	98	90
									2076	Catalase (EC 1.11.1.6)	peg.171	176276	178351	+	1803	1793	1801
									1173	hypothetical protein	peg.172	178464	179636	+	1173	1319	1346
									297	SC5F2A.07%2C unknown%2C len: 109 aa	peg.173	179664	179960	-	273	303	307
									205			180010	180214	-	92	94	83
									2457	Putative OMR family iron-siderophore receptor precursor	peg.174	180264	182720	-	2896	2916	3064
									975	Iron(III) dicitrate transmembrane sensor protein FecR	peg.175	182802	183776	-	3037	2907	3240
									540	FIG006045: Sigma factor%2C ECF subfamily	peg.176	183773	184312	-	5833	6635	6551
									61			184362	184422	-	22	19	17
									696	isoprenylcysteine carboxyl methyltransferase	peg.177	184472	185167	-	1321	1355	1516
									165	hypothetical protein	peg.178	185170	185334	-	455	426	470
									1089	Uncharacterized iron-regulated membrane protein%3B Iron-uptake factor PiuB	peg.179	185336	186424	-	1318	1243	1437
									1989	COG1629: Outer membrane receptor proteins%2C mostly Fe transport	peg.180	186463	188451	-	2473	2407	2629
									85			188501	188585	+	85	75	83
									990	Transcriptional regulator%2C AraC family	peg.181	188635	189624	+	2237	2553	2543
									171	hypothetical protein	peg.182	189730	189900	+	692	689	699
									104			189950	190053	+	181	158	187
									339	Huntingtin interacting protein E-like protein	peg.183	190103	190441	+	735	797	902
									91			190491	190581	-	123	111	116
									831	IroE protein	peg.184	190631	191461	-	1234	1332	1586
									2409	Ferrichrome-iron receptor	peg.185	191468	193876	-	3730	4125	4519
									71			193926	193996	-	76	70	59
									978	Fe2+-dicitrate sensor%2C membrane component	peg.186	194046	195023	-	934	1060	1441
									501	FIG006045: Sigma factor%2C ECF subfamily	peg.187	195020	195520	-	826	1075	1154
									147	hypothetical protein	peg.188	195632	195778	-	268	337	420
									189			195828	196016	-	146	155	162
									1089	Uncharacterized iron-regulated membrane protein%3B Iron-uptake factor PiuB	peg.189	196066	197154	-	3658	3703	4109
									2223	TonB-dependent receptor	peg.190	197200	199422	-	3876	4202	4894
									114	hypothetical protein	peg.191	199438	199551	+	195	213	276
									70			199601	199670	-	36	32	56
									969	Fe2+-dicitrate sensor%2C membrane component	peg.192	199720	200688	-	1913	2673	3427
174064	174306	-	864	1020	1367	peg.169	FIG006045: Sigma factor, ECF subfamily	243	501	FIG006045: Sigma factor, ECF subfamily	peg.193	200698	201198	-	2137	3030	3950
174356	174493	+	200	218	63	peg.170		138
174543	175442	+	2153	2437	488	peg.170	Mobile element protein	900
175492	175558	+	62	106	10	peg.171		67	193			201248	201440	+	212	233	314
175608	177152	+	2597	4532	1299	peg.171	Filamentation induced by cAMP protein Fic	1545	1545	Filamentation induced by cAMP protein Fic	peg.194	201490	203034	+	8484	10246	11540
177112	177264	-	530	699	148	peg.172	hypothetical protein	153	153	hypothetical protein	peg.195	202994	203146	-	1470	2041	2041
177218	177400	+	535	712	159	peg.173	hypothetical protein	183	174	hypothetical protein	peg.196	203109	203282	+	1409	1945	2104
177450	177571	-	79	142	20	peg.174		122	137			203332	203468	-	460	583	723
177621	179969	-	8606	9715	1884	peg.174	Ferrichrome-iron receptor	2349	2349	Ferrichrome-iron receptor	peg.197	203518	205866	-	8570	8850	10837
180019	180136	-	91	151	24	peg.175		118	118			205916	206033	-	140	142	193
180186	181184	-	548	725	672	peg.175	putative transmembrane sensor	999	999	putative transmembrane sensor	peg.198	206083	207081	-	461	473	710
181181	181690	-	644	856	1705	peg.176	FIG006045: Sigma factor, ECF subfamily	510	510	FIG006045: Sigma factor, ECF subfamily	peg.199	207078	207587	-	948	1113	1295
									174	FIG006045: Sigma factor%2C ECF subfamily	peg.200	207414	207587	-	610	655	740		To combine
181740	181848	-	70	94	16	peg.177		109	109			207637	207745	-	120	115	149
181898	184324	-	3903	4640	1015	peg.177	Ferrichrome-iron receptor	2427	2427	Ferrichrome-iron receptor	peg.201	207795	210221	-	3769	3679	4445
184400	185353	-	962	1179	580	peg.179	Fe2+-dicitrate sensor, membrane component	954	954	Fe2+-dicitrate sensor, membrane component	peg.202	210297	211250	-	1059	1261	1374
185359	185856	-	792	1004	741	peg.180	RNA polymerase sigma-70 factor, ECF subfamily	498	498	RNA polymerase sigma-70 factor, ECF subfamily	peg.203	211256	211753	-	980	955	1028
185906	185959	-	21	22	2	peg.181		54	54			211803	211856	-	26	26	37
186009	188456	-	3473	4104	1040	peg.181	TonB-dependent siderophore receptor	2448	2448	TonB-dependent siderophore receptor	peg.204	211906	214353	-	4958	4967	5681
188506	188741	-	264	358	284	peg.182		236	236			214403	214638	-	339	396	370
188791	189732	-	3235	3824	2144	peg.182	Fe2+-dicitrate sensor, membrane component	942	942	Fe2+-dicitrate sensor, membrane component	peg.205	214688	215629	-	3698	3928	4325
189746	190114	-	1478	1805	1549	peg.183	probable sigma-70 factor, ECF subfamily	369	369	probable sigma-70 factor, ECF subfamily	peg.206	215643	216011	-	1998	2306	2308
190164	190677	-	1557	2095	1848	peg.184		514	514			216061	216574	-	2160	2735	3026
190727	191182	-	1085	1351	476	peg.184	hypothetical protein	456	456	hypothetical protein	peg.207	216624	217079	-	1092	1211	1485
191235	192365	-	1755	2078	598	peg.185	GNAT family acetyltransferase VC2332	1131	1131	GNAT family acetyltransferase VC2332	peg.208	217132	218262	-	1704	1900	1918
192349	193419	-	2266	3081	881	peg.186	hypothetical protein	1071	1071	hypothetical protein	peg.209	218246	219316	-	2829	2443	2510
193439	193555	+	317	475	148	peg.187	hypothetical protein	117	117	hypothetical protein	peg.210	219336	219452	+	512	424	446
193587	195071	+	4717	4267	713	peg.188	ribosomal protein S6 glutaminyl transferase related protein	1485	1485	ribosomal protein S6 glutaminyl transferase related protein	peg.211	219484	220968	+	2983	2570	2624
195149	197206	-	22863	15903	4330	peg.189	TonB-dependent receptor	2058	2058	TonB-dependent receptor	peg.212	221046	223103	-	11253	7489	7932
197256	197309	+	243	290	82	peg.190		54	54			223153	223206	+	377	446	605
197359	198252	+	5723	11688	4041	peg.190	DnaJ-class molecular chaperone CbpA	894	894	DnaJ-class molecular chaperone CbpA	peg.213	223256	224149	+	11374	11596	17546
198274	199659	+	6213	12540	3059	peg.191	HtrA protease/chaperone protein / Serine protease (Protease DO) (EC 3.4.21.-)	1386	1386	HtrA protease/chaperone protein / Serine protease (Protease DO) (EC 3.4.21.-)	peg.214	224171	225556	+	13556	14870	22572
199771	200247	-	2532	3917	4538	peg.192	COGs COG3558	477	477	COGs COG3558	peg.215	225668	226144	-	5327	5890	7483
200349	200924	+	1772	2152	610	peg.193	Transcriptional regulator, TetR family	576	576	Transcriptional regulator, TetR family	peg.216	226246	226821	+	1381	1244	1630
200974	201356	+	2191	2434	776	peg.194		383	383			226871	227253	+	3241	3870	4503
201406	201558	+	1820	1906	613	peg.194	hypothetical protein	153	153	hypothetical protein	peg.217	227303	227455	+	2503	2751	3093
201608	201677	+	667	630	251	peg.195		70	70			227505	227574	+	652	823	794
201727	202206	+	8918	9358	3548	peg.195	Bacterioferritin	480	480	Bacterioferritin	peg.218	227624	228103	+	6836	6957	7779
202256	202864	-	42941	44763	6544	peg.196		609	609			228153	228761	-	24617	25359	32296
202914	203828	-	9948	9437	2165	peg.196	hypothetical protein	915	915	hypothetical protein	peg.219	228811	229725	-	8469	9569	10831
203862	205229	-	8639	6028	1392	peg.197	N-acetylglucosamine-1-phosphate uridyltransferase (EC 2.7.7.23) / Glucosamine-1-phosphate N-acetyltransferase (EC 2.3.1.157)	1368	1368	N-acetylglucosamine-1-phosphate uridyltransferase (EC 2.7.7.23) / Glucosamine-1-phosphate N-acetyltransferase (EC 2.3.1.157)	peg.220	229759	231126	-	4921	4276	4076
205325	205747	-	39582	23995	3887	peg.198	ATP synthase epsilon chain (EC 3.6.3.14)	423	423	ATP synthase epsilon chain (EC 3.6.3.14)	peg.221	231222	231644	-	29218	15844	13455
205766	207142	-	110302	63724	12411	peg.199	ATP synthase beta chain (EC 3.6.3.14)	1377	1377	ATP synthase beta chain (EC 3.6.3.14)	peg.222	231663	233039	-	84275	46879	35939
207193	207990	-	41305	23395	3787	peg.200	ATP synthase gamma chain (EC 3.6.3.14)	798	798	ATP synthase gamma chain (EC 3.6.3.14)	peg.223	233090	233887	-	27382	13011	10137
208074	209615	-	95755	56801	12793	peg.201	ATP synthase alpha chain (EC 3.6.3.14)	1542	1542	ATP synthase alpha chain (EC 3.6.3.14)	peg.224	233971	235512	-	67479	34580	26370
209640	210170	-	39756	23517	4682	peg.202	ATP synthase delta chain (EC 3.6.3.14)	531	531	ATP synthase delta chain (EC 3.6.3.14)	peg.225	235537	236067	-	27381	15041	11462
210183	210653	-	45829	27564	5622	peg.203	ATP synthase F0 sector subunit b	471	471	ATP synthase F0 sector subunit b	peg.226	236080	236550	-	34955	20992	16768
210699	210932	-	16451	8912	1775	peg.204	ATP synthase F0 sector subunit c	234	234	ATP synthase F0 sector subunit c	peg.227	236596	236829	-	9863	4986	4044
210990	211889	-	57155	39913	6773	peg.205	ATP synthase F0 sector subunit a	900	900	ATP synthase F0 sector subunit a	peg.228	236887	237786	-	33737	21182	19135
211897	212139	-	31748	26387	3852	peg.206	hypothetical protein	243	375	hypothetical protein	peg.229	237794	238168	-	23791	17230	17557
212189	212509	-	9051	7870	1293	peg.207		321	189			238218	238406	-	2391	2264	2264
212559	213422	-	13348	10640	2247	peg.207	Chromosome (plasmid) partitioning protein ParB	864	864	Chromosome (plasmid) partitioning protein ParB	peg.230	238456	239319	-	13075	10600	9253
213439	214221	-	16727	14149	2501	peg.208	Chromosome (plasmid) partitioning protein ParA	783	783	Chromosome (plasmid) partitioning protein ParA	peg.231	239336	240118	-	13286	9758	8843
214227	214853	-	9890	9709	1332	peg.209	rRNA small subunit 7-methylguanosine (m7G) methyltransferase GidB	627	627	rRNA small subunit 7-methylguanosine (m7G) methyltransferase GidB	peg.232	240124	240750	-	14579	10699	9585
214853	216736	-	18327	18740	2694	peg.210	tRNA uridine 5-carboxymethylaminomethyl modification enzyme GidA	1884	1884	tRNA uridine 5-carboxymethylaminomethyl modification enzyme GidA	peg.233	240750	242633	-	29958	23041	22662
216786	216840	+	265	176	36	peg.211		55
216890	217042	+	314	367	75	peg.211	Diacylglycerol kinase (EC 2.7.1.107)	153
217039	217938	-	3304	3482	673	peg.212	Mobile element protein	900
218074	218259	+	4267	3835	881	peg.213	Diacylglycerol kinase (EC 2.7.1.107)	186	360	Diacylglycerol kinase (EC 2.7.1.107)	peg.234	242782	243141	+	2780	2466	2726
218256	219032	-	4646	4254	843	peg.214	Prolipoprotein diacylglyceryl transferase (EC 2.4.99.-)	777	777	Prolipoprotein diacylglyceryl transferase (EC 2.4.99.-)	peg.235	243138	243914	-	3005	2437	2330
219082	219263	+	81	88	37	peg.215		182	182			243964	244145	+	332	280	291
219313	220032	+	847	654	444	peg.215	Conserved hypothetical protein 2001	720	720	Conserved hypothetical protein 2001	peg.236	244195	244914	+	549	505	496
220088	220426	+	1043	1191	370	peg.216	Nitrogen regulatory protein P-II	339	339	Nitrogen regulatory protein P-II	peg.237	244970	245308	+	1111	1029	1045
220523	221728	+	3157	3378	835	peg.217	Ammonium transporter	1206	1284	Ammonium transporter	peg.238	245327	246610	+	4425	3566	3718
221800	222864	-	11729	10474	1183	peg.218	Uroporphyrinogen III decarboxylase (EC 4.1.1.37)	1065	1065	Uroporphyrinogen III decarboxylase (EC 4.1.1.37)	peg.239	246682	247746	-	20662	17810	18426
222998	224404	-	30561	31390	3546	peg.219	Glutamate synthase [NADPH] small chain (EC 1.4.1.13)	1407	1407	Glutamate synthase [NADPH] small chain (EC 1.4.1.13)	peg.240	247880	249286	-	72230	64531	66510
224428	228819	-	120668	146325	18917	peg.220	Glutamate synthase [NADPH] large chain (EC 1.4.1.13)	4392	4392	Glutamate synthase [NADPH] large chain (EC 1.4.1.13)	peg.241	249310	253701	-	328625	316106	344868
228954	229079	-	5049	6159	1053	peg.221	hypothetical protein	126	126	hypothetical protein	peg.242	253836	253961	-	11870	12455	15348
229153	229647	+	7532	6695	1139	peg.222	Phosphoribosylaminoimidazole carboxylase catalytic subunit (EC 4.1.1.21)	495	495	Phosphoribosylaminoimidazole carboxylase catalytic subunit (EC 4.1.1.21)	peg.243	254035	254529	+	8187	8288	9440
229662	230792	+	11164	8733	1356	peg.223	Phosphoribosylaminoimidazole carboxylase ATPase subunit (EC 4.1.1.21)	1131	1131	Phosphoribosylaminoimidazole carboxylase ATPase subunit (EC 4.1.1.21)	peg.244	254544	255674	+	11628	10331	10812
230834	231067	+	2391	1821	291	peg.224	Mll3944 protein	234	216	Mll3944 protein	peg.245	255734	255949	+	2499	2332	2406
231121	233403	-	31340	28601	4220	peg.225	DNA topoisomerase I (EC 5.99.1.2)	2283	2283	DNA topoisomerase I (EC 5.99.1.2)	peg.246	256003	258285	-	34647	29767	31556
233488	233955	-	38173	39572	6499	peg.226	Protein of unknown function Smg	468	468	Protein of unknown function Smg	peg.247	258370	258837	-	51417	53131	53640
233979	235100	-	14001	14956	2494	peg.227	Rossmann fold nucleotide-binding protein Smf possibly involved in DNA uptake	1122	1122	Rossmann fold nucleotide-binding protein Smf possibly involved in DNA uptake	peg.248	258861	259982	-	23066	22775	24034
235111	236142	-	20208	22050	5842	peg.228	Uncharacterized protein with LysM domain, COG1652	1032	1032	Uncharacterized protein with LysM domain, COG1652	peg.249	259993	261024	-	42234	42480	41507
236192	236279	+	379	375	49	peg.229		88	88			261074	261161	+	336	341	499
236329	236646	+	8682	10061	2414	peg.229	Cytochrome c553	318	318	Cytochrome c553	peg.250	261211	261528	+	16652	18390	18874
236685	237188	+	13419	14213	2558	peg.230	Peptide deformylase (EC 3.5.1.88)	504	504	Peptide deformylase (EC 3.5.1.88)	peg.251	261567	262070	+	21855	24279	25550
237197	238129	+	12116	12380	2117	peg.231	Methionyl-tRNA formyltransferase (EC 2.1.2.9)	933	933	Methionyl-tRNA formyltransferase (EC 2.1.2.9)	peg.252	262079	263011	+	17279	19533	21979
238122	239429	+	10623	10743	1262	peg.232	Ribosomal RNA small subunit methyltransferase B (EC 2.1.1.-)	1308	1308	Ribosomal RNA small subunit methyltransferase B (EC 2.1.1.-)	peg.253	263004	264311	+	16459	19535	23092
239407	239988	+	5317	5431	784	peg.233	Probable proline rich signal peptide protein	582	594	Probable proline rich signal peptide protein	peg.254	264277	264870	+	8101	9084	11020
239973	242132	+	8648	8529	1291	peg.234	Nitrogen regulation protein NtrY (EC 2.7.3.-)	2160	2160	Nitrogen regulation protein NtrY (EC 2.7.3.-)	peg.255	264855	267014	+	11427	12083	13779
242135	243409	+	12601	13130	2627	peg.235	Nitrogen regulation protein NtrX	1275	1275	Nitrogen regulation protein NtrX	peg.256	267017	268291	+	18931	18612	20153
243419	244792	+	8317	7942	1051	peg.236	Trk system potassium uptake protein TrkA	1374	1374	Trk system potassium uptake protein TrkA	peg.257	268301	269674	+	9752	9352	9668
244796	245353	+	3292	2592	383	peg.237	UPF0301 protein YqgE	558	522	UPF0301 protein YqgE	peg.258	269714	270235	+	3359	2904	2839
245350	245769	+	6494	5696	1082	peg.238	Putative Holliday junction resolvase YqgF	420	420	Putative Holliday junction resolvase YggF	peg.259	270232	270651	+	5278	5085	4666
245772	246296	+	6668	5811	1146	peg.239	Uracil phosphoribosyltransferase (EC 2.4.2.9) / Pyrimidine operon regulatory protein PyrR	525	525	Uracil phosphoribosyltransferase (EC 2.4.2.9) / Pyrimidine operon regulatory protein PyrR	peg.260	270654	271178	+	6222	6094	5726
246286	247257	+	8447	6856	1256	peg.240	Aspartate carbamoyltransferase (EC 2.1.3.2)	972	972	Aspartate carbamoyltransferase (EC 2.1.3.2)	peg.261	271168	272139	+	6535	6430	6594
247257	248540	+	11898	11847	1714	peg.241	Dihydroorotase (EC 3.5.2.3)	1284	1284	Dihydroorotase (EC 3.5.2.3)	peg.262	272139	273422	+	7362	5903	5554
248559	248735	+	2278	2054	333	peg.242	hypothetical protein	177	177	hypothetical protein	peg.263	273442	273618	+	1477	1277	1303
248732	249496	+	12732	12018	937	peg.243	hypothetical protein	765	756	hypothetical protein	peg.264	273615	274370	+	5721	4876	6066
249546	249833	-	13247	13232	581	rna.2		288	331			274420	274750	-	3528	3208	4888
249883	249959	-	7559	6894	358	rna.2	tRNA-Asp-GTC	77	77	tRNA-Asp-GTC	rna.2	274800	274876	-	3270	2848	3581
250009	250135	-	2928	2658	178	peg.244		127	126			274926	275051	-	1164	1069	1328
250185	251021	-	21751	20196	6118	peg.244	Pseudoazurin	837	837	Pseudoazurin	peg.265	275101	275937	-	26441	26530	28601
251167	253386	-	14508	14324	2840	peg.245	Isocitrate dehydrogenase [NADP] (EC 1.1.1.42); Monomeric isocitrate dehydrogenase [NADP] (EC 1.1.1.42)	2220	2220	Isocitrate dehydrogenase [NADP] (EC 1.1.1.42); Monomeric isocitrate dehydrogenase [NADP] (EC 1.1.1.42)	peg.266	276083	278302	-	26392	28061	31890
253436	253824	-	1826	1623	288	peg.246		389	389			278352	278740	-	1976	2072	2318
253874	254896	-	6951	6281	1347	peg.246	Ferric iron ABC transporter, ATP-binding protein	1023	1023	Ferric iron ABC transporter, ATP-binding protein	peg.267	278790	279812	-	7562	7651	8134
254893	256359	-	4580	4308	875	peg.247	Ferric iron ABC transporter, permease protein	1467	1467	Ferric iron ABC transporter, permease protein	peg.268	279809	281275	-	7373	7590	8024
256413	257450	-	5646	5709	2491	peg.248	Ferric iron ABC transporter, iron-binding protein	1038	1038	Ferric iron ABC transporter, iron-binding protein	peg.269	281329	282366	-	7080	7649	8358
257451	258263	-	4481	4713	6582	peg.249	hypothetical protein	813	813	hypothetical protein	peg.270	282367	283179	-	6396	7480	7605
258313	258848	-	917	1013	281	peg.250		536	536			283229	283764	-	1022	1310	1547
258898	259011	-	342	458	127	peg.250	hypothetical protein	114	114	hypothetical protein	peg.271	283814	283927	-	462	589	611
259061	259507	+	392	449	101	peg.251		447	447			283977	284423	+	357	405	447
259557	261725	+	5153	5611	3502	peg.251	TonB-dependent receptor	2169	2169	TonB-dependent receptor	peg.272	284473	286641	+	4547	4639	5493
261775	262254	+	6094	3762	1127	peg.252		480	480			286691	287170	+	1400	1055	1078
262304	262426	+	4834	3004	899	peg.252	hypothetical protein	123	123	hypothetical protein	peg.273	287220	287342	+	852	516	496
262548	262973	-	53497	47535	13562	peg.253	Pseudoazurin	426	426	Pseudoazurin	peg.274	287464	287889	-	55102	36177	25993
263023	263109	+	654	537	126	peg.254		87	208			287939	288146	-	853	868	933	This region is 307 inboth with only 5 nt diff: Combined, intergenic sequence	307	Considéré comme intergénic sequence
263159	263293	+	914	1109	275	peg.254	hypothetical protein	135
263280	264356	-	3676	3970	1540	peg.255	Putative permease PerM (= YfgO)	1077	1077	Putative permease PerM (= YfgO)	peg.275	288196	289272	-	5308	6264	6664
									65			289322	289386	+	52	56	71	1244	1244	quasi identique
264424	265599	+	2712	2943	797	peg.256	Probable Co/Zn/Cd efflux system membrane fusion protein	1176	1080	Probable Co/Zn/Cd efflux system membrane fusion protein	peg.276	289436	290515	+	2984	3340	3863
265606	268770	+	7736	7282	1632	peg.257	Acriflavin resistance protein	3165	3165	Acriflavin resistance protein	peg.277	290522	293686	+	9736	10258	12621
268746	269243	-	1614	1668	361	peg.258	lipoprotein Blc	498	498	lipoprotein Blc	peg.278	293662	294159	-	1615	1652	2104
269325	269582	+	727	722	163	peg.259	Alcohol dehydrogenase, class IV	258	258	Alcohol dehydrogenase, class IV	peg.279	294241	294498	+	799	607	754
269608	270003	-	1407	1391	336	peg.260	hypothetical protein	396	396	hypothetical protein	peg.280	294524	294919	-	1485	1368	1387
270061	271071	-	6488	6250	1397	peg.261	Fructose-1,6-bisphosphatase, type I (EC 3.1.3.11)	1011	1011	Fructose-1,6-bisphosphatase, type I (EC 3.1.3.11)	peg.281	294977	295987	-	5916	5369	5968
271121	271181	-	183	215	46	peg.262		61	61			296037	296097	-	23	17	22
271231	272046	-	11822	9864	1684	peg.262	Formylmethanofuran dehydrogenase (tungsten) subunit C (EC 1.2.99.5)	816	816	Formylmethanofuran dehydrogenase (tungsten) subunit C (EC 1.2.99.5)	peg.282	296147	296962	-	17484	16542	16131
272043	272945	-	15777	14115	2501	peg.263	Formylmethanofuran--tetrahydromethanopterin N-formyltransferase (EC 2.3.1.101)	903	903	Formylmethanofuran--tetrahydromethanopterin N-formyltransferase (EC 2.3.1.101)	peg.283	296959	297861	-	25068	24238	22929
272942	274609	-	22807	19393	4526	peg.264	Formylmethanofuran dehydrogenase subunit A (EC 1.2.99.5)	1668	1668	Formylmethanofuran dehydrogenase subunit A (EC 1.2.99.5)	peg.284	297858	299525	-	30170	27984	28791
274622	275896	-	13933	13304	3881	peg.265	Formylmethanofuran dehydrogenase subunit B (EC 1.2.99.5)	1275	1275	Formylmethanofuran dehydrogenase subunit B (EC 1.2.99.5)	peg.285	299538	300812	-	18469	16941	17924
275864	276010	+	2736	2671	697	peg.266	hypothetical protein	147	147	hypothetical protein	peg.286	300780	300926	+	3253	2753	3236
275990	276535	-	7079	6612	1493	peg.267	FIG00858078: hypothetical protein	546	546	FIG00858078: hypothetical protein	peg.287	300906	301451	-	8753	7943	8894
276598	278361	-	24459	20655	3765	peg.268	Arginyl-tRNA synthetase (EC 6.1.1.19)	1764	1764	Arginyl-tRNA synthetase (EC 6.1.1.19)	peg.288	301514	303277	-	24771	21680	23025
278439	280613	-	8741	9972	2120	peg.269	Helicase PriA essential for oriC/DnaA-independent DNA replication	2175	2175	Helicase PriA essential for oriC/DnaA-independent DNA replication	peg.289	303355	305529	-	10510	11098	12894
280663	280809	-	301	350	90	peg.270		147	147			305579	305725	-	176	135	220
280859	282472	-	3010	3915	798	peg.270	Sodium-dependent phosphate transporter	1614	1551	Sodium-dependent phosphate transporter	peg.290	305775	307325	-	4272	4257	5538
282389	282562	+	735	1066	181	peg.271	hypothetical protein	174	63			307375	307437	+	75	83	96	1 nt diff: Intergenic sequence
282571	283056	+	7339	8353	1991	peg.272	Dihydrofolate reductase (EC 1.5.1.3)	486	486	Dihydrofolate reductase (EC 1.5.1.3)	peg.291	307487	307972	+	10450	11241	13628
283053	283289	-	5414	6457	1884	peg.273	DNA-binding protein inhibitor Id-2-related protein	237	237	DNA-binding protein inhibitor Id-2-related protein	peg.292	307969	308205	-	8183	9342	10227
283339	283643	+	2280	2236	382	peg.274		305	305			308255	308559	+	2134	2139	2144
283693	283941	+	9168	11586	3721	peg.274	hypothetical protein	249	249	hypothetical protein	peg.293	308609	308857	+	18096	20992	22864
283953	284297	+	9429	11800	2855	peg.275	Pentapeptide repeat domain protein	345	345	Pentapeptide repeat domain protein	peg.294	308869	309213	+	15551	17770	18971
284301	285044	-	15139	15933	2168	peg.276	Twin-arginine translocation protein TatC	744	744	Twin-arginine translocation protein TatC	peg.295	309217	309960	-	14139	15504	18758
285034	285327	-	8721	8498	1133	peg.277	Twin-arginine translocation protein TatB	294	321	Twin-arginine translocation protein TatB	peg.296	309950	310270	-	7341	7496	8408
285360	285605	-	7237	7153	1398	peg.278	Twin-arginine translocation protein TatA	246	246	Twin-arginine translocation protein TatA	peg.297	310276	310521	-	9845	10302	11387
285615	285953	-	8710	9039	2211	peg.279	Histidine triad (HIT) nucleotide-binding protein, similarity with At5g48545 and yeast YDL125C (HNT1)	339	339	Histidine triad (HIT) nucleotide-binding protein, similarity with At5g48545 and yeast YDL125C (HNT1)	peg.298	310531	310869	-	13184	13922	14755
285950	286270	-	6414	5996	1096	peg.280	Phosphoribosyl-ATP pyrophosphatase (EC 3.6.1.31)	321	321	Phosphoribosyl-ATP pyrophosphatase (EC 3.6.1.31)	peg.299	310866	311186	-	7281	7341	7682
286267	286650	-	6334	5196	942	peg.281	Phosphoribosyl-AMP cyclohydrolase (EC 3.5.4.19)	384	384	Phosphoribosyl-AMP cyclohydrolase (EC 3.5.4.19)	peg.300	311183	311566	-	7663	7528	7730
286647	287420	-	14100	12012	2123	peg.282	Imidazole glycerol phosphate synthase cyclase subunit (EC 4.1.3.-)	774	774	Imidazole glycerol phosphate synthase cyclase subunit (EC 4.1.3.-)	peg.301	311563	312336	-	23487	22980	22937
287426	288175	-	17409	15399	2927	peg.283	Phosphoribosylformimino-5-aminoimidazole carboxamide ribotide isomerase (EC 5.3.1.16)	750	750	Phosphoribosylformimino-5-aminoimidazole carboxamide ribotide isomerase (EC 5.3.1.16)	peg.302	312342	313091	-	25257	25442	25576
288201	288836	-	18629	16509	2452	peg.284	Imidazole glycerol phosphate synthase amidotransferase subunit (EC 2.4.2.-)	636	636	Imidazole glycerol phosphate synthase amidotransferase subunit (EC 2.4.2.-)	peg.303	313117	313752	-	16814	16235	17571
288884	289477	-	25413	23424	3773	peg.285	Imidazoleglycerol-phosphate dehydratase (EC 4.2.1.19)	594	594	Imidazoleglycerol-phosphate dehydratase (EC 4.2.1.19)	peg.304	313800	314393	-	20384	17713	17802
289575	290324	+	8084	8217	1980	peg.286	Fumarate and nitrate reduction regulatory protein	750	780	Fumarate and nitrate reduction regulatory protein	peg.305	314461	315240	+	12622	13591	13580
290374	290776	+	1936	2044	260	peg.287		403	283			315290	315572	+	2425	2611	2874	2422	2421
290826	291044	+	1539	1695	163	peg.287	hypothetical protein	219	123	hypothetical protein	peg.306	315622	315744	+	1980	2131	2156	Some length and only 1 nt diff: Intergenic sequence: The HPs are not equivalent
									221			315794	316014	-	2042	2152	2520
291149	292693	-	7568	7942	971	peg.288	Proposed peptidoglycan lipid II flippase MurJ	1545	1545	Proposed peptidoglycan lipid II flippase MurJ	peg.307	316064	317608	-	10798	10199	12491
292746	293366	+	4625	4945	660	peg.289	hypothetical protein	621	621	hypothetical protein	peg.308	317661	318281	+	5062	5129	6377
293363	294274	-	7111	7560	2285	peg.290	Hydrogen peroxide-inducible genes activator	912	912	Hydrogen peroxide-inducible genes activator	peg.309	318278	319189	-	8775	9743	12048
294415	294579	+	1510	1934	325	peg.291	Rubredoxin	165	165	Rubredoxin	peg.310	319330	319494	+	1784	1720	1820
294674	295750	+	8136	9585	1137	peg.292	DNA recombination and repair protein RecF	1077	1077	DNA recombination and repair protein RecF	peg.311	319589	320665	+	9517	8752	10476
295823	298237	+	26580	29087	4651	peg.293	DNA gyrase subunit B (EC 5.99.1.3)	2415	2415	DNA gyrase subunit B (EC 5.99.1.3)	peg.312	320738	323152	+	41104	40560	44009
298287	298588	-	3231	2915	285	peg.294		302	298			323202	323499	-	2639	2647	3108
298638	299954	-	25947	26940	6327	peg.294	NADH dehydrogenase (EC 1.6.99.3)	1317	1317	NADH dehydrogenase (EC 1.6.99.3)	peg.313	323549	324865	-	30204	29678	30397
300092	300652	+	7368	8885	1728	peg.295	Archaeal flavoprotein COG1036	561	561	Archaeal flavoprotein COG1036	peg.314	325003	325563	+	13658	13872	15235
300645	302072	+	24317	26733	3128	peg.296	Related to Dihydropteroate synthase	1428	1428	Related to Dihydropteroate synthase	peg.315	325556	326983	+	31599	31509	33351
302086	302670	+	4882	4941	640	peg.297	DUF447 family protein	585	585	DUF447 family protein	peg.316	326997	327581	+	6287	6532	7106
302660	303367	+	6097	7125	936	peg.298	duf556 family protein	708	708	duf556 family protein	peg.317	327571	328278	+	8897	8812	8888
303427	305706	-	64182	84925	42787	peg.299	5-methyltetrahydropteroyltriglutamate--homocysteine methyltransferase (EC 2.1.1.14)	2280	2280	5-methyltetrahydropteroyltriglutamate--homocysteine methyltransferase (EC 2.1.1.14)	peg.318	328338	330617	-	5929	5086	5915
305807	306703	+	1782	1964	507	peg.300	Transcriptional activator MetR	897	897	Transcriptional activator MetR	peg.319	330718	331614	+	2590	2547	3398
306700	307503	-	5135	5149	760	peg.301	Chemotaxis regulator - transmits chemoreceptor signals to flagelllar motor components CheY	804	804	Chemotaxis regulator - transmits chemoreceptor signals to flagelllar motor components CheY	peg.320	331611	332414	-	7475	7667	9410
307516	308070	-	7139	7937	1534	peg.302	DJ-1/YajL/PfpI superfamily, includes chaperone protein YajL (former ThiJ), parkinsonism-associated protein DJ-1, peptidases PfpI, Hsp31	555	555	DJ-1/YajL/PfpI superfamily, includes chaperone protein YajL (former ThiJ), parkinsonism-associated protein DJ-1, peptidases PfpI, Hsp31	peg.321	332427	332981	-	15948	18412	19317
308080	309411	-	22774	25236	5377	peg.303	Carboxyl-terminal protease (EC 3.4.21.102)	1332	1332	Carboxyl-terminal protease (EC 3.4.21.102)	peg.322	332991	334322	-	44863	50803	52123
309436	310545	-	11840	12615	2356	peg.304	Lipoprotein NlpD	1110	1155	Lipoprotein NlpD	peg.323	334347	335501	-	21997	25310	28830
310593	312125	-	12423	16596	2666	peg.305	2,3-bisphosphoglycerate-independent phosphoglycerate mutase (EC 5.4.2.1)	1533	1533	2,3-bisphosphoglycerate-independent phosphoglycerate mutase (EC 5.4.2.1)	peg.324	335504	337036	-	34785	41223	43229
312175	312234	+	179	173	29	peg.306		60	60			337086	337145	+	201	234	309
312284	312574	+	7986	8402	1527	peg.306	Transcriptional regulator, ArsR family	291	291	Transcriptional regulator, ArsR family	peg.325	337195	337485	+	13789	15532	16121
312610	313029	+	10640	10925	1873	peg.307	FIG136845: Rhodanese-related sulfurtransferase	420	420	FIG136845: Rhodanese-related sulfurtransferase	peg.326	337521	337940	+	14316	15486	17556
313046	313303	+	8060	7746	1450	peg.308	Glutaredoxin 3	258	258	Glutaredoxin 3	peg.327	337957	338214	+	10570	11659	12832
313325	313807	+	17622	18428	4160	peg.309	Protein export cytoplasm chaperone protein (SecB, maintains protein to be exported in unfolded state)	483	483	Protein export cytoplasm chaperone protein (SecB, maintains protein to be exported in unfolded state)	peg.328	338237	338719	+	30899	33148	33703
313817	314851	+	21884	23606	3858	peg.310	Glycerol-3-phosphate dehydrogenase [NAD(P)+] (EC 1.1.1.94)	1035	1035	Glycerol-3-phosphate dehydrogenase [NAD(P)+] (EC 1.1.1.94)	peg.329	338729	339763	+	53495	56439	59322
314876	315751	+	25592	24607	4374	peg.311	FIG00857728: hypothetical protein	876	876	FIG00857728: hypothetical protein	peg.330	339788	340663	+	37148	37876	40572
315805	316968	-	4510	5113	809	peg.312	COG1565: Uncharacterized conserved protein	1164	1164	COG1565: Uncharacterized conserved protein	peg.331	340717	341880	-	5883	5852	7528
316985	317704	+	3723	3993	898	peg.313	FolM Alternative dihydrofolate reductase 1	720	720	FolM Alternative dihydrofolate reductase 1	peg.332	341897	342616	+	4182	4058	5165
317754	318110	-	1465	1423	270	peg.314		357	357			342666	343022	-	1928	1895	2593
318160	318513	-	2591	2257	531	peg.314	Dihydroneopterin aldolase (EC 4.1.2.25)	354	354	Dihydroneopterin aldolase (EC 4.1.2.25)	peg.333	343072	343425	-	2998	2873	3504
318495	318623	-	876	855	143	peg.315	hypothetical protein	129	129	hypothetical protein	peg.334	343407	343535	-	985	896	1095
318665	319186	+	3418	3283	473	peg.316	Acyl-phosphate:glycerol-3-phosphate O-acyltransferase PlsY	522	597	Acyl-phosphate:glycerol-3-phosphate O-acyltransferase PlsY	peg.335	343502	344098	+	4405	4447	4593
319178	320194	-	6762	6119	1108	peg.317	TsaD/Kae1/Qri7 protein, required for threonylcarbamoyladenosine t(6)A37 formation in tRNA	1017	1017	TsaD/Kae1/Qri7 protein, required for threonylcarbamoyladenosine t(6)A37 formation in tRNA	peg.336	344090	345106	-	7660	7711	8541
320244	320297	+	157	173	39	peg.318		54	54			345156	345209	+	263	282	369
320347	320562	+	60862	58207	5821	peg.318	SSU ribosomal protein S21p	216	216	SSU ribosomal protein S21p	peg.337	345259	345474	+	64046	70751	89281
320586	321047	+	110263	108153	9313	peg.319	Transamidase GatB domain protein	462	462	Transamidase GatB domain protein	peg.338	345498	345959	+	155255	174801	209961
321116	322840	+	36967	43029	4215	peg.320	DNA primase (EC 2.7.7.-)	1725	1725	DNA primase (EC 2.7.7.-)	peg.339	346028	347752	+	59254	70313	106220
322936	324774	+	134110	196972	23351	peg.321	RNA polymerase sigma factor RpoD	1839	1839	RNA polymerase sigma factor RpoD	peg.340	347848	349686	+	473808	537599	645645
324785	324861	+	4276	4503	1307	rna.3	tRNA-Met-CAT	77	77	tRNA-Met-CAT	rna.3	349697	349773	+	7618	8399	10097
324868	326013	-	24257	37167	18033	peg.322	Integrase	1146	1146	Integrase	peg.341	349780	350925	-	40205	52774	50079
326063	326556	+	1567	2287	716	peg.323		494	530			350975	351504	+	2688	2873	3948
326606	327340	+	1058	1974	1894	peg.323	hypothetical protein	735	699	hypothetical protein	peg.342	351554	352252	+	2368	2676	3809
327390	327460	+	7	3	6	peg.324		71	71			352302	352372	+	1	0	1
327510	327875	+	689	990	427	peg.324	hypothetical protein	366	366	hypothetical protein	peg.343	352422	352787	+	1428	1608	2261
327856	329661	+	2695	3627	805	peg.325	MobA	1806	1806	MobA	peg.344	352768	354573	+	4470	4853	7418
329676	330023	-	1194	1504	309	peg.326	hypothetical protein	348	348	hypothetical protein	peg.345	354588	354935	-	1618	1922	2582
330083	331198	-	2465	3522	1016	peg.327	ATP-dependent protease La (EC 3.4.21.53) Type I	1116	1116	ATP-dependent protease La (EC 3.4.21.53) Type I	peg.346	354995	356110	-	3698	4092	6205
331232	331651	-	711	1234	1099	peg.328	hypothetical protein	420	420	hypothetical protein	peg.347	356144	356563	-	973	975	1455
331701	331770	-	17	18	3	peg.329		70	70			356613	356682	-	32	24	37
331820	332050	-	784	936	175	peg.329	hypothetical protein	231	231	hypothetical protein	peg.348	356732	356962	-	892	997	1151
332100	332222	-	211	338	486	peg.330		123	123			357012	357134	-	373	333	520
332272	332412	-	495	521	123	peg.330	hypothetical protein	141	141	hypothetical protein	peg.349	357184	357324	-	650	725	654
332454	332570	+	531	567	152	peg.331	hypothetical protein	117	117	hypothetical protein	peg.350	357366	357482	+	715	807	777
332532	333662	-	1896	2263	821	peg.332	ABC-type multidrug transport system, permease component	1131	1131	ABC-type multidrug transport system, permease component	peg.351	357444	358574	-	3051	3463	3746
333664	336426	-	1610	1986	419	peg.333	ABC-type multidrug transport system, permease component	2763	2694	ABC-type multidrug transport system, permease component	peg.352	358576	361269	-	3053	3060	3742
336430	337509	-	513	644	186	peg.334	HlyD family secretion protein	1080	1080	HlyD family secretion protein	peg.353	361342	362421	-	919	1085	1056
337524	339011	-	1335	2133	3016	peg.335	RND efflux system, outer membrane lipoprotein CmeC	1488	1488	RND efflux system, outer membrane lipoprotein CmeC	peg.354	362436	363923	-	2858	3226	3947
339061	339440	+	752	1548	3845	peg.336		380	380			363973	364352	+	2094	2052	3309
339490	340128	+	1154	1156	1349	peg.336	Transcriptional regulator, TetR family	639	639	Transcriptional regulator, TetR family	peg.355	364402	365040	+	940	769	725
340220	340396	+	184	209	119	peg.337	hypothetical protein	177	246	hypothetical protein	peg.356	365063	365308	+	271	247	241
340377	341168	+	642	735	246	peg.338	putative membrane protein	792	792	putative membrane protein	peg.357	365289	366080	+	834	665	677
341165	343114	+	1775	1766	534	peg.339	hypothetical protein	1950	1950	hypothetical protein	peg.358	366077	368026	+	2304	2076	1863
343164	343362	-	149	159	31	peg.340		199	177	hypothetical protein	peg.359	368031	368207	+	114	97	100	298	299	I nt gap diff. (polyT): Intergenic sequence
343412	343564	-	279	252	51	peg.340	hypothetical protein	153	153	hypothetical protein	peg.360	368325	368477	-	150	131	209
343614	344170	+	1039	1146	169	peg.341		557	557			368527	369083	+	1136	1079	1358
344220	344969	+	1522	1773	375	peg.341	hypothetical protein	750	750	hypothetical protein	peg.361	369133	369882	+	2037	2138	2487
345019	345096	-	42	46	10	peg.342		78	78			369932	370009	-	56	34	49
345146	345994	-	1090	1376	754	peg.342	Triosephosphate isomerase (EC 5.3.1.1)	849	849	Triosephosphate isomerase (EC 5.3.1.1)	peg.362	370059	370907	-	1403	1355	1610
346039	347043	-	910	1071	1626	peg.343	Fructose-1,6-bisphosphatase, type I (EC 3.1.3.11)	1005	1005	Fructose-1,6-bisphosphatase, type I (EC 3.1.3.11)	peg.363	370952	371956	-	1429	1331	1574
347124	348194	-	4913	3208	12411	peg.344	Fructose-bisphosphate aldolase class II (EC 4.1.2.13)	1071	1071	Fructose-bisphosphate aldolase class II (EC 4.1.2.13)	peg.364	372037	373107	-	2487	2688	2872
348244	348651	-	1205	1376	277	peg.345		408	408			373157	373564	-	1763	1618	1348
348701	349222	-	1580	1621	522	peg.345	FOG: Ankyrin repeat	522	522	FOG: Ankyrin repeat	peg.365	373614	374135	-	1367	1263	1215
349272	349349	+	219	229	47	peg.346		78	77			374185	374261	+	230	175	147
349399	349572	+	1089	1109	265	peg.346	Pmp3 family protein	174	174	Pmp3 family protein	peg.366	374311	374484	+	787	701	572
349668	349796	-	903	989	249	peg.347	hypothetical protein	129	141	hypothetical protein	peg.367	374578	374718	-	770	686	664
									138	hypothetical protein	peg.368	374796	374933	+	565	594	540
349846	350204	+	838	938	173	peg.348		359	222			374983	375204	+	655	606	648	7% difference
350254	350613	+	1398	1794	378	peg.348	hypothetical protein	360	381	hypothetical protein	peg.369	375254	375634	+	1907	1882	2057
350663	350782	+	138	177	41	peg.349		120
350832	351281	+	1434	1591	406	peg.350	Outer membrane protein A precursor	366	570	outer membrane protein	peg.370	375631	376200	+	2687	2825	2482
351297	352643	+	4370	5089	1602	peg.351	Type I secretion system, outer membrane component LapE	1347	1347	Type I secretion system, outer membrane component LapE	peg.371	376216	377562	+	8304	8817	7694
352781	354792	-	3688	4434	989	peg.352	Anaerobic dehydrogenases, typically selenocysteine-containing	2012	2054	Anaerobic dehydrogenases, typically selenocysteine-containing	peg.372	377690	379743	-	4649	4568	5246
354842	355124	+	375	451	130	peg.353		283	283			379793	380075	+	347	310	362
355174	355668	+	3701	4152	2214	peg.353	Thiol peroxidase, Tpx-type (EC 1.11.1.15)	495	495	Thiol peroxidase, Tpx-type (EC 1.11.1.15)	peg.373	380125	380619	+	2587	2343	2330
355718	355786	+	124	150	43	peg.354		69	70			380669	380738	+	68	66	74
355836	356483	+	5711	6923	1936	peg.354	hypothetical protein	648	648	hypothetical protein	peg.374	380788	381435	+	9190	10146	10001
356623	357087	+	3121	3428	980	peg.355	Isoquinoline 1-oxidoreductase alpha subunit (EC 1.3.99.16)	465	465	Isoquinoline 1-oxidoreductase alpha subunit (EC 1.3.99.16)	peg.375	381559	382023	+	881	738	770
357084	359402	+	15539	15502	3424	peg.356	Isoquinoline 1-oxidoreductase beta subunit (EC 1.3.99.16)	2319	2319	Isoquinoline 1-oxidoreductase beta subunit (EC 1.3.99.16)	peg.376	382020	384338	+	8649	8348	8319
359405	360400	+	5176	5021	879	peg.357	Xanthine and CO dehydrogenases maturation factor, XdhC/CoxF family	996	996	Xanthine and CO dehydrogenases maturation factor, XdhC/CoxF family	peg.377	384341	385336	+	2400	2577	2780
360413	361027	+	2460	2232	271	peg.358	CTP:molybdopterin cytidylyltransferase	615	615	CTP:molybdopterin cytidylyltransferase	peg.378	385349	385963	+	912	820	966
361024	361755	-	4286	4517	465	peg.359	cAMP-binding proteins - catabolite gene activator and regulatory subunit of cAMP-dependent protein kinases	732	732	cAMP-binding proteins - catabolite gene activator and regulatory subunit of cAMP-dependent protein kinases	peg.379	385960	386691	-	1624	1343	1360
361805	361984	-	408	429	77	peg.360		180	180			386741	386920	-	200	220	162
362034	362198	-	838	751	237	peg.360	Protein of unknown function DUF1328	165	165	Protein of unknown function DUF1328	peg.380	386970	387134	-	664	701	666
362248	362341	+	310	318	93	peg.361		94	95			387184	387278	+	222	259	212
362391	362576	+	4594	5231	1862	peg.361	hypothetical protein	186	186	hypothetical protein	peg.381	387328	387513	+	5402	6123	5005
362658	362930	+	7980	9683	3431	peg.362	hypothetical protein	273	273	hypothetical protein	peg.382	387595	387867	+	9557	10146	8859
362970	363404	+	7923	9245	2625	peg.363	hypothetical protein	435	435	hypothetical protein	peg.383	387907	388341	+	9528	9969	9254
363481	363837	+	5842	7076	1664	peg.364	hypothetical protein	357	357	hypothetical protein	peg.384	388418	388774	+	8708	7924	7954
363880	364071	+	5610	5264	1763	peg.365	hypothetical protein	192	192	hypothetical protein	peg.385	388817	389008	+	4200	3961	4775
364196	365584	+	5530	5360	1733	peg.366	sodium-solute symporter, putative	1389	1389	sodium-solute symporter, putative	peg.386	389133	390521	+	5429	4783	5275
365610	365870	+	1342	1456	560	peg.367	hypothetical protein	261	261	hypothetical protein	peg.387	390547	390807	+	1767	1813	1932
365903	366223	+	2800	2976	890	peg.368	hypothetical protein	321	321	hypothetical protein	peg.388	390840	391160	+	2008	1980	2109
366273	366325	+	103	107	31	peg.369		53
366375	367589	+	6374	6258	1392	peg.369	Heavy metal RND efflux outer membrane protein, CzcC family	1215	1296	Heavy metal RND efflux outer membrane protein, CzcC family	peg.389	391231	392526	+	4118	3704	3481
367594	368820	+	4369	4048	914	peg.370	Probable Co/Zn/Cd efflux system membrane fusion protein	1227	1227	Probable Co/Zn/Cd efflux system membrane fusion protein	peg.390	392531	393757	+	2851	2480	2553
368830	371952	+	9301	9569	1597	peg.371	Cobalt-zinc-cadmium resistance protein CzcA; Cation efflux system protein CusA	3123	3123	Cobalt-zinc-cadmium resistance protein CzcA; Cation efflux system protein CusA	peg.391	393767	396889	+	9511	7881	7790
372030	372407	-	702	928	126	peg.372	hypothetical protein	378	378	hypothetical protein	peg.392	396967	397344	-	632	591	547
372457	372563	+	46	78	12	peg.373		107	107			397394	397500	+	215	203	192
372613	374073	+	1589	1660	752	peg.373	Serine/Threonine protein kinase and Signal Transduction Histidine Kinase (STHK) with GAF and PAS/PAC sensor	1461	1461	Two-component sensor histidine kinase	peg.393	397550	399010	+	1828	1661	1748
374070	375497	+	2419	2793	571	peg.374	Response regulatory protein	1428	1428	Response regulatory protein	peg.394	399007	400434	+	3118	2580	2876
375494	376537	-	1271	1357	371	peg.375	hypothetical protein	1044	1134	hypothetical protein	peg.395	400431	401564	-	2125	1946	2135
376587	377109	-	287	399	95	peg.376		523	178			401614	401791	-	498	476	416
377159	378514	-	4373	2977	1852	peg.376	Glutathione reductase (EC 1.8.1.7)	1356	1356	Glutathione reductase (EC 1.8.1.7)	peg.396	401841	403196	-	2483	1846	2063
378602	379126	-	6969	5012	8063	peg.377	Peroxiredoxin family protein/glutaredoxin	525	525	Peroxiredoxin family protein/glutaredoxin	peg.397	403284	403808	-	3058	2614	2281
379249	381448	-	8626	9262	2180	peg.378	diguanylate cyclase/phosphodiesterase (GGDEF & EAL domains) with PAS/PAC sensor(s)	2199	2199	diguanylate cyclase/phosphodiesterase (GGDEF & EAL domains) with PAS/PAC sensor(s)	peg.398	403931	406129	-	13648	13853	15749
381460	384423	-	10532	10288	2591	peg.380	Two-component hybrid sensor and regulator	2964	2964	Two-component hybrid sensor and regulator	peg.399	406141	409104	-	8082	7428	7784
384473	384524	-	231	267	41	peg.381		52	52			409154	409205	-	58	48	43
384574	385134	-	3843	4089	872	peg.381	5-formyltetrahydrofolate cyclo-ligase (EC 6.3.3.2)	561	561	5-formyltetrahydrofolate cyclo-ligase (EC 6.3.3.2)	peg.400	409255	409815	-	5286	5081	5961
385131	385463	-	1965	2281	404	peg.382	Nitrite-sensitive transcriptional repressor NsrR	333	441	Nitrite-sensitive transcriptional repressor NsrR	peg.401	409812	410252	-	2540	2371	3133
385513	385771	+	1536	1669	320	peg.383		259
385821	385949	+	1435	1410	283	peg.383	Flavohemoprotein (Hemoglobin-like protein) (Flavohemoglobin) (Nitric oxide dioxygenase) (EC 1.14.12.17)	129										1756	1757	98.7% identity: Fuse Peg 383-384
385821	386889	+	7748	8535	1585	peg.384	Flavohemoprotein (Hemoglobin-like protein) (Flavohemoglobin) (Nitric oxide dioxygenase) (EC 1.14.12.17)	1069	1233	Flavohemoprotein (Hemoglobin-like protein) (Flavohemoglobin) (Nitric oxide dioxygenase) (EC 1.14.12.17)	peg.402	410339	411571	+	8034	8437	8245
386939	387024	+	248	269	59	peg.385		86	86			411621	411706	+	39	45	45
387074	387391	+	3475	5838	2995	peg.385	hypothetical protein	318	318	hypothetical protein	peg.403	411756	412073	+	4672	5621	6708
387441	387651	-	430	481	156	peg.386		211	211			412123	412333	-	322	287	358
387701	389026	-	5438	6162	1482	peg.386	Sensor protein PhoQ (EC 2.7.13.3)	1326	1326	Sensor protein PhoQ (EC 2.7.13.3)	peg.404	412383	413708	-	4783	4546	5316
389023	389685	-	4548	5882	1798	peg.387	DNA-binding response regulator	663	663	DNA-binding response regulator	peg.405	413705	414367	-	5970	5567	5942
389688	390008	-	2469	3049	963	peg.388	lipoprotein, putative	321	321	lipoprotein, putative	peg.406	414370	414690	-	3775	3311	3677
390058	390395	+	1771	5331	501	peg.389		338	481			414740	415220	+	7076	7315	6903
390445	391626	+	2492	3428	1792	peg.389	Cyclopropane-fatty-acyl-phospholipid synthase (EC 2.1.1.79)	1182	1038	Cyclopropane-fatty-acyl-phospholipid synthase (EC 2.1.1.79)	peg.407	415270	416307	+	3435	3837	3244
391766	393223	+	17419	28344	14600	peg.390	Catalase (EC 1.11.1.6)	1458	1458	Catalase (EC 1.11.1.6)	peg.408	416447	417904	+	28198	31289	44479
393289	393759	+	16363	35787	14302	peg.391	Non-specific DNA-binding protein Dps / Iron-binding ferritin-like antioxidant protein / Ferroxidase (EC 1.16.3.1)	471	471	Non-specific DNA-binding protein Dps / Iron-binding ferritin-like antioxidant protein / Ferroxidase (EC 1.16.3.1)	peg.409	417970	418440	+	37300	42405	53658
393809	394121	-	9142	27966	2811	peg.392		313	313			418490	418802	-	30268	32203	33924
394171	395622	-	6995	7022	2451	peg.392	Aldehyde dehydrogenase (EC 1.2.1.3)	1452	1452	Aldehyde dehydrogenase (EC 1.2.1.3)	peg.410	418852	420303	-	10585	10522	11411
395632	397272	-	6182	6463	2300	peg.393	Acetolactate synthase large subunit (EC 2.2.1.6)	1641	1641	Acetolactate synthase large subunit (EC 2.2.1.6)	peg.411	420313	421953	-	6578	5949	5911
397359	398240	-	1768	1755	414	peg.394	Flagellar motor rotation protein MotB	882	882	Flagellar motor rotation protein MotB	peg.412	422040	422921	-	1535	1233	1278
398194	398331	-	280	263	55	peg.395	hypothetical protein	138	138	hypothetical protein	peg.413	422875	423012	-	267	223	213
398415	401369	+	6070	6295	1520	peg.396	diguanylate cyclase/phosphodiesterase (GGDEF & EAL domains) with PAS/PAC sensor(s)	2955	2955	diguanylate cyclase/phosphodiesterase (GGDEF & EAL domains) with PAS/PAC sensor(s)	peg.414	423096	426050	+	6226	5625	5833
401419	401750	+	1023	1086	207	peg.397		332	332			426100	426431	+	1253	945	1050
401800	403110	+	3777	3872	963	peg.397	sodium-dependent transporter	1311	1311	sodium-dependent transporter	peg.415	426481	427791	+	4593	3903	4322
403107	403247	+	274	290	85	peg.398	hypothetical protein	141	141	hypothetical protein	peg.416	427788	427928	+	339	246	241
403240	405357	+	3139	2610	878	peg.399	Phospholipase D/Transphosphatidylase	2118	2118	Phospholipase D/Transphosphatidylase	peg.417	427921	430038	+	3321	2744	2893
405327	406061	+	997	884	177	peg.400	Endonuclease/exonuclease/phosphatase	735	735	Endonuclease/exonuclease/phosphatase	peg.418	430008	430742	+	807	838	787
406125	406283	+	311	293	57	peg.401	hypothetical protein	159	159	hypothetical protein	peg.419	430806	430964	+	223	202	319
406299	409253	+	6519	6472	1621	peg.402	putative exported protein	2955	2955	putative exported protein	peg.420	430980	433934	+	7871	7420	7195
409303	409718	+	823	888	107	peg.403		416	419			433984	434402	+	533	451	483
409768	409890	+	1973	1857	249	peg.403	hypothetical protein	123	120	hypothetical protein	peg.421	434452	434571	+	1105	1141	1078
410013	410198	+	2394	2342	392	peg.404	Mobile element protein	186	186	Mobile element protein	peg.422	434694	434879	+	1438	1800	1410
410167	410940	-	9010	9196	1652	peg.405	Nitric oxide reductase activation protein NorQ	774	774	Nitric oxide reductase activation protein NorQ	peg.423	434848	435621	-	5854	7197	6089
410959	412830	-	25498	26163	4965	peg.406	Nitric oxide reductase activation protein NorD	1872	1872	Nitric oxide reductase activation protein NorD	peg.424	435640	437511	-	19344	23479	21961
412851	414263	-	61668	75199	33567	peg.407	Nitric-oxide reductase subunit B (EC 1.7.99.7)	1413	1413	Nitric-oxide reductase subunit B (EC 1.7.99.7)	peg.425	437532	438944	-	78338	101534	86171
414280	414729	-	21683	28107	23089	peg.408	Nitric-oxide reductase subunit C (EC 1.7.99.7)	450	450	Nitric-oxide reductase subunit C (EC 1.7.99.7)	peg.426	438961	439410	-	29169	34921	31751
414779	414964	+	653	743	120	peg.409		186	186			439460	439645	+	837	897	1063
415014	416570	+	14552	26934	8008	peg.409	Functional role page for Anaerobic nitric oxide reductase transcription regulator NorR	1557	1557	Functional role page for Anaerobic nitric oxide reductase transcription regulator NorR	peg.427	439695	441251	+	30814	36098	32053
416599	417174	+	10345	14406	4124	peg.410	Nitric oxide reductase activation protein NorE	576	576	Nitric oxide reductase activation protein NorE	peg.428	441280	441855	+	10858	12194	11538
417196	417423	+	5405	6614	1501	peg.411	hypothetical protein	228	228	hypothetical protein	peg.429	441877	442104	+	4756	5975	5874
417542	418762	-	24093	25805	4509	peg.412	NnrS protein involved in response to NO	1221	1221	NnrS protein involved in response to NO	peg.430	442223	443443	-	25074	27868	29444
418812	419206	-	3074	3154	488	peg.413		395	395			443493	443887	-	4457	4365	5492
419256	420263	-	9884	12926	1596	peg.413	Molybdenum cofactor biosynthesis protein MoaA	1008	1008	Molybdenum cofactor biosynthesis protein MoaA	peg.431	443937	444944	-	41643	36901	44504
420377	420658	-	2624	3632	553	peg.414	hypothetical protein	282	282	hypothetical protein	peg.432	445058	445339	-	13016	11874	14156
420708	421510	+	9657	11904	2045	peg.415		803	803			445389	446191	+	39040	38025	44272
421560	423482	+	20227	23413	4177	peg.415	Nitrate/nitrite sensor protein (EC 2.7.3.-)	1923	1923	Nitrate/nitrite sensor protein (EC 2.7.3.-)	peg.433	446241	448163	+	44001	51556	54223
423479	424141	+	5797	7026	816	peg.416	Nitrate/nitrite response regulator protein	663	663	Nitrate/nitrite response regulator protein	peg.434	448160	448822	+	13801	16304	14635
424191	424241	-	108	114	27	peg.417		51	51			448872	448922	-	189	251	317
424291	424413	-	727	887	101	peg.417	hypothetical protein	123	123	hypothetical protein	peg.435	448972	449094	-	1618	1675	1804
424463	424753	+	618	628	105	peg.418		291	291			449144	449434	+	1207	1364	1736
424803	426068	+	43779	68371	1146	peg.418	Nitrate/nitrite transporter	1266	1266	Nitrate/nitrite transporter	peg.436	449484	450749	+	81252	42499	33460
426081	427691	+	49975	48181	1589	peg.419	Nitrate/nitrite transporter	1611	1611	Nitrate/nitrite transporter	peg.437	450762	452372	+	86682	23907	12298
427732	431487	+	209113	175601	10563	peg.420	Respiratory nitrate reductase alpha chain (EC 1.7.99.4)	3756	3756	Respiratory nitrate reductase alpha chain (EC 1.7.99.4)	peg.438	452413	456168	+	305048	81754	37666
431519	433063	+	81919	54530	4839	peg.421	Respiratory nitrate reductase beta chain (EC 1.7.99.4)	1545	1545	Respiratory nitrate reductase beta chain (EC 1.7.99.4)	peg.439	456200	457744	+	102755	24228	12914
433076	433606	+	48335	27987	2989	peg.422	Respiratory nitrate reductase delta chain (EC 1.7.99.4)	531	531	Respiratory nitrate reductase delta chain (EC 1.7.99.4)	peg.440	457757	458287	+	47643	11405	6615
433606	434301	+	49242	25715	3772	peg.423	Respiratory nitrate reductase gamma chain (EC 1.7.99.4)	696	696	Respiratory nitrate reductase gamma chain (EC 1.7.99.4)	peg.441	458287	458982	+	45982	15069	11427
434318	435004	+	39166	18843	2656	peg.424	Carbonic anhydrase (EC 4.2.1.1)	687	687	Carbonic anhydrase (EC 4.2.1.1)	peg.442	458999	459685	+	33548	11778	9911
435106	436332	+	33011	17657	1914	peg.425	FIG00483566: hypothetical protein	1227	1227	FIG00483566: hypothetical protein	peg.443	459787	461013	+	27810	12018	12002
436382	437182	+	12896	7712	1268	peg.426		801	801			461063	461863	+	5403	4004	4752
437232	437510	+	9311	7146	1317	peg.426	Coenzyme PQQ synthesis protein D	279	279	Coenzyme PQQ synthesis protein D	peg.444	461913	462191	+	3201	2093	1989
437479	438639	+	22567	15093	2791	peg.427	Coenzyme PQQ synthesis protein E	1161	1161	Coenzyme PQQ synthesis protein E	peg.445	462160	463320	+	9108	6779	6526
438689	438756	+	210	197	39	peg.428		68	86			463370	463455	+	190	234	236
438806	439252	+	5257	3615	682	peg.428	Conserved domain protein	447	429	Conserved domain protein	peg.446	463505	463933	+	2376	2303	2520
439269	440369	+	11001	8111	1192	peg.429	Phosphoserine aminotransferase (EC 2.6.1.52)	1101	1101	Phosphoserine aminotransferase (EC 2.6.1.52)	peg.447	463950	465050	+	6383	6022	7462
440502	441257	+	5117	4408	699	peg.430	Dihydroorotate dehydrogenase (EC 1.3.3.1)	756	756	Dihydroorotate dehydrogenase (EC 1.3.3.1)	peg.448	465183	465938	+	4756	4811	6054
441283	442131	+	6880	6761	971	peg.431	Mobile element protein	849	849	Mobile element protein	peg.449	465964	466812	+	8994	10440	11692
442181	442343	+	935	878	127	peg.432		163	163			466862	467024	+	1075	1239	1338
442393	444555	+	39119	41812	6313	peg.432	Nitrous oxide reductase maturation protein NosR	2163	2163	Nitrous oxide reductase maturation protein NosR	peg.450	467074	469236	+	84054	93006	106435
444598	446514	+	63615	66843	13547	peg.433	Nitrous-oxide reductase (EC 1.7.99.6)	1917	1917	Nitrous-oxide reductase (EC 1.7.99.6)	peg.451	469279	471195	+	128250	127451	116050
446596	447885	+	16285	16345	1752	peg.434	Nitrous oxide reductase maturation protein NosD	1290	1290	Nitrous oxide reductase maturation protein NosD	peg.452	471277	472566	+	28501	27098	27726
447882	448781	+	7389	7109	747	peg.435	Nitrous oxide reductase maturation protein NosF (ATPase)	900	900	Nitrous oxide reductase maturation protein NosF (ATPase)	peg.453	472563	473462	+	10414	11132	11707
448781	449611	+	7900	6828	918	peg.436	Nitrous oxide reductase maturation transmembrane protein NosY	831	831	Nitrous oxide reductase maturation transmembrane protein NosY	peg.454	473462	474292	+	9796	8951	10005
449608	450120	+	5521	4921	676	peg.437	Nitrous oxide reductase maturation protein, outer-membrane lipoprotein NosL	513	513	Nitrous oxide reductase maturation protein, outer-membrane lipoprotein NosL	peg.455	474289	474801	+	7681	6555	6756
450170	450884	+	3619	3005	287	peg.438		715	715			474851	475565	+	3579	3248	3558
450934	452982	+	17621	18700	10650	peg.438	Ribonucleotide reductase of class III (anaerobic), large subunit (EC 1.17.4.2)	2049	2049	Ribonucleotide reductase of class III (anaerobic), large subunit (EC 1.17.4.2)	peg.456	475615	477663	+	63865	46737	39400
453008	453178	+	7849	8223	5304	peg.439	hypothetical protein	171	171	hypothetical protein	peg.457	477689	477859	+	30295	23187	17206
453200	453880	+	11697	11855	5529	peg.440	Ribonucleotide reductase of class III (anaerobic), activating protein (EC 1.97.1.4)	681	681	Ribonucleotide reductase of class III (anaerobic), activating protein (EC 1.97.1.4)	peg.458	477881	478561	+	41472	32110	24795
453930	453980	+	32	49	1	peg.441		51	51			478611	478661	+	50	49	48
454030	454917	+	15038	12913	3574	peg.441	Pyridoxine biosynthesis glutamine amidotransferase, synthase subunit (EC 2.4.2.-)	888	888	Pyridoxine biosynthesis glutamine amidotransferase, synthase subunit (EC 2.4.2.-)	peg.459	478711	479598	+	32004	23191	19881
454918	455484	+	14800	14535	2834	peg.442	Pyridoxine biosynthesis glutamine amidotransferase, glutaminase subunit (EC 2.4.2.-)	567	567	Pyridoxine biosynthesis glutamine amidotransferase, glutaminase subunit (EC 2.4.2.-)	peg.460	479599	480165	+	29635	21951	18685
455503	456039	+	9435	8458	2088	peg.443	Molybdopterin biosynthesis molybdochelatase MogA	537	537	Molybdopterin biosynthesis molybdochelatase MogA	peg.461	480184	480720	+	14412	10912	9806
456061	456576	-	7669	7847	1254	peg.444	FIG138517: Putative lipid carrier protein	516	516	FIG138517: Putative lipid carrier protein	peg.462	480742	481257	-	7277	5632	5305
456626	456685	+	56	57	4	peg.445		60	60			481307	481366	+	43	25	35
456735	457730	+	7799	8274	1310	peg.445	FIG139552: Putative protease	996	996	FIG139552: Putative protease	peg.463	481416	482411	+	13001	9035	8781
457768	458673	+	10613	9152	1259	peg.446	FIG139928: Putative protease	906	906	FIG139928: Putative protease	peg.464	482449	483354	+	17191	11370	10476
458791	459204	-	3492	3263	565	peg.447	Cytochrome C	414	414	Cytochrome C	peg.465	483472	483885	-	3219	2233	2318
459254	459390	+	383	377	40	peg.448		137
459440	459580	+	1584	1729	219	peg.448	hypothetical protein	141	170			483935	484104	-	330	256	309	586	586	Identic sequence: intergénic sequence
459651	459830	-	2524	2584	493	peg.449	hypothetical protein	180	192	hypothetical protein	peg.466	484154	484345	-	2248	1897	1918
459790	460521	+	7050	6736	1149	peg.450	conserved hypothetical protein	732	732	conserved hypothetical protein	peg.467	484471	485202	+	5037	4019	4364
460527	460970	-	4654	4309	775	peg.451	Putative copper export protein	444	444	Putative copper export protein	peg.468	485208	485651	-	3088	2797	3301
461002	463653	-	14288	14204	2948	peg.452	Nitrate/nitrite transporter	2652	2652	Nitrate/nitrite transporter	peg.469	485683	488334	-	11756	11328	12365
463672	464430	-	2840	3032	702	peg.453	Peptidyl-prolyl cis-trans isomerase PpiD (EC 5.2.1.8)	759	759	Peptidyl-prolyl cis-trans isomerase PpiD (EC 5.2.1.8)	peg.470	488353	489111	-	2571	3200	2382
464448	465137	-	2487	2460	787	peg.454	Respiratory nitrate reductase gamma chain (EC 1.7.99.4)	690	690	Respiratory nitrate reductase gamma chain (EC 1.7.99.4)	peg.471	489129	489818	-	2061	2504	1750
465173	465871	-	3853	4007	645	peg.455	Respiratory nitrate reductase delta chain (EC 1.7.99.4)	699	699	Respiratory nitrate reductase delta chain (EC 1.7.99.4)	peg.472	489854	490552	-	3684	4383	2776
465874	467412	-	7711	7712	1693	peg.456	Respiratory nitrate reductase beta chain (EC 1.7.99.4)	1539	1539	Respiratory nitrate reductase beta chain (EC 1.7.99.4)	peg.473	490555	492093	-	6751	8267	5008
467409	471152	-	24512	26689	8249	peg.457	Respiratory nitrate reductase alpha chain (EC 1.7.99.4)	3744	3744	Respiratory nitrate reductase alpha chain (EC 1.7.99.4)	peg.474	492090	495833	-	28246	29759	22774
471202	471457	-	1219	1387	343	peg.458		256	256			495883	496138	-	824	777	799
471507	473555	-	7174	7250	1377	peg.458	Nitric oxide reductase activation protein NorD	2049	2049	Nitric oxide reductase activation protein NorD	peg.475	496188	498236	-	5299	5084	5383
473588	474406	-	5318	5440	832	peg.459	Nitric oxide reductase activation protein NorQ	819	819	Nitric oxide reductase activation protein NorQ	peg.476	498269	499087	-	4347	4338	3768
474403	475764	-	7224	8180	1830	peg.460	Nitric-oxide reductase subunit B (EC 1.7.99.7)	1362	1362	Nitric-oxide reductase subunit B (EC 1.7.99.7)	peg.477	499084	500445	-	7559	7360	6859
475825	476655	-	4682	6944	3103	peg.461	Nitric-oxide reductase subunit C (EC 1.7.99.7)	831	831	Nitric-oxide reductase subunit C (EC 1.7.99.7)	peg.478	500506	501336	-	6858	7439	6859
476670	476795	-	1835	2941	1673	peg.462	hypothetical protein	126	126	hypothetical protein	peg.479	501351	501476	-	2616	2838	2976
476845	477620	-	4029	4714	1998	peg.463		776	776			501526	502301	-	4369	4463	4152
477670	478095	-	4293	3461	589	peg.463	hypothetical protein	426	426	hypothetical protein	peg.480	502351	502776	-	2597	2334	2238
478145	478826	-	4634	4027	516	rna.4		682	682			502826	503507	-	2824	2682	2900
478876	478962	-	618	505	96	rna.4	tRNA-Leu-TAA	87	87	tRNA-Leu-TAA	rna.4	503557	503643	-	389	371	456
479012	479325	-	777	704	69	peg.464		314	314			503693	504006	-	597	574	625
479375	479584	-	1625	1575	211	peg.464	hypothetical protein	210	210	hypothetical protein	peg.481	504056	504265	-	1857	2013	2041
479646	481019	-	12618	13807	3073	peg.465	Coproporphyrinogen III oxidase, oxygen-independent (EC 1.3.99.22)	1374	1374	Coproporphyrinogen III oxidase, oxygen-independent (EC 1.3.99.22)	peg.482	504327	505700	-	18850	21357	22293
481100	481771	-	2051	2151	586	peg.466	hypothetical protein	672	672	hypothetical protein	peg.483	505781	506452	-	1370	1213	1193
481821	481899	+	39	49	8	peg.467		79	79			506502	506580	+	73	70	72
481949	483241	+	10511	7514	1220	peg.467	Phosphoribosylamine--glycine ligase (EC 6.3.4.13)	1293	1293	Phosphoribosylamine--glycine ligase (EC 6.3.4.13)	peg.484	506630	507922	+	6566	3754	3579
483270	484142	+	6585	4483	1417	peg.468	Phosphoribulokinase (EC 2.7.1.19)	873	873	Phosphoribulokinase (EC 2.7.1.19)	peg.485	507951	508823	+	4102	3274	2995
484176	484730	+	1868	1486	408	peg.469	TsaC protein (YrdC domain) required for threonylcarbamoyladenosine t(6)A37 modification in tRNA	555	555	TsaC protein (YrdC domain) required for threonylcarbamoyladenosine t(6)A37 modification in tRNA	peg.486	508857	509411	+	1334	1075	1072
484727	485653	+	3743	2529	510	peg.470	Coproporphyrinogen III oxidase, aerobic (EC 1.3.3.3)	927	927	Coproporphyrinogen III oxidase, aerobic (EC 1.3.3.3)	peg.487	509408	510334	+	2119	1578	1491
485739	485909	+	1637	1261	152	peg.471		171	144			510384	510527	-	395	300	306	Séquence identique: Intergenic sequence
485896	486984	-	8164	6659	976	peg.472	Peptide chain release factor 1	1089	1089	Peptide chain release factor 1	peg.488	510577	511665	-	9712	7451	6865
486988	488247	-	12045	13234	1916	peg.473	Glutamyl-tRNA reductase (EC 1.2.1.70)	1260	1260	Glutamyl-tRNA reductase (EC 1.2.1.70)	peg.489	511669	512928	-	17254	15229	16407
488370	490145	+	11290	12924	2626	peg.474	FIG140336: TPR domain protein	1776	1776	FIG140336: TPR domain protein	peg.490	513051	514826	+	16219	15272	15239
490142	490741	+	4507	5387	859	peg.475	Outer membrane lipoprotein LolB precursor	600	600	Outer membrane lipoprotein LolB precursor	peg.491	514823	515422	+	7324	7216	6487
490738	491607	+	63447	52404	5645	peg.476	4-diphosphocytidyl-2-C-methyl-D-erythritol kinase (EC 2.7.1.148)	870	870	4-diphosphocytidyl-2-C-methyl-D-erythritol kinase (EC 2.7.1.148)	peg.492	515419	516288	+	34500	22779	23307
491628	491702	+	39220	32182	3850	rna.5	tRNA-Gln-TTG	75	75	tRNA-Gln-TTG	rna.5	516309	516383	+	21798	14157	15655
491740	492726	+	82602	67474	9218	peg.477	Ribose-phosphate pyrophosphokinase (EC 2.7.6.1)	987	987	Ribose-phosphate pyrophosphokinase (EC 2.7.6.1)	peg.493	516421	517407	+	45209	26705	31925
492840	493514	+	65925	39229	10125	peg.478	LSU ribosomal protein L25p	675	675	LSU ribosomal protein L25p	peg.494	517521	518195	+	24825	11112	11116
493535	494107	+	19445	11193	2199	peg.479	Peptidyl-tRNA hydrolase (EC 3.1.1.29)	573	573	Peptidyl-tRNA hydrolase (EC 3.1.1.29)	peg.495	518216	518788	+	6033	2736	3144
494209	495300	+	16680	11840	2665	peg.480	GTP-binding and nucleic acid-binding protein YchF	1092	1092	GTP-binding and nucleic acid-binding protein YchF	peg.496	518890	519981	+	7202	4458	5193
495358	496425	+	11119	8787	2307	peg.481	Phospholipase A1 precursor (EC 3.1.1.32, EC 3.1.1.4); Outer membrane phospholipase A	1068	1068	Phospholipase A1 precursor (EC 3.1.1.32, EC 3.1.1.4); Outer membrane phospholipase A	peg.497	520039	521106	+	6782	5485	6202
496516	496592	+	4368	3703	281	rna.6	tRNA-Met-CAT	77	77	tRNA-Met-CAT	rna.6	521197	521273	+	1672	1399	1961
496731	497744	-	8756	8906	953	peg.482	Putative inner membrane protein	1014	1113	Putative inner membrane protein	peg.498	521412	522524	-	4217	4071	5912
497843	497956	-	350	409	104	peg.483	hypothetical protein	114	114	hypothetical protein	peg.499	522524	522637	-	255	250	358
498006	498080	-	5	1	0	peg.484		75	75			522687	522761	-	45	27	36
498130	498336	-	181	257	58	peg.484	Mobile element protein	207	294	Mobile element protein	peg.500	522811	523104	-	385	362	548	Commun
498419	498892	-	550	525	276	peg.485	Mobile element protein	474	474	Mobile element protein	peg.501	523101	523574	-	1058	998	1313	986	987
498942	499007	+	28	40	7	peg.486		66	66			523624	523689	+	19	16	24
499057	499443	+	610	597	389	peg.486	hypothetical protein	387	387	hypothetical protein	peg.502	523739	524125	+	528	462	537
499519	499944	+	1408	2173	466	peg.487	hypothetical protein	426	426	hypothetical protein	peg.503	524201	524626	+	2632	3455	4064
499941	500678	-	4608	6308	1238	peg.488	hypothetical protein	738	738	hypothetical protein	peg.504	524623	525360	-	7562	9819	10939
500757	501740	-	5510	5617	1203	peg.489	hypothetical protein	984	984	hypothetical protein	peg.505	525439	526422	-	4719	4833	5338
501790	501876	+	59	64	15	peg.490		87	87			526472	526558	+	33	35	54
501926	502327	+	767	812	231	peg.490	Large-conductance mechanosensitive channel	402	402	Large-conductance mechanosensitive channel	peg.506	526608	527009	+	548	441	540
502382	502996	+	1231	1294	394	peg.491	hypothetical protein	615	612	hypothetical protein	peg.507	527067	527678	+	897	913	1057
502974	503924	-	1255	1333	808	peg.492	RuBisCO operon transcriptional regulator CbbR	951	951	RuBisCO operon transcriptional regulator CbbR	peg.508	527656	528606	-	888	822	1083
503974	504120	+	1104	462	972	peg.493		147	147			528656	528802	+	113	104	138
504170	505588	+	12075	5579	19175	peg.493	Ribulose bisphosphate carboxylase large chain (EC 4.1.1.39)	1419	1419	Ribulose bisphosphate carboxylase large chain (EC 4.1.1.39)	peg.509	528852	530270	+	3526	3422	3915
505658	506014	+	870	698	3011	peg.494	Ribulose bisphosphate carboxylase small chain (EC 4.1.1.39)	357	357	Ribulose bisphosphate carboxylase small chain (EC 4.1.1.39)	peg.510	530340	530696	+	791	738	876
506107	506919	+	1048	1041	2460	peg.495	Rubisco activation protein CbbQ	813	813	Rubisco activation protein CbbQ	peg.511	530789	531601	+	1247	1210	1646
506959	509301	+	2521	2980	2198	peg.496	Rubisco activation protein CbbO	2343	2343	Rubisco activation protein CbbO	peg.512	531641	533983	+	2301	2290	2811
509351	509497	+	737	323	682	peg.497		147	147			534033	534179	+	90	84	97
509547	509888	+	423	413	199	peg.497	FIG01182371: hypothetical protein	342	342	FIG01182371: hypothetical protein	peg.513	534229	534570	+	397	311	408
510002	514247	-	15030	13743	1921	peg.498	diguanylate cyclase/phosphodiesterase (GGDEF & EAL domains) with PAS/PAC sensor(s)	4245	4257	diguanylate cyclase/phosphodiesterase (GGDEF & EAL domains) with PAS/PAC sensor(s)	peg.514	534684	538940	-	11666	9836	11788
514337	515350	-	16401	5971	624	peg.500	MxaL protein	1014	1014	MxaL protein	peg.515	539030	540043	-	10135	7711	5608
515362	515931	-	7569	2898	407	peg.501	MxaK protein	570	570	MxaK protein	peg.516	540055	540624	-	5405	4212	2863
515931	516752	-	14175	5801	765	peg.502	MxaC, protein involved in Ca2+ insertion into methanol dehydrogenase	822	822	MxaC, protein involved in Ca2+ insertion into methanol dehydrogenase	peg.517	540624	541445	-	7753	6863	4924
516802	516855	-	169	147	17	peg.503		54	54			541495	541548	-	305	326	308
516905	517870	-	16073	6815	1223	peg.503	MxaA protein	966	966	MxaA protein	peg.518	541598	542563	-	8734	8138	6782
517860	518693	-	18548	8590	1614	peg.504	hypothetical protein	834	834	hypothetical protein	peg.519	542553	543386	-	12396	11471	8749
518690	519724	-	33302	17174	3516	peg.505	Methanol dehydrogenase regulatory protein MoxR	1035	1035	Methanol dehydrogenase regulatory protein MoxR	peg.520	543383	544417	-	30761	27213	19248
519808	520083	-	85035	70302	24443	peg.506	Methanol dehydrogenase, small subunit (EC 1.1.99.8)	276	276	Methanol dehydrogenase, small subunit (EC 1.1.99.8)	peg.521	544501	544776	-	110803	101466	62064
520215	520799	-	70940	48476	8457	peg.507	Cytochrome c-L precursor (Cytochrome c551I) (Cytochrome c552)	585	543	Cytochrome c-L precursor (Cytochrome c551I) (Cytochrome c552)	peg.522	544908	545450	-	87827	71635	45128
520847	521716	-	112481	76479	16313	peg.508	MxaJ, protein involved in methanol oxidation	870	870	MxaJ, protein involved in methanol oxidation	peg.523	545540	546409	-	181852	150639	94857
521821	523707	-	512051	450380	161352	peg.509	Methanol dehydrogenase large subunit protein (EC 1.1.99.8)	1887	1887	Methanol dehydrogenase large subunit protein (EC 1.1.99.8)	peg.524	546514	548400	-	1049645	932987	529693
523757	523862	-	631	571	47	peg.510		106	106			548450	548555	-	1209	1254	1274
523912	524565	-	24980	25088	2456	peg.510	Nitrate/nitrite response regulator protein	654	654	Nitrate/nitrite response regulator protein	peg.525	548605	549258	-	43758	50251	46708
524612	525580	-	18185	23342	2613	peg.511	two-component sensor histidine kinase	969	972	two-component sensor histidine kinase	peg.526	549305	550276	-	33845	38779	40498
525630	525756	+	671	660	88	peg.512		127	124			550326	550449	+	1333	1350	1587
525806	526138	+	11649	8985	3496	peg.512	hypothetical protein	333	333	hypothetical protein	peg.527	550499	550831	+	7163	5463	3950
526168	526692	+	35066	26453	12113	peg.513	MxaD protein	525	525	MxaD protein	peg.528	550861	551385	+	34889	27854	22141
526699	527634	+	41411	26919	8737	peg.514	hypothetical protein	936	936	hypothetical protein	peg.529	551392	552327	+	46616	39916	32875
527667	528131	-	11258	7669	1622	peg.515	tRNA (cytidine(34)-2'-O)-methyltransferase (EC 2.1.1.207)	465	465	tRNA (cytidine(34)-2'-O)-methyltransferase (EC 2.1.1.207)	peg.530	552360	552824	-	10374	9578	10398
528134	529741	-	21217	18659	3198	peg.516	Membrane-bound lytic murein transglycosylase D precursor (EC 3.2.1.-)	1608	1608	Membrane-bound lytic murein transglycosylase D precursor (EC 3.2.1.-)	peg.531	552827	554434	-	22167	22747	27881
529791	530000	+	866	1036	259	peg.517		210	210			554484	554693	+	2563	3169	4357
530050	530853	+	5994	7914	1654	peg.517	hypothetical protein	804	804	hypothetical protein	peg.532	554743	555546	+	17409	21640	28646
530859	531878	+	3947	5336	1019	peg.518	Dihydroorotate dehydrogenase (EC 1.3.3.1)	1020	1020	Dihydroorotate dehydrogenase (EC 1.3.3.1)	peg.533	555552	556571	+	11466	12930	16155
531880	532719	+	5155	5656	1406	peg.519	Small-conductance mechanosensitive channel	840	840	Small-conductance mechanosensitive channel	peg.534	556573	557412	+	10238	11158	12931
532732	533502	-	4512	4962	941	peg.520	Hydroxyacylglutathione hydrolase (EC 3.1.2.6)	771	771	Hydroxyacylglutathione hydrolase (EC 3.1.2.6)	peg.535	557425	558195	-	6469	7198	8732
533526	534251	+	4185	5088	920	peg.521	FIG005121: SAM-dependent methyltransferase (EC 2.1.1.-)	726	726	FIG005121: SAM-dependent methyltransferase (EC 2.1.1.-)	peg.536	558219	558944	+	7410	7030	8712
534251	534694	+	2281	2978	317	peg.522	Ribonuclease HI (EC 3.1.26.4)	444	444	Ribonuclease HI (EC 3.1.26.4)	peg.537	558944	559387	+	3808	2858	3704
534698	535429	+	3615	4226	632	peg.523	DNA polymerase III epsilon subunit (EC 2.7.7.7)	732	732	DNA polymerase III epsilon subunit (EC 2.7.7.7)	peg.538	559391	560122	+	5192	5598	6862
535526	536083	+	3739	6583	2599	peg.524	Heat shock protein GrpE	558	558	Heat shock protein GrpE	peg.539	560219	560776	+	5900	7042	11092
536184	538106	+	43814	114605	34281	peg.525	Chaperone protein DnaK	1923	1923	Chaperone protein DnaK	peg.540	560877	562799	+	178084	238654	447935
538188	539300	+	8760	17044	2728	peg.526	Chaperone protein DnaJ	1113	1113	Chaperone protein DnaJ	peg.541	562881	563993	+	26442	36248	61038
539386	540195	+	4217	4583	1309	peg.527	4-hydroxy-tetrahydrodipicolinate reductase (EC 1.17.1.8)	810	810	4-hydroxy-tetrahydrodipicolinate reductase (EC 1.17.1.8)	peg.542	564078	564887	+	5110	6101	10529
540196	540582	-	1439	1374	346	peg.528	FOG: TPR repeat	387	387	FOG: TPR repeat	peg.543	564888	565274	-	1865	2099	3134
540581	540808	+	1250	1434	259	peg.529	hypothetical protein	228	228	hypothetical protein	peg.544	565273	565500	+	1591	1662	2647
540776	543130	-	9044	7238	873	peg.530	Multimodular transpeptidase-transglycosylase (EC 2.4.1.129) (EC 3.4.-.-)	2355	2235	Multimodular transpeptidase-transglycosylase (EC 2.4.1.129) (EC 3.4.-.-)	peg.545	565468	567702	-	6418	5968	8114
543180	543308	+	201	171	38	peg.531		129	248			567752	567999	+	852	874	946
543358	544674	+	22006	19560	4870	peg.531	putative membrane protein	1317	1317	putative membrane protein	peg.546	568049	569365	+	14872	10574	9165
544677	545834	+	7669	4963	1474	peg.532	Zn-dependent protease with chaperone function	1158	1158	Zn-dependent protease with chaperone function	peg.547	569368	570525	+	4758	3003	2694
545884	545980	+	167	114	21	peg.533		97	97			570575	570671	+	90	73	78
546030	546584	+	42361	27389	4474	peg.533	PPO candidate 1	555	555	PPO candidate 1	peg.548	570721	571275	+	24929	16360	14645
546611	548599	+	164685	87097	30129	peg.534	Transketolase (EC 2.2.1.1)	1989	1989	Transketolase (EC 2.2.1.1)	peg.549	571302	573290	+	109213	57793	38762
548649	548761	+	171	124	22	peg.535		113	113			573340	573452	+	78	79	75
548811	549809	+	12934	7686	2604	peg.535	NAD-dependent glyceraldehyde-3-phosphate dehydrogenase (EC 1.2.1.12)	999	999	NAD-dependent glyceraldehyde-3-phosphate dehydrogenase (EC 1.2.1.12)	peg.550	573502	574500	+	6372	4387	3263
549929	551113	+	9465	8559	3369	peg.536	Phosphoglycerate kinase (EC 2.7.2.3)	1185	1185	Phosphoglycerate kinase (EC 2.7.2.3)	peg.551	574620	575804	+	10675	10680	8441
551132	552598	+	5787	5917	1489	peg.537	Pyruvate kinase (EC 2.7.1.40)	1467	1466	Pyruvate kinase (EC 2.7.1.40)	peg.552	575823	577288	+	6712	6816	5472
552623	553693	+	4664	4923	1366	peg.538	Fructose-bisphosphate aldolase class II (EC 4.1.2.13)	1071	1071	Fructose-bisphosphate aldolase class II (EC 4.1.2.13)	peg.553	577313	578383	+	5366	5678	5009
553836	554210	+	3653	3506	667	peg.539	CrcB protein	375	375	CrcB protein	peg.554	578526	578900	+	5782	4669	4361
554207	554497	+	2880	2946	513	peg.540	hypothetical protein	291	291	hypothetical protein	peg.555	578897	579187	+	4291	3182	3278
554499	555773	+	15333	14826	2513	peg.541	Seryl-tRNA synthetase (EC 6.1.1.11)	1275	1275	Seryl-tRNA synthetase (EC 6.1.1.11)	peg.556	579189	580463	+	22716	17061	14959
555766	556446	+	5512	4918	869	peg.542	FIG004556: membrane metalloprotease	681	681	FIG004556: membrane metalloprotease	peg.557	580456	581136	+	8277	5982	5534
556482	557699	+	10666	9831	1624	peg.543	Tryptophanyl-tRNA synthetase (EC 6.1.1.2)	1218	1218	Tryptophanyl-tRNA synthetase (EC 6.1.1.2)	peg.558	581172	582389	+	14154	10429	9459
557717	558637	+	9756	9624	1575	peg.544	Ribosomal large subunit pseudouridine synthase B (EC 4.2.1.70)	921	921	Ribosomal large subunit pseudouridine synthase B (EC 4.2.1.70)	peg.559	582407	583327	+	12132	9272	8476
558634	559560	-	16208	31482	1476	peg.545	GGDEF/response regulator receiver domain protein	927	927	GGDEF/response regulator receiver domain protein	peg.560	583324	584250	-	16931	14104	12849
559650	560411	-	28765	30083	6749	peg.546	3-oxoacyl-[acyl-carrier protein] reductase (EC 1.1.1.100)	762	762	3-oxoacyl-[acyl-carrier protein] reductase (EC 1.1.1.100)	peg.561	584340	585101	-	29141	26093	21561
560421	560786	-	22352	24050	9269	peg.547	hypothetical protein	366	366	hypothetical protein	peg.562	585111	585476	-	24704	22057	17528
560836	560949	-	180	168	28	peg.548		114	114			585526	585639	-	120	112	112
560999	562282	-	8070	7828	1461	peg.548	Phytoene desaturase, pro-zeta-carotene producing (EC 1.-.-.-)	1284	1283	Phytoene desaturase, pro-zeta-carotene producing (EC 1.-.-.-)	peg.563	585689	586971	-	10046	8536	8146
562284	563141	-	8593	6787	1416	peg.549	Phytoene synthase (EC 2.5.1.32)	858	858	Phytoene synthase (EC 2.5.1.32)	peg.564	586973	587830	-	6441	5533	5830
563138	563440	-	4558	3663	730	peg.550	Ferredoxin	303	303	Ferredoxin	peg.565	587827	588129	-	3042	2622	2653
563496	564464	-	14806	12512	2209	peg.551	Octaprenyl diphosphate synthase (EC 2.5.1.90) / Dimethylallyltransferase (EC 2.5.1.1) / (2E,6E)-farnesyl diphosphate synthase (EC 2.5.1.10) / Geranylgeranyl pyrophosphate synthetase (EC 2.5.1.29)	969	969	Octaprenyl diphosphate synthase (EC 2.5.1.90) / Dimethylallyltransferase (EC 2.5.1.1) / (2E,6E)-farnesyl diphosphate synthase (EC 2.5.1.10) / Geranylgeranyl pyrophosphate synthetase (EC 2.5.1.29)	peg.566	588185	589153	-	9278	7413	6740
564514	564582	+	145	137	33	peg.552		69	69			589203	589271	+	126	107	100
564632	564943	+	50700	43652	6012	peg.552	LSU ribosomal protein L21p	312	312	LSU ribosomal protein L21p	peg.567	589321	589632	+	31029	23484	23375
564972	565229	+	30249	25049	3508	peg.553	LSU ribosomal protein L27p	258	258	LSU ribosomal protein L27p	peg.568	589661	589918	+	13896	9867	10370
565290	566375	+	15550	12726	1988	peg.554	GTP-binding protein Obg	1086	1086	GTP-binding protein Obg	peg.569	589979	591064	+	8394	5422	5139
566378	567508	+	31287	25727	3748	peg.555	Glutamate 5-kinase (EC 2.7.2.11) / RNA-binding C-terminal domain PUA	1131	1131	Glutamate 5-kinase (EC 2.7.2.11) / RNA-binding C-terminal domain PUA	peg.570	591067	592197	+	15943	13060	11619
567571	567831	-	39496	36173	4229	peg.556	SSU ribosomal protein S20p	261	261	SSU ribosomal protein S20p	peg.571	592260	592520	-	33958	24684	24872
567939	568718	+	4413	3105	684	peg.557	Exodeoxyribonuclease III (EC 3.1.11.2)	780	780	Exodeoxyribonuclease III (EC 3.1.11.2)	peg.572	592628	593407	+	2047	1582	1802
568774	568941	+	1246	1065	219	peg.558	hypothetical protein	168	168	hypothetical protein	peg.573	593463	593630	+	983	848	826
568991	569731	-	2807	2800	549	peg.559		741	741			593680	594420	-	3310	2666	2737
569781	571907	-	7985	8085	1631	peg.559	ATP-dependent DNA helicase RecQ	2127	2127	ATP-dependent DNA helicase RecQ	peg.574	594470	596596	-	10513	9621	9193
571957	572086	+	140	185	39	peg.560		130	129			596646	596774	+	177	188	186
572136	572492	+	1541	1870	417	peg.560	hypothetical protein	357	357	hypothetical protein	peg.575	596824	597180	+	1463	1400	1265
572542	573180	+	3058	3712	832	peg.561		639	638			597230	597867	+	3171	3149	2514
573230	573577	+	3129	3085	479	peg.561	expressed protein	348	348	expressed protein	peg.576	597917	598264	+	2178	1819	2076
573680	573940	-	3556	5366	1121	peg.562	transcriptional regulator, XRE family	261	261	transcriptional regulator, XRE family	peg.577	598366	598626	-	5120	5219	6595
573942	574223	-	2431	3585	809	peg.563	hypothetical protein	282	282	hypothetical protein	peg.578	598628	598909	-	2755	2715	3612
574273	574655	+	551	566	137	peg.564		383	410			598959	599368	+	581	462	533
574705	574857	+	464	468	70	peg.564	hypothetical protein	153	126	hypothetical protein	peg.579	599418	599543	+	582	508	498
574907	575677	-	2666	2944	450	peg.565		771										100% identique: Intergenic sequence
575727	575852	-	1445	1509	296	peg.565		126
575902	576211	-	1339	1497	216	peg.566		310	1305			599593	600897	-	5167	4843	4454	1404	1404
576261	577349	-	2015	2020	267	peg.566	DNA polymerase IV (EC 2.7.7.7)	1089	1089	DNA polymerase IV (EC 2.7.7.7)	peg.580	600947	602035	-	1342	1321	1238
577362	577478	+	425	429	97	peg.567	hypothetical protein	117	117	hypothetical protein	peg.581	602048	602164	+	297	261	252
577584	579209	+	5714	5606	1120	peg.568	AmpG permease	1626	1626	AmpG permease	peg.582	602270	603895	+	6134	4879	4345
579221	579811	+	2027	1593	313	peg.569	hypothetical protein; putative signal peptide	591	591	hypothetical protein; putative signal peptide	peg.583	603907	604497	+	1588	1151	1177
579898	580281	+	6313	5524	2417	peg.570	Permeases of the major facilitator superfamily	384	384	Permeases of the major facilitator superfamily	peg.584	604584	604967	+	7822	6631	5734
580303	581664	-	11929	11133	2494	peg.571	Decarboxylase family protein	1362	1362	Decarboxylase family protein	peg.585	604989	606350	-	11870	10551	9785
581714	581764	-	50	56	3	peg.572		51	51			606400	606450	-	34	45	22
581814	582311	-	8789	9336	2751	peg.572	Single-stranded DNA-binding protein	498	498	Single-stranded DNA-binding protein	peg.586	606500	606997	-	8919	7096	6221
582351	583736	-	9800	8902	1333	peg.573	Putative transport protein	1386	1386	Putative transport protein	peg.587	607037	608422	-	6537	5394	5203
583787	586606	+	13078	12507	2861	peg.574	Excinuclease ABC subunit A	2820	2820	Excinuclease ABC subunit A	peg.588	608473	611292	+	15622	11138	9572
586603	587226	+	3919	4173	1304	peg.575	Adenylate cyclase (EC 4.6.1.1)	624	624	Adenylate cyclase (EC 4.6.1.1)	peg.589	611289	611912	+	6238	5048	3985
587231	588277	-	3400	3065	658	peg.576	Ferric siderophore transport system, periplasmic binding protein TonB	1047	1047	Ferric siderophore transport system, periplasmic binding protein TonB	peg.590	611917	612963	-	3520	2802	2641
588282	589328	-	4260	3622	734	peg.577	Thiamin biosynthesis lipoprotein ApbE	1047	1047	Thiamin biosynthesis lipoprotein ApbE	peg.591	612968	614014	-	4678	3779	3568
589325	590269	-	5327	4643	843	peg.578	Glutathione synthetase (EC 6.3.2.3)	945	945	Glutathione synthetase (EC 6.3.2.3)	peg.592	614011	614955	-	5597	4607	4173
590319	590399	+	125	132	22	peg.579		81	81			615005	615085	+	6	17	7
590449	591378	+	13572	12863	1983	peg.579	Glycyl-tRNA synthetase alpha chain (EC 6.1.1.14)	930	930	Glycyl-tRNA synthetase alpha chain (EC 6.1.1.14)	peg.593	615135	616064	+	14665	11079	11142
591381	593459	+	18860	17468	2906	peg.580	Glycyl-tRNA synthetase beta chain (EC 6.1.1.14)	2079	2079	Glycyl-tRNA synthetase beta chain (EC 6.1.1.14)	peg.594	616067	618145	+	28642	21471	18855
593469	594008	+	4719	4261	782	peg.581	Histidinol-phosphatase (EC 3.1.3.15)	540	540	Histidinol-phosphatase (EC 3.1.3.15)	peg.595	618155	618694	+	7147	5088	4103
594008	594760	+	5452	4682	698	peg.582	1-acyl-sn-glycerol-3-phosphate acyltransferase (EC 2.3.1.51)	753	753	1-acyl-sn-glycerol-3-phosphate acyltransferase (EC 2.3.1.51)	peg.596	618694	619446	+	7600	4669	4073
594747	596828	+	21643	16460	3004	peg.583	response regulator receiver modulated diguanylate cyclase/phosphodiesterase with PAS/PAC sensor(s)	2082	2082	response regulator receiver modulated diguanylate cyclase/phosphodiesterase with PAS/PAC sensor(s)	peg.597	619433	621514	+	16871	11907	10447
596881	597762	-	4927	4683	1637	peg.584	Probable protease htpX homolog (EC 3.4.24.-)	882	882	Probable protease htpX homolog (EC 3.4.24.-)	peg.598	621567	622448	-	2946	2578	3456
597817	598914	-	6809	6659	1678	peg.585	COG1821 family protein	1098	957	COG1821 family protein	peg.599	622503	623459	-	4170	4345	4359
									67			623509	623575	-	75	77	79
598939	599844	-	10563	7233	2029	peg.586	Methylene tetrahydromethanopterin dehydrogenase (EC 1.5.99.9)	906	906	Methylene tetrahydromethanopterin dehydrogenase (EC 1.5.99.9)	peg.600	623625	624530	-	8350	6936	6964
599878	600888	-	12633	9129	1965	peg.587	beta-ribofuranosylaminobenzene 5'-phosphate synthase	1011	1020	beta-ribofuranosylaminobenzene 5'-phosphate synthase	peg.601	624564	625583	-	6756	5654	6231
600906	601769	-	23448	20702	6046	peg.588	Methylene tetrahydromethanopterin dehydrogenase (EC 1.5.99.9)	864	885	Methylene tetrahydromethanopterin dehydrogenase (EC 1.5.99.9)	peg.602	625592	626476	-	16560	13784	13852
601819	602178	+	4206	6662	1917	peg.589		360	338			626526	626863	+	4516	6416	8786
602228	602350	+	2856	5360	1547	peg.589	hypothetical protein	123	123	hypothetical protein	peg.603	626913	627035	+	4022	6007	7953
602400	603075	-	8149	12758	3106	peg.590		676	676			627085	627760	-	9550	12877	17669
603125	603877	-	12211	15712	3963	peg.590	hypothetical protein	753	753	hypothetical protein	peg.604	627810	628562	-	13839	17505	19857
603939	604871	-	9166	11867	4193	peg.591	SoxH protein, homolog	933	933	SoxH protein, homolog	peg.605	628624	629556	-	10328	12278	11053
604961	606364	+	5232	5551	1239	peg.592	Glutamyl-tRNA synthetase (EC 6.1.1.17)	1404	1404	Glutamyl-tRNA synthetase (EC 6.1.1.17)	peg.606	629646	631049	+	7467	7141	7145
606414	606521	+	331	414	76	peg.593		108	108			631099	631206	+	465	550	553
606571	608349	+	21806	62051	15302	peg.593	Methanol dehydrogenase large subunit protein (EC 1.1.99.8)	1779	1779	Methanol dehydrogenase large subunit protein (EC 1.1.99.8)	peg.607	631256	633034	+	43328	60487	130035
608399	608566	+	959	1566	491	peg.594		168	168			633084	633251	+	1102	1424	1764
608616	609362	+	7240	12693	3763	peg.594	Bll6196 protein	747	747	Bll6196 protein	peg.608	633301	634047	+	8505	13119	17486
609400	609582	-	1532	1846	369	peg.595	hypothetical protein	183	186	hypothetical protein	peg.609	634085	634270	-	953	1090	1236
609632	609929	+	2491	3135	678	peg.596		298	295			634320	634614	+	1860	2236	2875
609979	610620	+	6658	7256	2019	peg.596	hypothetical protein	642	642	hypothetical protein	peg.610	634664	635305	+	6028	5989	6823
610678	612135	+	5505	5190	1046	peg.597	Sensor histidine kinase	1458	1458	Sensor histidine kinase	peg.611	635363	636820	+	2946	2454	2650
612185	612280	+	374	387	78	peg.598		96	96			636870	636965	+	280	281	383
612330	613706	+	6497	4768	936	peg.598	Sigma-54 dependent DNA-binding response regulator	1377	1377	Sigma-54 dependent DNA-binding response regulator	peg.612	637015	638391	+	3483	3214	3360
613708	614115	-	10976	7540	773	peg.599	Stringent starvation protein B	408	408	Stringent starvation protein B	peg.613	638393	638800	-	8000	6838	7518
614119	614739	-	26432	19356	2422	peg.600	Stringent starvation protein A	621	621	Stringent starvation protein A	peg.614	638804	639424	-	28833	26547	27778
614772	615482	-	37262	27300	4405	peg.601	ubiquinol cytochrome C oxidoreductase, cytochrome C1 subunit	711	711	ubiquinol cytochrome C oxidoreductase, cytochrome C1 subunit	peg.615	639457	640167	-	48933	43025	44536
615479	616684	-	46006	34196	6437	peg.602	Ubiquinol--cytochrome c reductase, cytochrome B subunit (EC 1.10.2.2)	1206	1212	Ubiquinol--cytochrome c reductase, cytochrome B subunit (EC 1.10.2.2)	peg.616	640164	641375	-	71254	62676	68444
616690	617283	-	29378	24134	5445	peg.603	Ubiquinol-cytochrome C reductase iron-sulfur subunit (EC 1.10.2.2)	594	594	Ubiquinol-cytochrome C reductase iron-sulfur subunit (EC 1.10.2.2)	peg.617	641375	641968	-	52301	48662	52144
617333	617405	-	42	35	8	peg.604		73	73			642018	642090	-	45	38	39
617455	617901	-	13077	15470	4687	peg.604	Pseudoazurin	447	447	Pseudoazurin	peg.618	642140	642586	-	20362	13642	13773
617951	618375	-	1226	1357	211	peg.605		425	425			642636	643060	-	1613	1679	2021
618425	618541	-	1264	1491	271	peg.605	hypothetical protein	117	117	hypothetical protein	peg.619	643110	643226	-	2739	2828	2811
									156			643276	643431	-	2075	2259	2385
618591	618883	+	2119	2283	430	peg.606		293	120	hypothetical protein	peg.620	643481	643600	-	4732	5152	5322	558	558	100% identique : Intergenic sequence
618933	619199	+	5850	6913	2069	peg.606	Conserved domain protein	267	267	Conserved domain protein	peg.621	643618	643884	+	12423	13347	13728
619208	619840	+	11085	12888	2652	peg.607	Transporter	633	633	Transporter	peg.622	643893	644525	+	21986	22932	25323
619912	621690	+	41919	43210	5940	peg.608	Aspartyl-tRNA synthetase (EC 6.1.1.12) @ Aspartyl-tRNA(Asn) synthetase (EC 6.1.1.23)	1779	1779	Aspartyl-tRNA synthetase (EC 6.1.1.12) @ Aspartyl-tRNA(Asn) synthetase (EC 6.1.1.23)	peg.623	644597	646375	+	90118	92748	97777
621733	622845	+	23144	26469	4485	peg.609	Quinolinate synthetase (EC 2.5.1.72)	1113	1113	Quinolinate synthetase (EC 2.5.1.72)	peg.624	646418	647530	+	62244	67568	66651
622863	623048	+	3165	3612	594	peg.610	hypothetical protein	186	186	hypothetical protein	peg.625	647548	647733	+	7489	8471	8720
623052	623453	+	5465	6198	1256	peg.611	Mutator mutT protein (7,8-dihydro-8-oxoguanine-triphosphatase) (EC 3.6.1.-) / Thiamin-phosphate pyrophosphorylase-like protein	402	402	Mutator mutT protein (7,8-dihydro-8-oxoguanine-triphosphatase) (EC 3.6.1.-) / Thiamin-phosphate pyrophosphorylase-like protein	peg.626	647737	648138	+	10630	11865	12506
623510	623695	-	2583	2456	456	peg.612	FIG003276: zinc-binding protein	186	186	FIG003276: zinc-binding protein	peg.627	648195	648380	-	2499	2574	3071
623698	624468	-	10504	10192	2416	peg.613	FIG002842: hypothetical protein	771	771	FIG002842: hypothetical protein	peg.628	648383	649153	-	10827	11416	11931
624514	625122	-	3547	3473	962	peg.614	Dephospho-CoA kinase (EC 2.7.1.24)	609	609	Dephospho-CoA kinase (EC 2.7.1.24)	peg.629	649199	649807	-	3422	3649	4284
625124	625993	-	2103	2243	552	peg.615	Leader peptidase (Prepilin peptidase) (EC 3.4.23.43) / N-methyltransferase (EC 2.1.1.-)	870	870	Leader peptidase (Prepilin peptidase) (EC 3.4.23.43) / N-methyltransferase (EC 2.1.1.-)	peg.630	649809	650678	-	1824	1857	2173
625998	627245	-	8579	8592	3365	peg.616	Type IV fimbrial assembly protein PilC	1248	1248	Type IV fimbrial assembly protein PilC	peg.631	650683	651930	-	8917	10198	9393
627249	628967	-	18518	19335	5691	peg.617	Type IV fimbrial assembly, ATPase PilB	1719	1719	Type IV fimbrial assembly, ATPase PilB	peg.632	651934	653652	-	17183	19038	18436
629017	629123	+	544	631	139	peg.618		107	107			653702	653808	+	793	862	909
629173	629301	+	2575	2995	515	peg.618	hypothetical protein	129	129	hypothetical protein	peg.633	653858	653986	+	3613	3292	3142
629304	630557	+	9300	9700	2120	peg.619	Diaminopimelate decarboxylase (EC 4.1.1.20)	1254	1254	Diaminopimelate decarboxylase (EC 4.1.1.20)	peg.634	653989	655242	+	11848	11532	11716
630562	631410	+	4265	4523	1326	peg.620	Diaminopimelate epimerase (EC 5.1.1.7)	849	849	Diaminopimelate epimerase (EC 5.1.1.7)	peg.635	655247	656095	+	7090	7358	7286
631386	632096	+	4553	4856	1042	peg.621	Protein of unknown function DUF484	711	711	Protein of unknown function DUF484	peg.636	656071	656781	+	7083	7779	7967
632086	632994	+	3765	3693	688	peg.622	Tyrosine recombinase XerC	909	909	Tyrosine recombinase XerC	peg.637	656771	657679	+	5087	5509	6030
633044	633199	+	915	1044	233	peg.623		156	156			657729	657884	+	1602	1665	1656
633249	634268	+	2241	2930	603	peg.623	Sodium/calcium antiporter	1020	1020	Sodium/calcium antiporter	peg.638	657934	658953	+	4154	4250	4765
634318	634712	-	693	783	169	peg.624		395	395			659003	659397	-	3364	2449	2161
634762	635577	-	849	1076	290	peg.624	Mobile element protein	816	816	Mobile element protein	peg.639	659447	660262	-	22624	14531	10971	commun
635627	635926	-	646	741	196	peg.625		300	300			660312	660611	-	7207	4374	3432
635976	637373	-	2096	2396	569	peg.625	Deoxyribodipyrimidine photolyase (EC 4.1.99.3)	1398	1398	Deoxyribodipyrimidine photolyase (EC 4.1.99.3)	peg.640	660661	662058	-	3277	3457	3918
637383	638915	-	1801	2130	597	peg.626	deoxyribodipyrimidine photolyase-related protein	1533	1533	deoxyribodipyrimidine photolyase-related protein	peg.641	662068	663600	-	2475	2483	2820
638908	639321	-	359	446	112	peg.627	hypothetical protein	414	414	hypothetical protein	peg.642	663593	664006	-	428	428	540
639318	640766	-	2383	2955	703	peg.628	DNA polymerase III epsilon subunit (EC 2.7.7.7)	1449	1449	DNA polymerase III epsilon subunit (EC 2.7.7.7)	peg.643	664003	665451	-	2860	2995	3860
640816	641033	+	1659	1721	363	peg.629		218	218			665501	665718	+	1352	1326	1359
641083	641967	+	3473	3782	523	peg.629	Mobile element protein	885	885	Mobile element protein	peg.644	665768	666652	+	3465	3758	4425
641998	642549	-	9293	10390	2408	peg.630	3'-to-5' oligoribonuclease (orn)	552	552	3'-to-5' oligoribonuclease (orn)	peg.645	666683	667234	-	11271	12271	13859
642659	643906	+	11827	12687	3835	peg.631	macromolecule metabolism; macromolecule degradation; degradation of proteins, peptides, glycopeptides	1248	1248	macromolecule metabolism; macromolecule degradation; degradation of proteins, peptides, glycopeptides	peg.646	667344	668591	+	12607	13246	13761
643910	644185	+	2818	2718	663	peg.632	hypothetical protein	276	276	hypothetical protein	peg.647	668595	668870	+	3149	4055	3952
644186	645223	-	8829	7701	1084	peg.633	GGDEF domain protein	1038	1038	GGDEF domain protein	peg.648	668871	669908	-	7416	7072	8299
645250	646503	-	8530	8040	1061	peg.634	Putative 2-acylglycerophosphoethanolamine acyltransferase / acyl-acyl carrier protein synthetase (EC 6.2.1.20)	1254	1215	Putative 2-acylglycerophosphoethanolamine acyltransferase / acyl-acyl carrier protein synthetase (EC 6.2.1.20)	peg.649	669935	671149	-	10045	8650	9976
646511	646957	-	13227	15282	2295	peg.635	Universal stress protein family COG0589	447	447	Universal stress protein family COG0589	peg.650	671196	671642	-	26524	27112	23878
647012	647950	-	27700	28221	7246	peg.636	Thioredoxin reductase (EC 1.8.1.9)	939	939	Thioredoxin reductase (EC 1.8.1.9)	peg.651	671697	672635	-	42096	39579	37631
648000	648303	+	3762	3785	701	peg.637		304	304			672685	672988	+	3723	3066	2879
648353	650656	+	16953	17818	2621	peg.637	Cell division protein FtsK	2304	2304	Cell division protein FtsK	peg.652	673038	675341	+	40523	39124	39563
650717	651349	+	6303	6036	1033	peg.638	Outer membrane lipoprotein carrier protein LolA	633	633	Outer membrane lipoprotein carrier protein LolA	peg.653	675402	676034	+	13137	12328	12079
651349	652671	+	10924	12652	1246	peg.639	FIG065221: Holliday junction DNA helicase	1323	1323	FIG065221: Holliday junction DNA helicase	peg.654	676034	677356	+	23121	23025	22635
652678	653433	-	3508	3594	619	peg.640	SAM-dependent methyltransferase (EC 2.1.1.-)	756	756	SAM-dependent methyltransferase (EC 2.1.1.-)	peg.655	677363	678118	-	6461	6027	7006
653440	654432	-	4917	5663	1204	peg.641	Bll4706 protein	993	993	Bll4706 protein	peg.656	678125	679117	-	5010	5063	5757
654432	654995	-	22100	24604	6199	peg.642	MxaD protein	564	564	MxaD protein	peg.657	679117	679680	-	30944	30616	32113
655045	655148	+	77	79	18	peg.643		104	104			679730	679833	+	127	114	155
655198	656004	+	20313	18919	3707	peg.643	Uncharacterized ABC transporter, ATP-binding protein YrbF	807	807	Uncharacterized ABC transporter, ATP-binding protein YrbF	peg.658	679883	680689	+	25761	24781	24638
656001	656783	+	8459	7791	1347	peg.644	Uncharacterized ABC transporter, permease component YrbE	783	783	Uncharacterized ABC transporter, permease component YrbE	peg.659	680686	681468	+	13189	11974	12485
656784	657248	+	11943	10594	1533	peg.645	Uncharacterized ABC transporter, periplasmic component YrbD	465	465	Uncharacterized ABC transporter, periplasmic component YrbD	peg.660	681469	681933	+	18545	18311	17035
657250	657876	+	20278	17478	3032	peg.646	Uncharacterized ABC transporter, auxiliary component YrbC	627	627	Uncharacterized ABC transporter, auxiliary component YrbC	peg.661	681935	682561	+	29725	30030	28967
657873	658169	+	7995	6584	983	peg.647	Uncharacterized protein YrbB	297	297	Uncharacterized protein YrbB	peg.662	682558	682854	+	10777	10186	9443
658191	658415	+	9018	7688	1173	peg.648	YrbA protein	225	225	YrbA protein	peg.663	682876	683100	+	11558	10889	10556
658446	659732	+	22985	18333	2293	peg.649	UDP-N-acetylglucosamine 1-carboxyvinyltransferase (EC 2.5.1.7)	1287	1287	UDP-N-acetylglucosamine 1-carboxyvinyltransferase (EC 2.5.1.7)	peg.664	683131	684417	+	28697	26769	26251
659725	660369	+	11514	8569	1011	peg.650	ATP phosphoribosyltransferase (EC 2.4.2.17)	645	645	ATP phosphoribosyltransferase (EC 2.4.2.17)	peg.665	684410	685054	+	11132	9637	9923
660362	661666	+	35443	30710	4629	peg.651	Histidinol dehydrogenase (EC 1.1.1.23)	1305	1305	Histidinol dehydrogenase (EC 1.1.1.23)	peg.666	685047	686351	+	48610	45876	45986
661666	662721	+	21157	16424	1912	peg.652	Histidinol-phosphate aminotransferase (EC 2.6.1.9)	1056	1056	Histidinol-phosphate aminotransferase (EC 2.6.1.9)	peg.667	686351	687406	+	24270	22237	22875
662718	663386	-	6997	6353	905	peg.653	hypothetical protein	669	669	hypothetical protein	peg.668	687403	688071	-	8154	7868	8442
663414	664175	+	1116	1132	276	peg.654	Predicted permease	762	762	Predicted permease	peg.669	688099	688860	+	1208	1068	1139
664225	664396	-	207	260	57	peg.655		172	172			688910	689081	-	574	644	545
664446	665087	-	3350	2665	610	peg.655	Orotate phosphoribosyltransferase (EC 2.4.2.10)	642	642	Orotate phosphoribosyltransferase (EC 2.4.2.10)	peg.670	689131	689772	-	3112	3017	2911
665084	665686	-	3779	3078	694	peg.656	Homoserine O-acetyltransferase (EC 2.3.1.31)	603	603	Homoserine O-acetyltransferase (EC 2.3.1.31)	peg.671	689769	690371	-	3916	4011	4030
665686	666834	-	5762	5259	1305	peg.657	Homoserine O-acetyltransferase (EC 2.3.1.31)	1149	1149	Homoserine O-acetyltransferase (EC 2.3.1.31)	peg.672	690371	691519	-	6735	7450	7559
666856	667431	-	4267	3908	1029	peg.658	Integral membrane protein YggT, involved in response to extracytoplasmic stress (osmotic shock)	576	576	Integral membrane protein YggT, involved in response to extracytoplasmic stress (osmotic shock)	peg.673	691541	692116	-	4861	4947	5320
667424	668257	-	5184	5267	1673	peg.659	Pyrroline-5-carboxylate reductase (EC 1.5.1.2)	834	834	Pyrroline-5-carboxylate reductase (EC 1.5.1.2)	peg.674	692109	692942	-	5070	5291	5017
668306	669004	-	2513	2596	808	peg.660	Hypothetical protein YggS, proline synthase co-transcribed bacterial homolog PROSC	699	699	Hypothetical protein YggS, proline synthase co-transcribed bacterial homolog PROSC	peg.675	692991	693689	-	3590	3849	4174
669096	670133	+	5751	8038	4240	peg.661	Twitching motility protein PilT	1038	1038	Twitching motility protein PilT	peg.676	693781	694818	+	10563	12831	10724
670143	671285	+	6433	7906	3194	peg.662	Twitching motility protein PilT	1143	1143	Twitching motility protein PilT	peg.677	694828	695970	+	10176	12988	10237
671335	671408	+	31	35	6	peg.663		74	74			696020	696093	+	44	49	37
671458	672309	+	39679	44373	12227	peg.663	Outer membrane protein A precursor	852	852	Outer membrane protein A precursor	peg.678	696143	696994	+	93055	104798	99189
672359	672661	+	429	389	47	peg.664		303	303			697044	697346	+	177	162	193
672711	672902	+	569	769	85	peg.664	Protein yjbJ	192	192	Protein yjbJ	peg.679	697396	697587	+	468	422	410
672952	673068	+	168	159	27	peg.665		117	120			697637	697756	+	80	74	99
673118	673678	+	2019	3666	503	peg.665	putative hyperosmotically inducible periplasmic protein	561	558	putative hyperosmotically inducible periplasmic protein	peg.680	697806	698363	+	2561	2578	2142
673686	674147	+	2716	3378	675	peg.666	hypothetical protein	462	462	hypothetical protein	peg.681	698371	698832	+	4278	4876	4429
674197	674318	+	130	145	27	peg.667		122	122			698882	699003	+	87	100	111
674368	675594	+	4824	5391	1298	peg.667	Transcriptional regulatory protein	1227	1227	Transcriptional regulatory protein	peg.682	699053	700279	+	4544	4754	5376
675644	675723	-	79	92	18	peg.668		80	80			700329	700408	-	69	86	89
675773	677086	-	2513	2643	1276	peg.668	HipA protein	1314	1314	HipA protein	peg.683	700458	701771	-	2592	2873	4180
677088	677339	-	614	683	695	peg.669	HipB protein	252	252	HipB protein	peg.684	701773	702024	-	605	625	996
677389	677534	+	293	228	42	peg.670		146	146			702074	702219	+	119	138	188
677584	677754	+	990	1136	150	peg.670	Mobile element protein	171	171	Mobile element protein	peg.685	702269	702439	+	187	205	296
677744	678133	+	3827	3897	663	peg.671	hypothetical protein	390	390	hypothetical protein	peg.686	702429	702818	+	673	750	897
									449			702868	703316	+	710	711	804
									354	hypothetical protein	peg.687	703366	703719	+	14362	17352	19208
									253			703769	704021	+	2851	3752	4290
									291	Mobile element protein	peg.688	704071	704361	+	4274	5262	6191
									636	Mobile element protein	peg.689	704394	705029	+	5241	6672	8352
									205			705079	705283	+	1121	1385	2066
									678	hypothetical protein	peg.690	705333	706010	+	2286	2764	3509
									2223	Glycosyltransferase	peg.691	706028	708250	-	3797	4032	4753
									332			708300	708631	+	572	597	759
									708	DNA-binding response regulator ColR	peg.692	708681	709388	+	5130	7057	8535
									1278	putative two-component system sensor kinase	peg.693	709385	710662	+	4681	6450	7886
									249	Diacylglycerol kinase (EC 2.7.1.107)	peg.694	710797	711045	+	1178	1676	1781
									1959	Phosphoglycerol transferase I (EC 2.7.8.20)	peg.695	711082	713040	+	9697	12244	12194
									609	Undecaprenyl-diphosphatase (EC 3.6.1.27)	peg.696	713109	713717	-	2216	2321	2560
									374			713767	714140	-	1314	1248	1343
									213	hypothetical protein	peg.697	714190	714402	-	694	677	676
									309	Unknown	peg.698	714512	714820	-	1470	1481	1653
									295			714870	715164	+	561	605	657
									225	hypothetical protein	peg.699	715214	715438	+	280	330	402
									1052			715488	716539	+	9502	9656	9509
									204	hypothetical protein	peg.700	716589	716792	+	2125	2208	2357
									96			716842	716937	-	518	509	616
									249	HipA protein	peg.701	716987	717235	-	2221	2384	2776
									360	hypothetical protein	peg.702	717362	717721	+	2280	2347	2884
									345	Mobile element protein	peg.703	717718	718062	+	1524	1518	2030
									1533	Mobile element protein	peg.704	718113	719645	+	90565	130802	182530
									1038	HipA protein	peg.705	719657	720694	-	4928	5916	9240
									252	HipB protein	peg.706	720696	720947	-	975	901	1316
									140			720997	721136	+	226	230	227
									1329	hypothetical protein	peg.707	721186	722514	+	2156	2230	2386
									740			722564	723303	+	2456	2471	2485
									810	hypothetical protein	peg.708	723353	724162	+	6178	7194	7425
									2925	Exonuclease SbcC	peg.709	724143	727067	+	16565	18919	19930
									1407	hypothetical protein	peg.710	727060	728466	+	6491	7376	6925
									618	hypothetical protein	peg.711	728459	729076	+	3420	3562	3396
									268			729126	729393	+	1706	1811	2016
									1107	hypothetical protein	peg.712	729443	730549	+	6426	6974	6847
									785			730599	731383	+	12187	13070	17582
									249	hypothetical protein	peg.713	731433	731681	+	3695	3406	4530
									305			731731	732035	+	2765	2569	3389
									1449	Sulfur carrier protein adenylyltransferase ThiF	peg.714	732085	733533	+	12848	12975	18157
									812			733583	734394	+	3973	3976	6059
									5280	hypothetical protein	peg.715	734444	739723	+	9528	8706	8953
									828	hypothetical protein	peg.716	739720	740547	-	2950	2716	2577
									158			740597	740754	-	163	179	159
									288	hypothetical protein	peg.717	740804	741091	-	464	400	443
									1182	Phage integrase	peg.718	741103	742284	-	1395	1313	1311
									504			742334	742837	+	1190	1068	1101
									2316	Type I restriction-modification system%2C restriction subunit R (EC 3.1.21.3)	peg.719	742887	745202	+	5456	5654	5103
									1755	COG0488: ATPase components of ABC transporters with duplicated ATPase domains	peg.720	745206	746960	+	3471	3327	3097
									1479	Type I restriction-modification system%2C DNA-methyltransferase subunit M (EC 2.1.1.72)	peg.721	746963	748441	+	8232	7827	7517
									1245	Type I restriction-modification system%2C specificity subunit S (EC 3.1.21.3)	peg.722	748444	749688	+	3755	3739	3454
									1143	FIG036446: hypothetical protein	peg.723	749698	750840	+	4893	4909	4628
									1743	Bipolar DNA helicase HerA	peg.724	750842	752584	+	6263	6269	5970
									206			752634	752839	-	1866	2206	2267
678216	678292	-	1997	1669	380	rna.7	tRNA-Arg-CCG	77	77	tRNA-Arg-CCG	rna.7	752889	752965	-	2601	2885	3077
									128			753015	753142	-	656	656	686
678415	680922	-	17708	13780	3726	peg.672	Glycogen phosphorylase (EC 2.4.1.1)	2508	2508	Glycogen phosphorylase (EC 2.4.1.1)	peg.725	753192	755699	-	12474	10484	9318
680972	681079	-	480	377	63	peg.673		108	108			755749	755856	-	327	226	293
681129	681743	-	7931	6149	930	peg.673	GTP-binding protein EngB	615	615	GTP-binding protein EngB	peg.726	755906	756520	-	5097	4553	4307
681829	682437	+	27953	21041	6228	peg.674	Cytochrome c4	609	609	Cytochrome c4	peg.727	756606	757214	+	20784	19826	17919
682513	684519	+	28093	17511	3305	peg.675	Cytochrome c-type biogenesis protein Ccs1/ResB	2007	2007	Cytochrome c-type biogenesis protein Ccs1/ResB	peg.728	757290	759296	+	16882	15601	14482
684560	685708	+	14886	12992	3190	peg.676	Cytochrome c-type biogenesis protein CcsA/ResC	1149	1149	Cytochrome c-type biogenesis protein CcsA/ResC	peg.729	759337	760485	+	14432	14913	14142
685730	686371	+	10732	8343	2264	peg.677	Periplasmic thiol:disulfide interchange protein DsbA	642	642	Periplasmic thiol:disulfide interchange protein DsbA	peg.730	760507	761148	+	7874	7299	7034
686424	687845	-	11091	10189	1589	peg.678	Transglycosylase, Slt family	1422	1422	Transglycosylase, Slt family	peg.731	761201	762622	-	6186	5778	7289
687924	688352	-	2072	1895	339	peg.679	tRNA-specific adenosine-34 deaminase (EC 3.5.4.-)	429	450	tRNA-specific adenosine-34 deaminase (EC 3.5.4.-)	peg.732	762701	763150	-	1463	1418	1604
688360	689634	-	6219	6234	1191	peg.680	Lipid IVA 3-deoxy-D-manno-octulosonic acid transferase (EC 2.4.99.12) [often with (EC 2.4.99.13) also]	1275	1275	Lipid IVA 3-deoxy-D-manno-octulosonic acid transferase (EC 2.4.99.12) [often with (EC 2.4.99.13) also]	peg.733	763137	764411	-	4927	4579	4938
689719	690639	+	8433	8066	1843	peg.681	Lipid A biosynthesis lauroyl acyltransferase (EC 2.3.1.-)	921	921	Lipid A biosynthesis lauroyl acyltransferase (EC 2.3.1.-)	peg.734	764496	765416	+	6366	5739	5923
690636	691124	-	12062	11848	5105	peg.682	hypothetical protein	489	489	hypothetical protein	peg.735	765413	765901	-	5225	3856	4364
691250	691639	-	69282	57345	6789	peg.683	SSU ribosomal protein S9p (S16e)	390	390	SSU ribosomal protein S9p (S16e)	peg.736	766027	766416	-	65928	50608	51154
691652	692080	-	120682	99376	12019	peg.684	LSU ribosomal protein L13p (L13Ae)	429	429	LSU ribosomal protein L13p (L13Ae)	peg.737	766429	766857	-	101334	84945	91452
692167	692964	-	8237	8283	1404	peg.685	Undecaprenyl-diphosphatase (EC 3.6.1.27)	798	798	Undecaprenyl-diphosphatase (EC 3.6.1.27)	peg.738	766944	767741	-	14579	13550	14133
693014	693122	+	378	362	96	peg.686		109	109			767791	767899	+	328	224	270
693172	696945	+	55809	73109	10005	peg.686	FAD/FMN-containing dehydrogenases	3774	3774	FAD/FMN-containing dehydrogenases	peg.739	767949	771722	+	89553	89826	79405
697007	697354	-	4029	5023	595	peg.687	Type III effector HopPmaJ	348	348	Type III effector HopPmaJ	peg.740	771784	772131	-	4584	4507	4185
697370	698035	-	2478	2822	643	peg.688	Oxygen-insensitive NADPH nitroreductase (EC 1.-.-.-)	666	666	Oxygen-insensitive NADPH nitroreductase (EC 1.-.-.-)	peg.741	772147	772812	-	2186	2045	2122
698025	698258	-	595	752	154	peg.689	hypothetical protein	234	234	hypothetical protein	peg.742	772802	773035	-	501	505	536
698308	698706	+	753	814	228	peg.690		399	399			773085	773483	+	624	561	624
698756	698878	+	427	487	101	peg.690	hypothetical protein	123	123	hypothetical protein	peg.743	773533	773655	+	371	313	412
698930	699838	+	7216	7832	1624	peg.691	50S ribosomal subunit maturation GTPase RbgA (B. subtilis YlqF)	909	909	50S ribosomal subunit maturation GTPase RbgA (B. subtilis YlqF)	peg.744	773707	774615	+	16297	18642	20167
699922	700437	+	2247	2510	640	peg.692	Starvation lipoprotein Slp paralog	516	516	Starvation lipoprotein Slp paralog	peg.745	774699	775214	+	3119	3186	3844
700546	700731	+	467	585	8958	peg.693	hypothetical protein	186	186	hypothetical protein	peg.746	775323	775508	+	901	1127	1080
700734	701000	+	766	798	12673	peg.694	hypothetical protein	267	267	hypothetical protein	peg.747	775511	775777	+	1195	1312	1300
701031	701249	+	463	440	6167	peg.695	hypothetical protein	219	219	hypothetical protein	peg.748	775808	776026	+	556	621	622
701299	701372	+	133	113	35	peg.696		74	74			776076	776149	+	79	96	103
701422	702129	+	4506	5021	2457	peg.696	PepSY-associated TM helix	708	708	PepSY-associated TM helix	peg.749	776199	776906	+	4286	3982	3950
702176	703132	+	6568	7324	2125	peg.697	Conserved protein	957	957	Conserved protein	peg.750	776953	777909	+	7576	10754	10978
703129	704595	+	9832	10977	3687	peg.698	6-phosphogluconate dehydrogenase, decarboxylating (EC 1.1.1.44)	1467	1467	6-phosphogluconate dehydrogenase, decarboxylating (EC 1.1.1.44)	peg.751	777906	779372	+	14656	18328	18020
704655	705521	-	4653	4347	962	peg.699	Outer membrane protein	867	867	Outer membrane protein	peg.752	779432	780298	-	4142	2750	3258
705647	706078	-	2648	2632	579	peg.700	hypothetical protein	432	432	hypothetical protein	peg.753	780424	780855	-	1740	1673	1798
706105	706320	-	2561	2364	535	peg.701	Acylphosphate phosphohydrolase (EC 3.6.1.7), putative	216	216	Acylphosphate phosphohydrolase (EC 3.6.1.7), putative	peg.754	780882	781097	-	1576	1570	1761
706370	706690	-	2285	2197	503	peg.702		321	321			781147	781467	-	1343	1275	1380
706740	707294	-	4501	4395	930	peg.702	hypothetical protein	555	786	hypothetical protein	peg.755	781517	782302	-	3541	3521	3828
707344	707543	-	970	922	215	peg.703		200
707593	708462	-	3535	3713	662	peg.703	Guanosine-3',5'-bis(Diphosphate) 3'-pyrophosphohydrolase (EC 3.1.7.2)	870	870	Guanosine-3',5'-bis(Diphosphate) 3'-pyrophosphohydrolase (EC 3.1.7.2)	peg.756	782370	783239	-	2919	2985	3559
708490	709455	-	4520	4584	1226	peg.704	hypothetical protein	966	966	hypothetical protein	peg.757	783267	784232	-	5848	6398	7891
709505	709792	+	505	555	108	peg.705		288	288			784282	784569	+	329	324	395
709842	710600	+	4680	4631	1040	peg.705	hypothetical protein	759	759	hypothetical protein	peg.758	784619	785377	+	3338	2772	2855
710584	710742	+	1139	1152	221	peg.706	hypothetical protein	159	168	hypothetical protein	peg.759	785361	785528	+	797	597	707
710792	711017	-	2323	2241	429	peg.707		226	245			785578	785822	-	1599	1476	1528
711067	711468	-	5320	5282	1255	peg.707	hypothetical protein	402	402	hypothetical protein	peg.760	785872	786273	-	4308	3921	4090
711518	711643	-	899	909	241	peg.708		126	126			786323	786448	-	822	773	852
711693	712331	-	6598	6976	2499	peg.708	hypothetical protein	639	639	hypothetical protein	peg.761	786498	787136	-	6433	6072	6238
712381	713432	-	11390	11348	2896	peg.709		1052
713482	713619	-	1766	1834	375	peg.709	hypothetical protein	138
713669	713910	+	914	943	151	peg.710		242
713960	714097	+	755	547	78	peg.710	hypothetical protein	138
714147	714266	-	478	398	46	peg.711		120
714316	716967	-	14557	10822	1211	peg.711	Type III restriction-modification enzyme helicase subunit	2652
716970	718769	-	11904	9241	1296	peg.712	Type III restriction-modification system methylation subunit (EC 2.1.1.72)	1800
718769	720100	-	10598	9555	1510	peg.713	predicted ATP-dependent endonuclease%2C OLD family	1332
720133	720246	+	1543	1462	214	peg.714	hypothetical protein	114
720296	720629	-	2314	2025	325	peg.715		334
720679	721539	-	4450	4598	578	peg.715	hypothetical protein	861
721536	722363	-	5074	6557	1313	peg.716	hypothetical protein	828
722499	723749	-	12541	12875	1599	peg.717	hypothetical protein	1251
723757	724926	-	13864	20513	3233	peg.718	Transcriptional regulator%2C XRE family	1170
724937	725590	-	15481	31951	10237	peg.719	putative plasmid-related protein	654
725666	725905	-	500	542	106	peg.720	FIG00956188: hypothetical protein	240
725902	727212	-	729	809	204	peg.721	Conjugative transfer protein TrbI	1311
727215	728210	-	79	122	33	peg.722	Conjugative transfer protein TrbG	996
728207	728911	-	18	34	4	peg.723	Conjugative transfer protein TrbF	705
728924	730219	-	52	87	19	peg.724	Conjugative transfer protein TrbL	1296
730251	730982	-	38	53	22	peg.725	Conjugative transfer protein TrbJ	732
730979	733417	-	156	202	46	peg.726	Conjugative transfer protein TrbE	2439
733427	733699	-	22	14	6	peg.727	Conjugative transfer protein TrbD	273
733696	734049	-	55	33	15	peg.728	Conjugative transfer protein TrbC	354
734046	735008	-	113	143	43	peg.729	Conjugative transfer protein TrbB	963
735062	735568	-	71	50	14	peg.730	CopG domain-containing protein	507
735565	737559	-	594	749	198	peg.731	Type IV secretion system protein VirD4	1995
737609	737728	-	301	281	65	peg.732		120
737778	738059	-	222	360	114	peg.732	Probable lipoprotein	282
738062	738991	-	976	1661	1332	peg.733	Transcriptional regulator%2C LysR family	930
739041	739156	+	90	93	89	peg.734		116
739206	739814	+	2216	3726	3630	peg.734	Transcriptional regulator%2C TetR family	609
739903	740943	+	1559	2171	1052	peg.735	Predicted membrane fusion protein (MFP) component of efflux pump%2C membrane anchor protein YbhG	1041
740945	742729	+	3428	4785	1176	peg.736	ABC transporter multidrug efflux pump%2C fused ATP-binding domains	1785
742726	743895	+	1282	1816	356	peg.737	ABC transport system%2C permease component YbhS	1170
743973	745025	+	958	1130	178	peg.738	ABC transport system%2C permease component YbhR	1053
745100	746536	+	1629	1805	359	peg.739	Outer membrane protein assembly factor YaeT precursor	1437
746586	747066	+	1231	1202	261	peg.740		481
747116	747469	+	3311	3490	590	peg.740	hypothetical protein	354
747606	749555	-	1873	2217	323	peg.741	Type IV secretory pathway%2C VirD2 components (relaxase)	1950
749605	749912	-	82	77	21	peg.742		308
749962	750516	-	53	98	16	peg.742	Type IV secretory pathway%2C protease TraF	555
750513	751046	-	115	125	22	peg.743	Glycosidases	534
751043	751294	-	70	70	13	peg.744	FIG00457034: hypothetical protein	252
751291	751929	-	83	68	10	peg.745	Chromosome (plasmid) partitioning protein ParA	639
751926	752549	-	75	75	35	peg.746	hypothetical protein	624
752534	753043	+	66	95	20	peg.747	hypothetical protein	510
753031	753321	-	160	176	51	peg.748	hypothetical protein	291
753405	754175	-	374	475	98	peg.749	hypothetical protein	771
754155	754460	+	621	693	123	peg.750	hypothetical protein	306
754546	754893	-	338	434	66	peg.751	Mlr6156 protein	348
754877	755002	+	86	141	22	peg.752	hypothetical protein	126
755094	755237	-	76	81	14	peg.753	hypothetical protein	144
755342	755632	+	1547	1856	777	peg.754	Predicted transcriptional regulators	291
755679	755987	-	1275	1842	513	peg.755	y4eB gene in pNGR234a homolog	309
756037	756816	-	789	1004	272	peg.756		780
756866	757372	-	183	174	55	peg.756	DNA repair protein RadC	507
757422	757573	+	125	111	14	peg.757		152
757623	757739	+	23	37	13	peg.757	hypothetical protein	117
757829	759052	+	8540	8178	1737	peg.758	hypothetical protein	1224
759102	759484	+	1172	1069	139	peg.759		383
759534	761477	+	7527	5587	1138	peg.759	plasmid-related protein	1944
761527	761578	+	213	209	23	peg.760		52
761628	761975	+	736	694	132	peg.760	IS%2C phage%2C Tn%3B Transposon-related functions	348
761982	762236	-	461	600	102	peg.761	putative DNA-binding protein	255
762297	763235	-	1490	2165	720	peg.762	Ync	939
763219	764163	-	1661	2216	2190	peg.763	Ynd	945
764220	765476	-	2773	2822	260	peg.764	Integrase	1257
765526	765725	-	1632	1880	162	peg.765		200	513			787186	787698	-	3078	2777	3195
765775	767352	-	23060	22594	2603	peg.765	GMP synthase [glutamine-hydrolyzing] (EC 6.3.5.2)	1578	1578	GMP synthase [glutamine-hydrolyzing] (EC 6.3.5.2)	peg.762	787748	789325	-	44265	43376	43138
767414	768877	-	30216	35652	5530	peg.766	Inosine-5'-monophosphate dehydrogenase (EC 1.1.1.205)	1464	1464	Inosine-5'-monophosphate dehydrogenase (EC 1.1.1.205)	peg.763	789386	790849	-	108108	122712	127006
768940	770442	+	7237	7769	1453	peg.767	Exodeoxyribonuclease VII large subunit (EC 3.1.11.6)	1503	1503	Exodeoxyribonuclease VII large subunit (EC 3.1.11.6)	peg.764	790912	792414	+	8435	8562	8600
770490	771275	+	2985	3320	409	peg.768	Peptidase, M23/M37 family	786	786	Peptidase, M23/M37 family	peg.765	792462	793247	+	4447	4481	4352
771257	773941	-	6845	8896	1674	peg.769	diguanylate cyclase/phosphodiesterase (GGDEF & EAL domains) with PAS/PAC sensor(s)	2685	2685	diguanylate cyclase/phosphodiesterase (GGDEF & EAL domains) with PAS/PAC sensor(s)	peg.766	793229	795913	-	10722	10905	11462
773991	774285	-	1666	1955	180	peg.770		295	296			795963	796258	-	2092	1809	1940
774335	775060	-	5122	5081	469	peg.770	Lipopolysaccharide ABC transporter, ATP-binding protein LptB	726	726	Lipopolysaccharide ABC transporter, ATP-binding protein LptB	peg.767	796308	797033	-	5997	6049	6491
775074	775883	-	8894	8998	1637	peg.771	LptA, protein essential for LPS transport across the periplasm	810	810	LptA, protein essential for LPS transport across the periplasm	peg.768	797047	797856	-	13496	14545	16612
775864	776367	-	6081	6161	1276	peg.772	Uncharacterized protein YrbK clustered with lipopolysaccharide transporters	504	504	Uncharacterized protein YrbK clustered with lipopolysaccharide transporters	peg.769	797837	798340	-	9980	10603	11428
776417	776938	-	5143	5216	1073	peg.773	3-deoxy-D-manno-octulosonate 8-phosphate phosphatase (EC 3.1.3.45)	522	522	3-deoxy-D-manno-octulosonate 8-phosphate phosphatase (EC 3.1.3.45)	peg.770	798390	798911	-	6587	6445	6842
776954	777931	-	8952	8586	1646	peg.774	Arabinose 5-phosphate isomerase (EC 5.3.1.13)	978	978	Arabinose 5-phosphate isomerase (EC 5.3.1.13)	peg.771	798927	799904	-	12643	12182	12450
777928	778914	-	7459	7235	1093	peg.775	Inner membrane protein YrbG, predicted calcium/sodium:proton antiporter	987	987	Inner membrane protein YrbG, predicted calcium/sodium:proton antiporter	peg.772	799901	800887	-	8931	8189	8477
779010	779738	-	48527	42645	10224	peg.776	Nucleoside ABC transporter, periplasmic nucleoside-binding protein	729	729	Nucleoside ABC transporter, periplasmic nucleoside-binding protein	peg.773	800983	801711	-	46649	39105	41982
779867	780913	-	623	732	139	peg.777	Glycosyltransferase	1047	1047	Glycosyltransferase	peg.774	801840	802886	-	1095	1048	1201
780913	781707	-	1196	1520	250	peg.778	Ser/Thr protein phosphatase family protein, UDP-2,3-diacylglucosamine hydrolase (EC 3.6.1.54) homolog	795	795	Ser/Thr protein phosphatase family protein, UDP-2,3-diacylglucosamine hydrolase (EC 3.6.1.54) homolog	peg.775	802886	803680	-	1786	1615	2180
781766	783886	+	8232	9415	2477	peg.779	Oligopeptidase A (EC 3.4.24.70)	2121	2040	Oligopeptidase A (EC 3.4.24.70)	peg.776	803820	805859	+	11616	10971	10768
783975	784391	-	10323	12563	2900	peg.780	hypothetical protein	417	417	hypothetical protein	peg.777	805948	806364	-	16789	18309	24114
784471	784614	+	1861	2297	512	peg.781	hypothetical protein	144	144	hypothetical protein	peg.778	806444	806587	+	3526	4146	5542
784651	784917	-	1218	1959	550	peg.782	Hypothetical Zinc-finger containing protein	267	267	Hypothetical Zinc-finger containing protein	peg.779	806624	806890	-	3111	3392	5446
784967	785378	-	669	931	125	peg.783		412	412			806940	807351	-	2471	3431	4048
785428	785691	-	787	724	169	peg.783	YoeB toxin protein	264	264	YoeB toxin protein	peg.780	807401	807664	-	1703	1741	2831
785684	785938	-	790	738	166	peg.784	YefM protein (antitoxin to YoeB)	255	255	YefM protein (antitoxin to YoeB)	peg.781	807657	807911	-	1644	1652	2778
									105			807961	808065	+	606	698	799	Intergenic seq
									138	hypothetical protein	peg.782	808115	808252	+	1796	1699	1790
785988	786525	-	2069	2406	1002	peg.785		538	197			808302	808498	-	2078	2315	2402
786575	786799	-	3490	3690	4030	peg.785	hypothetical protein	225	225	hypothetical protein	peg.783	808548	808772	-	5969	6359	7235	1471	1471
786849	787011	+	278	320	138	peg.786		163	163			808822	808984	+	469	534	578
787061	788545	+	6193	6937	1789	peg.786	3-polyprenyl-4-hydroxybenzoate carboxy-lyase (EC 4.1.1.-)	1485	1485	3-polyprenyl-4-hydroxybenzoate carboxy-lyase (EC 4.1.1.-)	peg.784	809034	810518	+	10882	10954	11915
788534	788836	-	2892	3347	725	peg.787	Putative inner membrane protein	303	303	Putative inner membrane protein	peg.785	810507	810809	-	4522	4481	5497
788966	790597	-	2331	2900	476	peg.788	Major facilitator superfamily	1632	1749	Major facilitator superfamily	peg.786	810939	812687	-	4883	4984	6473
790647	790733	-	77	68	13	peg.789		87
790783	791031	-	312	393	48	peg.789	hypothetical protein	249	249	hypothetical protein	peg.787	812756	813004	-	364	326	410
791043	791726	-	821	971	140	peg.790	Formate dehydrogenase chain D (EC 1.2.1.2)	684	825	Formate dehydrogenase chain D (EC 1.2.1.2)	peg.788	813016	813840	-	2030	1937	2105
791864	794743	-	5385	6641	1365	peg.791	NAD-dependent formate dehydrogenase alpha subunit	2880	2880	NAD-dependent formate dehydrogenase alpha subunit	peg.789	813837	816716	-	9908	10454	11617
794747	796294	-	1622	2140	270	peg.792	NAD-dependent formate dehydrogenase beta subunit	1548	1548	NAD-dependent formate dehydrogenase beta subunit	peg.790	816720	818267	-	2504	2512	2822
796294	796785	-	1128	1224	177	peg.793	NAD-dependent formate dehydrogenase gamma subunit	492	492	NAD-dependent formate dehydrogenase gamma subunit	peg.791	818267	818758	-	1423	1398	1479
796835	796931	-	87	86	10	peg.794		97	97			818808	818904	-	108	117	130
796981	798156	-	6132	5925	707	peg.794	Molybdopterin biosynthesis protein MoeA / Periplasmic molybdate-binding domain	1176	1032	Molybdopterin biosynthesis protein MoeA / Periplasmic molybdate-binding domain	peg.792	818954	819985	-	4504	4553	5103
798126	798560	-	6374	7034	1576	peg.795	Molybdenum cofactor biosynthesis protein MoaE	435	435	Molybdenum cofactor biosynthesis protein MoaE	peg.793	820099	820533	-	10498	10497	10900
798563	798790	-	5358	5679	1478	peg.796	Molybdenum cofactor biosynthesis protein MoaD	228	228	Molybdenum cofactor biosynthesis protein MoaD	peg.794	820536	820763	-	8123	8151	8705
798836	799315	+	4778	4936	1507	peg.797	Molybdenum cofactor biosynthesis protein MoaC	480	480	Molybdenum cofactor biosynthesis protein MoaC	peg.795	820809	821288	+	5038	4926	5044
799459	800784	+	3485	3524	922	peg.798	Phosphate-specific outer membrane porin OprP ; Pyrophosphate-specific outer membrane porin OprO	1326	1326	Phosphate-specific outer membrane porin OprP ; Pyrophosphate-specific outer membrane porin OprO	peg.796	821432	822757	+	4149	3959	4713
800834	801030	+	229	241	42	peg.799		197	198			822807	823004	+	366	382	523
801080	802414	+	4436	4422	1665	peg.799	Phosphate-specific outer membrane porin OprP ; Pyrophosphate-specific outer membrane porin OprO	1335	1335	Phosphate-specific outer membrane porin OprP ; Pyrophosphate-specific outer membrane porin OprO	peg.797	823054	824388	+	6441	6135	6857
802498	803304	-	2437	2869	639	peg.800	ABC-type tungstate transport system, periplasmic binding protein	807	807	ABC-type tungstate transport system, periplasmic binding protein	peg.798	824472	825278	-	3116	3021	2840
803425	804489	-	5654	6679	1820	peg.801	FIG014328: hypothetical protein	1065	1065	FIG014328: hypothetical protein	peg.799	825399	826463	-	7943	8193	8845
804539	804703	+	253	305	55	peg.802		165	165			826513	826677	+	548	549	660
804753	805703	+	7547	10585	1842	peg.802	ABC transporter, ATP-binding protein	951	951	ABC transporter, ATP-binding protein	peg.800	826727	827677	+	14338	13905	15284
805703	806443	+	6619	7514	1195	peg.803	gliding motility protein GldF	741	741	gliding motility protein GldF	peg.801	827677	828417	+	9785	9407	10332
806459	808372	+	10318	11285	1748	peg.804	gliding motility protein GldG	1914	1914	gliding motility protein GldG	peg.802	828433	830346	+	17308	16089	17622
808427	809539	+	5231	5881	693	peg.805	hypothetical protein	1113	1113	hypothetical protein	peg.803	830401	831513	+	7202	6491	6952
809601	810554	-	5997	5251	2827	peg.806	Chemotaxis protein CheV (EC 2.7.3.-)	954	954	Chemotaxis protein CheV (EC 2.7.3.-)	peg.804	831575	832528	-	5185	5162	5638
810682	811386	+	7361	17687	1119	peg.807	Flagellar basal-body P-ring formation protein FlgA	705	705	Flagellar basal-body P-ring formation protein FlgA	peg.805	832656	833360	+	13457	13183	11321
811473	811787	+	12131	11329	3855	peg.808	Negative regulator of flagellin synthesis FlgM	315	315	Negative regulator of flagellin synthesis FlgM	peg.806	833447	833761	+	14027	15519	22829
811803	812291	+	19423	27307	4031	peg.809	Flagellar biosynthesis protein FlgN	489	489	Flagellar biosynthesis protein FlgN	peg.807	833777	834265	+	27636	27644	38237
812322	813335	-	11881	17062	2179	peg.810	Ferrochelatase, protoheme ferro-lyase (EC 4.99.1.1)	1014	1014	Ferrochelatase, protoheme ferro-lyase (EC 4.99.1.1)	peg.808	834296	835309	-	18575	18310	26685
813344	814258	-	2142	3086	620	peg.811	Cell division inhibitor	915	915	Cell division inhibitor	peg.809	835318	836232	-	3454	3407	6479
814370	815314	+	1518	2281	357	peg.812	COG1683: Uncharacterized conserved protein / FIG143828: Hypothetical protein YbgA	945	945	COG1683: Uncharacterized conserved protein / FIG143828: Hypothetical protein YbgA	peg.810	836344	837288	+	2121	1905	2908
815364	815443	+	192	362	35	peg.813		80	80			837338	837417	+	420	461	458
815493	816482	+	1347	2051	468	peg.813	Acetylspermidine deacetylase (EC 3.5.1.48); Deacetylases, including yeast histone deacetylase and acetoin utilization protein	990	990	Acetylspermidine deacetylase (EC 3.5.1.48); Deacetylases, including yeast histone deacetylase and acetoin utilization protein	peg.811	837467	838456	+	2560	2649	3759
816591	817478	+	7365	20949	1182	peg.814	Enoyl-CoA hydratase (EC 4.2.1.17)	888	888	Enoyl-CoA hydratase (EC 4.2.1.17) / Delta(3)-cis-delta(2)-trans-enoyl-CoA isomerase (EC 5.3.3.8) / 3-hydroxyacyl-CoA dehydrogenase (EC 1.1.1.35) / 3-hydroxybutyryl-CoA epimerase (EC 5.1.2.3)	peg.812	838565	839452	+	18167	17057	13991
817528	817634	-	333	819	52	peg.815		107	107			839502	839608	-	722	814	624
817684	820239	-	14141	15538	2142	peg.815	sensor histidine kinase	2556	2577	sensor histidine kinase	peg.813	839658	842234	-	13188	12957	13249
820250	821365	-	11344	10762	2939	peg.816	Response regulator	1116	1116	Response regulator	peg.814	842224	843339	-	7971	7559	7573
821415	821599	+	544	767	92	peg.817		185	219			843389	843607	+	738	767	739
821649	822017	+	1069	1192	224	peg.817	Sirohydrochlorin cobaltochelatase (EC 4.99.1.3)	369	369	Sirohydrochlorin cobaltochelatase (EC 4.99.1.3)	peg.815	843657	844025	+	1085	870	974
822068	822286	-	884	1046	127	peg.818	hypothetical protein	219	219	hypothetical protein	peg.816	844076	844294	-	1544	1223	1289
822336	822936	-	4737	4206	1506	peg.819		601	602			844344	844945	-	2464	2111	2319
822771	822848	+					cyclic di-GMP riboswitch class I	78	78	cyclic di-GMP riboswitch class I		844783	844860	+
822986	823210	-	3721	2220	2001	peg.819	hypothetical protein	225	225	hypothetical protein	peg.817	844995	845219	-	1356	1308	1273
823209	823415	+	2751	1490	1501	peg.820	hypothetical protein	207	207	hypothetical protein	peg.818	845218	845424	+	825	920	758
823521	825194	-	4026	3950	1779	peg.821	Dihydroxy-acid dehydratase (EC 4.2.1.9)	1674	1674	Dihydroxy-acid dehydratase (EC 4.2.1.9)	peg.819	845530	847203	-	4825	4313	4227
825244	825545	+	934	835	248	peg.822		302	303			847253	847555	+	613	593	754
825595	826602	+	3049	3490	811	peg.822	Beta-carotene ketolase (EC 1.14.-.-)	1008	1008	Beta-carotene ketolase (EC 1.14.-.-)	peg.820	847605	848612	+	3903	4014	4577
826652	826752	+	385	341	44	rna.8		101	101			848662	848762	+	322	370	462
826802	826878	+	832	780	106	rna.8	tRNA-Arg-CCT	77	77	tRNA-Arg-CCT	rna.8	848812	848888	+	530	577	669
826928	827217	+	616	646	69	peg.823		290
827267	827443	+	600	667	59	peg.823	hypothetical protein	177
827493	828061	-	1398	1612	243	peg.824		569
828111	829100	-	3340	3625	645	peg.824	transcriptional factor	990
829150	829409	+	945	954	130	peg.825		260
829459	830727	+	3284	3198	1140	peg.825	hypothetical protein	1269
830777	831401	+	1585	1541	340	peg.826		625
831451	833199	+	9681	8914	1701	peg.826	Type I restriction-modification system%2C DNA-methyltransferase subunit M (EC 2.1.1.72)	1749
833249	833474	+	2226	2084	404	peg.827		226
833524	834408	+	2507	2608	568	peg.827	Mobile element protein	885
834457	835395	+	1593	1875	299	peg.828	Type I restriction-modification system%2C specificity subunit S (EC 3.1.21.3)	939
835423	838536	+	3354	3610	652	peg.829	Type I restriction-modification system%2C restriction subunit R (EC 3.1.21.3)	3114
838536	839252	+	6514	7293	1272	peg.830	Putative predicted metal-dependent hydrolase	717
839302	839475	-	2091	2086	408	peg.831		174
839525	840733	-	7539	7978	1810	peg.831	Mobile element protein	1209
840789	841409	-	5039	5500	759	peg.832	hypothetical protein	621
841409	843055	-	19630	21626	4527	peg.833	Retron-type RNA-directed DNA polymerase (EC 2.7.7.49)	1647
843105	843322	+	834	1065	271	peg.834		218
843372	843980	+	3928	8837	6316	peg.834	Resolvase	609
844030	844262	-	1813	2989	895	peg.835		233
844312	845232	-	10798	12017	1527	peg.835	hypothetical protein	921
845229	847208	-	11850	10194	1543	peg.836	hypothetical protein	1980
847205	848107	-	5348	4879	938	peg.837	hypothetical protein	903
848085	849260	-	10813	10763	2250	peg.838	Site specific DNA-methyltransferase	1176
849310	849973	+	3470	3572	886	peg.839		664
850023	850229	+	1648	1739	415	peg.839	hypothetical protein	207
850279	850782	+	2439	2312	750	peg.840		504
850832	850966	+	1593	1791	640	peg.840	hypothetical protein	135
851016	851723	+	2352	2718	969	peg.841		708
851773	853308	+	2530	3393	922	peg.841	Mobile element protein	1536
853320	854066	+	1879	2281	331	peg.842	Mobile element protein	747
854116	854473	-	4054	3888	727	peg.843		358
854523	855731	-	7793	8076	1809	peg.843	Mobile element protein	1209
855854	857095	-	3028	2929	400	peg.844	Integrase	1242
857145	858061	-	3523	3631	1128	peg.845		917	672			848938	849609	-	2438	2357	2866
858111	858995	-	2633	2760	680	peg.845	Mobile element protein	885	885	Mobile element protein	peg.821	849659	850543	-	3134	3182	3466
859045	859450	+	4177	4256	736	peg.846		406	406			850593	850998	+	3916	3873	4311
859500	860222	+	7462	8248	1943	peg.846	hypothetical protein	723	723	hypothetical protein	peg.822	851048	851770	+	6953	6676	6929
860206	861063	+	7266	7679	1204	peg.847	serine/threonine protein kinase	858	858	serine/threonine protein kinase	peg.823	851754	852611	+	6335	6009	6281
861066	862256	+	16597	15378	2926	peg.848	hypothetical protein	1191	1191	hypothetical protein	peg.824	852614	853804	+	14978	15738	15558
862267	862995	-	7361	6857	898	peg.849	Protein serine/threonine phosphatase PrpC, regulation of stationary phase	729	729	Protein serine/threonine phosphatase PrpC, regulation of stationary phase	peg.825	853815	854543	-	6182	6140	6294
863045	863566	-	5869	5698	968	peg.850		522	522			854593	855114	-	5022	5661	5877
863616	864245	-	4658	4772	673	peg.850	hypothetical protein	630	630	hypothetical protein	peg.826	855164	855793	-	3390	3389	3766
864340	865086	-	1944	2337	332	peg.851	Mobile element protein	747	747	Mobile element protein	peg.827	855888	856634	-	2354	2327	2664
865098	866633	-	2644	3632	953	peg.852	Mobile element protein	1536	1536	Mobile element protein	peg.828	856646	858181	-	7220	8861	11304
866683	866794	-	527	522	171	peg.853		112	112			858231	858342	-	1012	1441	1495
866844	867728	-	3571	3812	1024	peg.853	hypothetical protein	885	885	hypothetical protein	peg.829	858392	859276	-	4711	5062	6508
867840	868331	-	2220	2400	1560	peg.854	FIG001353: Acetyltransferase	492	492	FIG001353: Acetyltransferase	peg.830	859388	859879	-	3845	3987	4942
868322	868450	-	1307	1503	1371	peg.855	hypothetical protein	129	129	hypothetical protein	peg.831	859870	859998	-	2396	2514	3092
868500	868925	-	657	685	211	peg.856		426	426			860048	860473	-	1046	1292	1427
868975	869130	-	493	431	100	peg.856	hypothetical protein	156	156	hypothetical protein	peg.832	860523	860678	-	447	378	446
869180	869253	-	69	65	13	peg.857		74	74			860728	860801	-	112	113	124
869303	869626	-	2045	1952	293	peg.857	hypothetical protein	324	324	hypothetical protein	peg.833	860851	861174	-	2394	2671	3012
869623	870141	-	982	1083	248	peg.858	hypothetical transporter PduT for various metalloporphyrins	519	519	hypothetical transporter PduT for various metalloporphyrins	peg.834	861171	861689	-	1387	1507	1805
870143	874030	-	3392	4135	2033	peg.859	CobN component of cobalt chelatase involved in B12 biosynthesis	3888	3888	CobN component of cobalt chelatase involved in B12 biosynthesis	peg.835	861691	865578	-	6993	7588	9420
874085	876007	-	3376	3346	17300	peg.860	TonB-dependent receptor; Outer membrane receptor for ferrienterochelin and colicins	1923	1923	TonB-dependent receptor; Outer membrane receptor for ferrienterochelin and colicins	peg.836	865633	867555	-	5372	5162	6711
876057	876657	-	1985	2311	301	peg.861		601	601			867605	868205	-	1688	1857	2430
876707	877330	-	5493	6994	1116	peg.861	putative exported protein	624	624	putative exported protein	peg.837	868255	868878	-	12865	15424	15771
877365	877829	-	5298	7422	1996	peg.862	NADH dehydrogenase (EC 1.6.99.3)	465	465	NADH dehydrogenase (EC 1.6.99.3)	peg.838	868913	869377	-	20889	24923	23944
877834	878067	-	4150	5943	1427	peg.863	Rhodanese-like domain protein	234	234	Rhodanese-like domain protein	peg.839	869382	869615	-	15783	17884	18356
878117	878177	+	136	167	21	peg.864		61	61			869665	869725	+	183	174	187
878227	879612	+	8199	10429	2274	peg.864	Exported zinc metalloprotease YfgC precursor	1386	1386	Exported zinc metalloprotease YfgC precursor	peg.840	869775	871160	+	16154	18759	22184
879609	880097	+	3751	4115	778	peg.865	Sulfur oxidation protein SoxY	489	489	Sulfur oxidation protein SoxY	peg.841	871157	871645	+	5480	5858	6107
880097	880414	+	2583	3267	546	peg.866	Sulfur oxidation protein SoxZ	318	318	Sulfur oxidation protein SoxZ	peg.842	871645	871962	+	4626	5287	5547
880411	882126	+	10409	11756	1486	peg.867	Sensor histidine kinase	1716	1716	Sensor histidine kinase	peg.843	871959	873674	+	17343	18682	21757
882116	882760	+	4746	5376	853	peg.868	DNA-binding response regulator, LuxR family	645	645	DNA-binding response regulator, LuxR family	peg.844	873664	874308	+	7188	7706	8210
882810	882901	+	235	249	40	peg.869		92	263			874358	874620	+	1480	1488	1664
882951	884312	+	6312	6386	934	peg.869	Sensor histidine kinase	1362	1191	Sensor histidine kinase	peg.845	874670	875860	+	6839	6836	8179
884302	884946	+	3065	3068	485	peg.870	BarA-associated response regulator UvrY (= GacA = SirA)	645	645	BarA-associated response regulator UvrY (= GacA = SirA)	peg.846	875850	876494	+	4416	4097	5057
884996	885084	+	254	218	44	peg.871		89	89			876544	876632	+	566	613	743
885134	886912	+	16879	39180	8872	peg.871	Methanol dehydrogenase large subunit protein (EC 1.1.99.8)	1779	1779	Methanol dehydrogenase large subunit protein (EC 1.1.99.8)	peg.847	876682	878460	+	36736	37190	50841
886962	887362	+	1215	1618	304	peg.872		401	400			878510	878909	+	647	567	701
887412	888326	+	2445	3197	988	peg.872	Coenzyme PQQ synthesis protein B	915	915	Coenzyme PQQ synthesis protein B	peg.848	878959	879873	+	2865	2796	2813
888349	889077	+	2264	2413	821	peg.873	Pyrroloquinoline-quinone synthase (EC 1.3.3.11)	729	729	Pyrroloquinoline-quinone synthase (EC 1.3.3.11)	peg.849	879896	880624	+	3014	3038	3220
889074	889358	+	1432	1601	495	peg.874	Coenzyme PQQ synthesis protein D	285	285	Coenzyme PQQ synthesis protein D	peg.850	880621	880905	+	2187	2451	2538
889330	890523	+	5677	6640	1871	peg.875	Coenzyme PQQ synthesis protein E	1194	1194	Coenzyme PQQ synthesis protein E	peg.851	880877	882070	+	7595	8221	8524
890573	890786	+	882	1463	122	peg.876		214
890836	891774	+	3184	3396	580	peg.876	ABC transporter, ATP-binding protein	939	933	ABC transporter, ATP-binding protein	peg.852	882060	882992	+	2240	2070	2207
891771	892556	+	1502	1521	307	peg.877	efflux ABC transporter, permease protein	786	786	efflux ABC transporter, permease protein	peg.853	882989	883774	+	1161	1093	1272
892586	893401	+	4435	4577	1118	peg.878	Protein-L-isoaspartate O-methyltransferase (EC 2.1.1.77)	816	816	Protein-L-isoaspartate O-methyltransferase (EC 2.1.1.77)	peg.854	883804	884619	+	4858	4314	4459
893417	893743	+	2087	2157	514	peg.879	Rhodanese-related sulfurtransferase	327	327	Rhodanese-related sulfurtransferase	peg.855	884635	884961	+	2184	2105	2202
893753	895069	+	25455	27047	7125	peg.880	Type I secretion outer membrane protein, TolC precursor	1317	1317	Type I secretion outer membrane protein, TolC precursor	peg.856	884971	886287	+	58207	65090	71063
895091	895642	+	7161	7092	1027	peg.881	Isochorismatase (EC 3.3.2.1)	552	552	Isochorismatase (EC 3.3.2.1)	peg.857	886309	886860	+	9513	9369	11773
895639	895839	-	2588	2283	272	peg.882		201										100% identique: Intergenic sequence
895889	896165	-	962	998	101	peg.883		277	474			886910	887383	-	2391	2393	2939	573	573
896215	897726	-	9017	8341	947	peg.883	Mg-protoporphyrin IX monomethyl ester oxidative cyclase	1512	1512	Mg-protoporphyrin IX monomethyl ester oxidative cyclase	peg.858	887433	888944	-	10467	10756	13090
897763	899205	-	11291	13584	2272	peg.884	Exodeoxyribonuclease I (EC 3.1.11.1)	1443	1443	Exodeoxyribonuclease I (EC 3.1.11.1)	peg.859	888981	890423	-	37345	43261	47487
899206	900492	-	10714	13180	3144	peg.885	Glutamate-1-semialdehyde aminotransferase (EC 5.4.3.8)	1287	1287	Glutamate-1-semialdehyde aminotransferase (EC 5.4.3.8)	peg.860	890424	891710	-	41243	43433	46475
900639	901976	+	9761	10069	1808	peg.886	Sensor histidine kinase	1338	1338	Sensor histidine kinase	peg.861	891857	893194	+	24407	25272	26651
901973	902608	+	5953	6960	1505	peg.887	Two-component response regulator	636	636	Two-component response regulator	peg.862	893191	893826	+	12797	13392	14036
902658	902892	+	1102	869	170	peg.888		235	235			893876	894110	+	941	953	1050
902942	903709	+	10827	8761	3541	peg.888	TonB system biopolymer transport component; Chromosome segregation ATPase	768	768	TonB system biopolymer transport component; Chromosome segregation ATPase	peg.863	894160	894927	+	11318	10552	11542
903706	905067	+	17382	14248	4132	peg.889	MotA/TolQ/ExbB proton channel family protein	1362	1362	MotA/TolQ/ExbB proton channel family protein	peg.864	894924	896285	+	23557	23701	24669
905090	905572	+	5600	4649	828	peg.890	Ferric siderophore transport system, biopolymer transport protein ExbB	483	483	Ferric siderophore transport system, biopolymer transport protein ExbB	peg.865	896308	896790	+	7852	7450	8139
905581	905988	+	4763	4136	647	peg.891	Biopolymer transport protein ExbD/TolR	408	408	Biopolymer transport protein ExbD/TolR	peg.866	896799	897206	+	8407	7952	8140
906008	906667	+	7444	6334	907	peg.892	Ferric siderophore transport system, periplasmic binding protein TonB	660	660	Ferric siderophore transport system, periplasmic binding protein TonB	peg.867	897226	897885	+	12760	12039	12533
906700	907893	+	11784	10097	1511	peg.893	TPR domain protein, putative component of TonB system	1194	1224	TPR domain protein, putative component of TonB system	peg.868	897888	899111	+	20783	19321	19416
907886	908452	+	3780	3144	407	peg.894	Ribulose-5-phosphate 4-epimerase and related epimerases and aldolases	567	567	Ribulose-5-phosphate 4-epimerase and related epimerases and aldolases	peg.869	899104	899670	+	5570	4687	5068
908502	908746	+	1912	2216	274	peg.895		245	245			899720	899964	+	2128	1919	1968
908796	910943	+	11632	12888	2336	peg.895	Glutamate synthase [NADPH] large chain (EC 1.4.1.13)	2148	2148	Glutamate synthase [NADPH] large chain (EC 1.4.1.13)	peg.870	900014	902161	+	20324	20246	22787
910930	912102	+	5063	5288	958	peg.896	Aspartate aminotransferase (EC 2.6.1.1)	1173	1173	Aspartate aminotransferase (EC 2.6.1.1)	peg.871	902148	903320	+	6845	6384	7080
912194	912397	+	2995	3392	836	peg.897	hypothetical protein	204	204	hypothetical protein	peg.872	903412	903615	+	4146	4115	3967
912394	912966	-	5929	6660	2194	peg.898	Cytochrome c family protein	573	573	Cytochrome c family protein	peg.873	903612	904184	-	8190	8283	7848
912963	913076	-	1232	1347	437	peg.899		114										100% identique: Intergenic sequence
913126	913225	+	348	357	60	peg.900		100	210			904234	904443	+	891	912	1015	309	309
913275	915173	+	9164	8976	2078	peg.900	Topoisomerase IV subunit B (EC 5.99.1.-)	1899	1899	Topoisomerase IV subunit B (EC 5.99.1.-)	peg.874	904493	906391	+	11802	10693	10652
915188	917428	+	8935	7939	1904	peg.901	Topoisomerase IV subunit A (EC 5.99.1.-)	2241	2241	Topoisomerase IV subunit A (EC 5.99.1.-)	peg.875	906406	908646	+	13390	12237	12142
917482	917943	+	3489	3552	593	peg.902	hypothetical protein	462	462	hypothetical protein	peg.876	908700	909161	+	5113	5266	5293
917943	918404	+	4216	4235	501	peg.903	hypothetical protein	462	462	hypothetical protein	peg.877	909161	909622	+	5563	5872	6034
918397	919941	+	6379	6398	729	peg.904	Iron-sulfur cluster-binding protein	1545	1545	Iron-sulfur cluster-binding protein	peg.878	909615	911159	+	9378	9500	9747
919947	920522	+	2979	3072	362	peg.905	Putative formate dehydrogenase-specific chaperone	576	576	Putative formate dehydrogenase-specific chaperone	peg.879	911165	911740	+	4065	4201	3823
920572	920680	+	334	332	52	peg.906		109	109			911790	911898	+	551	574	635
920730	920864	+	3994	5154	1038	peg.906	hypothetical protein	135	135	hypothetical protein	peg.880	911948	912082	+	7973	8854	8841
920877	923750	+	35912	44230	7878	peg.907	Formate dehydrogenase-O, major subunit (EC 1.2.1.2)	2874	2874	Formate dehydrogenase-O, major subunit (EC 1.2.1.2)	peg.881	912095	914968	+	62690	69543	62476
923767	924351	+	8406	8407	1115	peg.908	Formate dehydrogenase-O, iron-sulfur subunit (EC 1.2.1.2); Putative formate dehydrogenase iron-sulfur subunit (EC 1.2.1.2)	585	585	Formate dehydrogenase-O, iron-sulfur subunit (EC 1.2.1.2); Putative formate dehydrogenase iron-sulfur subunit (EC 1.2.1.2)	peg.882	914985	915569	+	9899	10658	9014
924354	924533	+	2616	2769	377	peg.909	hypothetical protein	180	180	hypothetical protein	peg.883	915572	915751	+	4174	4531	4112
924544	925551	+	8362	8664	1019	peg.910	Formate dehydrogenase O gamma subunit (EC 1.2.1.2)	1008	1008	Formate dehydrogenase O gamma subunit (EC 1.2.1.2)	peg.884	915762	916769	+	10765	12426	10907
									120	hypothetical protein	peg.885	916794	916913	-	722	773	817	Intergenic seq
925601	925826	+	814	789	73	peg.911		226	81			916963	917043	+	404	386	461	1343	1342
925876	927573	+	26778	24472	5525	peg.911	tungsten-containing formate dehydrogenase beta subunit	1698	1698	tungsten-containing formate dehydrogenase beta subunit	peg.886	917093	918790	+	33624	27166	27532
927573	930374	+	46480	42355	8662	peg.912	tungsten-containing formate dehydrogenase alpha subunit	2802	2802	tungsten-containing formate dehydrogenase alpha subunit	peg.887	918790	921591	+	86787	66285	64514
930424	930488	+	112	121	7	peg.913		65	98			921641	921738	+	292	244	266
930538	931290	+	9140	8110	2419	peg.913	5-nucleotidase SurE (EC 3.1.3.5)	753	720	5-nucleotidase SurE (EC 3.1.3.5)	peg.888	921788	922507	+	9775	8706	9058
931287	931949	+	5773	5205	1272	peg.914	Protein-L-isoaspartate O-methyltransferase (EC 2.1.1.77)	663	663	Protein-L-isoaspartate O-methyltransferase (EC 2.1.1.77)	peg.889	922504	923166	+	6380	5999	6395
931946	932521	+	4859	4711	890	peg.915	FIG139438: lipoprotein B	576	576	FIG139438: lipoprotein B	peg.890	923163	923738	+	6920	6241	6614
									306			923788	924093	+	2319	2178	2162
932539	933354	+	3997	3791	549	peg.916	Lipoprotein NlpD	816	429	Lipoprotein NlpD	peg.891	924143	924571	+	1123	904	939
933464	934519	+	11935	10932	2158	peg.917	Peptide chain release factor 2; programmed frameshift-containing	1056	1056	Peptide chain release factor 2; programmed frameshift-containing	peg.892	924681	925736	+	12836	10425	11055
934531	936030	+	12648	9991	1608	peg.918	Lysyl-tRNA synthetase (class II) (EC 6.1.1.6)	1500	1500	Lysyl-tRNA synthetase (class II) (EC 6.1.1.6)	peg.893	925748	927247	+	14463	11417	11991
936040	937006	-	10339	9785	2172	peg.919	Integron integrase IntI4	967	966	Integron integrase IntI4	peg.894	927257	928222	-	6222	5777	7235
937005	937841	+	11608	10489	3815	peg.920	hypothetical protein	837
937891	937944	+	110	83	16	peg.921		54	645			928272	928916	+	2067	2196	2727
937994	938356	+	5278	4641	1699	peg.921	Uncharacterized conserved protein%2C contains double-stranded beta-helix domain	363	951	conserved hypothetical protein	peg.895	928966	929916	+	1860	1880	1828
938476	939039	+	4075	3241	919	peg.922	hypothetical protein	564	546	unknown	peg.896	930010	930555	+	2684	2715	2929
939151	939783	+	2938	2406	629	peg.923	hypothetical protein	633	573	hypothetical protein	peg.897	930666	931238	+	1574	1593	1429	1189-1893	3369-4073	This goes with GP59 peg920
939910	941448	+	6226	6640	1309	peg.924	conserved domain protein	1539
941525	942445	+	6213	5616	1429	peg.925	hypothetical protein	921
942495	943498	+	4203	4644	1483	peg.926		1004	993			931288	932280	+	4233	4220	4557
943548	944300	+	4495	4719	965	peg.926	hypothetical protein	753	753	hypothetical protein	peg.898	932330	933082	+	3922	4532	5370
944350	944483	+	448	466	92	peg.927		134	134			933132	933265	+	463	487	638
944533	944685	+	1047	1158	140	peg.927	hypothetical protein	153	153	hypothetical protein	peg.899	933315	933467	+	1301	1462	1687
944808	945719	+	3959	4135	680	peg.928	Leucyl-tRNA synthetase	912	912	Leucyl-tRNA synthetase	peg.900	933590	934501	+	7739	8856	9658
945695	946348	+	744	750	103	peg.929	unknown	654										9741-10382	2731-3372	This goes with JAM1 peg896
946483	946926	+	669	704	185	peg.930	hypothetical protein	444
947053	947286	+	1738	1724	474	peg.931	RelB/StbD replicon stabilization protein (antitoxin to RelE/StbE)	234	234	RelB/StbD replicon stabilization protein (antitoxin to RelE/StbE)	peg.901	934642	934875	+	3768	3402	4029
947336	947526	+	670	691	185	peg.932		191	191			934925	935115	+	1268	1116	1526
947576	947791	+	555	614	132	peg.932	hypothetical protein	216	216	hypothetical protein	peg.902	935165	935380	+	1353	892	1294
947856	948194	+	441	693	124	peg.933	Thioredoxin related protein	339	339	Thioredoxin related protein	peg.903	935445	935783	+	1485	1159	1763
948244	948466	+	2292	3865	817	peg.934		223	223			935833	936055	+	9334	10772	13211
948516	948641	+	2710	3515	903	peg.934	hypothetical protein	126	126	hypothetical protein	peg.904	936105	936230	+	9193	9882	14040
948634	948921	+	5141	7053	1568	peg.935	DNA-binding protein	288	288	DNA-binding protein	peg.905	936223	936510	+	16472	18186	24582
948963	949808	-	4385	5234	1037	peg.936	DNA ligase (ATP) (EC 6.5.1.1)	846	846	DNA ligase (ATP) (EC 6.5.1.1)	peg.906	936552	937397	-	9744	9600	14813
949858	950161	+	751	906	239	peg.937		304	304			937447	937750	+	1594	1616	2660
950211	950549	+	623	768	308	peg.937	Thioredoxin related protein	339	339	Thioredoxin related protein	peg.907	937800	938138	+	980	899	1346
950611	950865	-	1734	2052	1557	peg.938	YoeB toxin protein	255	255	YoeB toxin protein	peg.908	938200	938454	-	2293	2339	2859
950862	951113	-	1248	1438	1241	peg.939	YefM protein (antitoxin to YoeB)	252	204	YefM protein (antitoxin to YoeB)	peg.909	938451	938654	-	1644	1560	2078
951163	951471	+	338	469	267	peg.940		309	357			938704	939060	+	689	668	926
951521	953368	+	5172	5988	1467	peg.940	hypothetical protein	1848	1848	hypothetical protein	peg.910	939110	940957	+	8006	8505	10299
953418	953560	-	159	207	50	peg.941		143	143			941007	941149	-	267	228	358
953610	954740	-	1041	1200	251	peg.941	Uncharacterized iron-regulated membrane protein; Iron-uptake factor PiuB	1131	1131	Uncharacterized iron-regulated membrane protein; Iron-uptake factor PiuB	peg.911	941199	942329	-	1313	1280	1671
954740	956812	-	1450	1574	606	peg.942	Outer membrane receptor proteins, mostly Fe transport	2073	2073	Outer membrane receptor proteins, mostly Fe transport	peg.912	942329	944401	-	1747	1748	2161
956862	956929	+	24	35	14	peg.943		68	68			944451	944518	+	42	45	58
956979	957854	+	375	444	1145	peg.943	Transcriptional regulator, AraC family	876	876	Transcriptional regulator, AraC family	peg.913	944568	945443	+	506	457	567
957904	957983	+	47	57	31	peg.944		80	80			945493	945572	+	47	64	55
958033	958575	+	1207	1462	887	peg.944	Mobile element protein	543	543	Mobile element protein	peg.914	945622	946164	+	1610	1850	1840
958572	958865	+	711	783	302	peg.945	Mobile element protein	294	294	Mobile element protein	peg.915	946161	946454	+	1068	1211	1613	Commun
958915	959215	+	506	561	209	peg.946		301	277			946504	946780	+	393	422	431
959265	959384	+	782	801	301	peg.946	hypothetical protein	120	144	hypothetical protein	peg.916	946830	946973	+	621	673	749
959484	960035	+	1937	1948	560	peg.947	hypothetical protein	552	552	hypothetical protein	peg.917	947073	947624	+	1518	1650	1604
960062	960706	+	1368	1504	427	peg.948	SAM-dependent methyltransferase	645	645	SAM-dependent methyltransferase	peg.918	947651	948295	+	1552	1576	1697
									105			948345	948449	+	293	278	346
960823	961095	+	1299	1582	628	peg.949	Prevent host death protein, Phd antitoxin # A	273	186	Prevent host death protein, Phd antitoxin # A	peg.919	948499	948684	+	2945	2842	4345
961137	961373	+	2527	2711	778	peg.950	Death on curing protein, Doc toxin	237	237	Death on curing protein, Doc toxin	peg.920	948726	948962	+	4204	3951	5671
961406	961540	-	2493	2372	494	peg.951	hypothetical protein	135	114	hypothetical protein	peg.921	948995	949108	-	2540	2431	3288
961590	961652	-	47	59	26	peg.952		63	84			949158	949241	-	275	243	316
961702	961989	-	4374	3950	758	peg.952	hypothetical protein	288	288	hypothetical protein	peg.922	949291	949578	-	3374	3173	4256
962039	962093	+	19	15	3	peg.953		55	55			949628	949682	+	204	180	206
962143	962484	+	1290	1473	314	peg.953	hypothetical protein	342	342	hypothetical protein	peg.923	949732	950073	+	1068	1093	1317
962527	964971	-	2660	3271	658	peg.954	FIG00933687: hypothetical protein	2445	2445	FIG00933687: hypothetical protein	peg.924	950116	952560	-	4624	4977	6988
964971	965726	-	1365	1428	421	peg.955	Protein-L-isoaspartate O-methyltransferase (EC 2.1.1.77)	756	756	Protein-L-isoaspartate O-methyltransferase (EC 2.1.1.77)	peg.925	952560	953315	-	1734	1652	2003
965776	966051	+	474	451	107	peg.956		276	276			953365	953640	+	477	544	506
966101	966973	+	4763	4732	1062	peg.956	hypothetical protein	873	873	hypothetical protein	peg.926	953690	954562	+	5165	5357	5714
967023	967210	-	659	636	93	peg.957		188	188			954612	954799	-	496	614	495
967260	968348	-	6013	5723	895	peg.957	hypothetical protein	1089	1089	hypothetical protein	peg.927	954849	955937	-	4718	4863	5684
968438	968566	+	874	983	160	peg.958	hypothetical protein	129	129	hypothetical protein	peg.928	956027	956155	+	738	824	1049
968616	968908	+	1767	1807	396	peg.959		293	293			956205	956497	+	1445	1560	1716
968958	970853	+	14276	14114	3126	peg.959	Predicted signal-transduction protein containing cAMP-binding and CBS domains	1896	1896	Predicted signal-transduction protein containing cAMP-binding and CBS domains	peg.929	956547	958442	+	13660	13699	13881
970857	971579	+	7274	6400	973	peg.960	DNA polymerase III epsilon subunit (EC 2.7.7.7)	723	723	DNA polymerase III epsilon subunit (EC 2.7.7.7)	peg.930	958446	959168	+	6152	6270	6946
971590	972843	-	6777	5988	1080	peg.961	High-affinity choline uptake protein BetT	1254	1653	High-affinity choline uptake protein BetT	peg.931	959179	960831	-	8704	8229	9165
972893	973290	-	2578	2260	469	peg.962		398
973340	974704	-	7031	7877	2431	peg.962	FIG00609243: hypothetical protein	1365	1281	FIG00609243: hypothetical protein	peg.932	960929	962209	-	9484	10133	10020	3175	3091
974754	975110	+	247	282	59	peg.963		357	441			962259	962699	+	744	713	862
975160	975573	+	1404	1670	883	peg.963	hypothetical protein	414	414	hypothetical protein	peg.933	962749	963162	+	1939	2058	1893
975623	975687	-	34	31	8	peg.964		65	65			963212	963276	-	49	48	46
975737	975859	-	382	389	93	peg.964	hypothetical protein	123	123	hypothetical protein	peg.934	963326	963448	-	495	555	557
975909	976046	-	322	348	63	peg.965		138	138			963498	963635	-	439	507	513
976096	977010	-	5547	5978	1480	peg.965	Phytoene synthase (EC 2.5.1.32)	915	915	Phytoene synthase (EC 2.5.1.32)	peg.935	963685	964599	-	8906	10001	11046
977000	978286	-	4982	3968	616	peg.966	DNA recombination protein RmuC	1287	1287	DNA recombination protein RmuC	peg.936	964589	965875	-	5729	6021	6736
978277	978936	-	3490	3146	629	peg.967	Similar to phosphoglycolate phosphatase, clustered with ubiquinone biosynthesis SAM-dependent O-methyltransferase	660	660	Similar to phosphoglycolate phosphatase, clustered with ubiquinone biosynthesis SAM-dependent O-methyltransferase	peg.937	965866	966525	-	4818	5016	5252
978936	979637	-	4397	3932	959	peg.968	3-demethylubiquinone-9 3-methyltransferase (EC 2.1.1.64)	702	702	3-demethylubiquinone-9 3-methyltransferase (EC 2.1.1.64)	peg.938	966525	967226	-	6383	6566	6583
979634	980953	-	6486	6573	1307	peg.969	S-adenosylhomocysteine deaminase (EC 3.5.4.28); Methylthioadenosine deaminase	1320	1320	S-adenosylhomocysteine deaminase (EC 3.5.4.28); Methylthioadenosine deaminase	peg.939	967223	968542	-	9972	10588	10003
980991	982043	+	5133	5296	1342	peg.970	Methylthioribose-1-phosphate isomerase (EC 5.3.1.23)	1053	1053	Methylthioribose-1-phosphate isomerase (EC 5.3.1.23)	peg.940	968580	969632	+	9215	9589	10189
982054	982728	+	5297	6130	1743	peg.971	Short-chain dehydrogenase/reductase (SDR) superfamily	675	675	Short-chain dehydrogenase/reductase (SDR) superfamily	peg.941	969643	970317	+	11074	11844	11568
982722	983615	+	6745	7144	973	peg.972	hypothetical protein	894	894	hypothetical protein	peg.942	970311	971204	+	10242	10348	11378
983612	984235	-	6222	6327	671	peg.973	Predicted thiamin transporter PnuT	624	624	Predicted thiamin transporter PnuT	peg.943	971201	971824	-	9572	8087	9686
984235	984492	-	3049	3016	358	peg.974	hypothetical protein	258	258	hypothetical protein	peg.944	971824	972081	-	4786	3892	4640
984514	986580	-	17917	20218	3358	peg.975	TonB-dependent receptor	2067	2067	TonB-dependent receptor	peg.945	972103	974169	-	30567	24902	29317
986630	986809	-	472	498	91	peg.976		180	180			974219	974398	-	595	634	767
986639	986744	-					thiamine pyrophosphate riboswitch	106	106	thiamine pyrophosphate riboswitch		974231	974336	-
986859	987428	-	6153	5514	1916	peg.976	MxaD protein	570	570	MxaD protein	peg.946	974448	975017	-	7576	6469	6480
987516	988436	-	2710	3004	1014	peg.977	Cys regulon transcriptional activator CysB	921	921	Cys regulon transcriptional activator CysB	peg.947	975105	976025	-	4519	4672	5080
988518	988868	-	1610	1587	443	peg.978	hypothetical protein	351	351	hypothetical protein	peg.948	976107	976457	-	2476	2741	3051
988918	989072	+	206	219	39	peg.979		155	155			976507	976661	+	354	364	399
989122	989922	+	13090	14811	1536	peg.979	Putative sulfate permease	801	801	Putative sulfate permease	peg.949	976711	977511	+	54136	38672	38095
989953	990651	+	32721	35345	2464	peg.980	Phosphoadenylyl-sulfate reductase [thioredoxin] (EC 1.8.4.8) / Adenylyl-sulfate reductase [thioredoxin] (EC 1.8.4.10)	699	699	Phosphoadenylyl-sulfate reductase [thioredoxin] (EC 1.8.4.8) / Adenylyl-sulfate reductase [thioredoxin] (EC 1.8.4.10)	peg.950	977542	978240	+	76158	59007	53854
990664	991566	+	63362	58005	4090	peg.981	Sulfate adenylyltransferase subunit 2 (EC 2.7.7.4)	903	903	Sulfate adenylyltransferase subunit 2 (EC 2.7.7.4)	peg.951	978253	979155	+	117165	90714	83342
991681	993111	+	69776	69806	4148	peg.982	Sulfate adenylyltransferase subunit 1 (EC 2.7.7.4)	1431	1431	Sulfate adenylyltransferase subunit 1 (EC 2.7.7.4)	peg.952	979270	980700	+	137262	104379	96469
993161	993338	+	1053	951	66	peg.983		178	178			980750	980927	+	1080	972	999
993388	994158	+	8784	8851	640	peg.983	FOG: EAL domain protein	771	771	FOG: EAL domain protein	peg.953	980977	981747	+	8105	6175	6742
994138	994692	-	3309	3715	424	peg.984	G:T/U mismatch-specific uracil/thymine DNA-glycosylase	555	555	G:T/U mismatch-specific uracil/thymine DNA-glycosylase	peg.954	981727	982281	-	4205	4211	5354
994697	995140	-	2788	3015	517	peg.985	hypothetical protein	444	444	hypothetical protein	peg.955	982286	982729	-	5276	5744	7291
995190	995444	-	1871	1722	264	peg.986		255	255			982779	983033	-	2757	3169	3223
995494	995652	-	1393	1373	207	peg.986	hypothetical protein	159	159	hypothetical protein	peg.956	983083	983241	-	2227	2303	2529
995702	995835	+	58677	115113	39773	peg.987		134	134			983291	983424	+	170557	178223	181980
995885	997543	+	13729	14005	2518	peg.987	Sulfite reductase [NADPH] hemoprotein beta-component (EC 1.8.1.2)	1659	1659	Sulfite reductase [NADPH] hemoprotein beta-component (EC 1.8.1.2)	peg.957	983474	985132	+	19104	20158	23290
997527	998009	+	4430	5118	1124	peg.988	Oxidoreductase probably involved in sulfite reduction	483	483	Oxidoreductase probably involved in sulfite reduction	peg.958	985116	985598	+	10433	12511	11853
998022	998897	+	6508	5922	1147	peg.989	Bis(5'-nucleosyl)-tetraphosphatase, symmetrical (EC 3.6.1.41)	876	876	Bis(5'-nucleosyl)-tetraphosphatase, symmetrical (EC 3.6.1.41)	peg.959	985611	986486	+	9591	10188	11429
998967	999449	+	10704	9169	1288	peg.990	6,7-dimethyl-8-ribityllumazine synthase (EC 2.5.1.78)	483	483	6,7-dimethyl-8-ribityllumazine synthase (EC 2.5.1.78)	peg.960	986556	987038	+	9064	8725	9751
999450	999911	+	12353	9951	1175	peg.991	Transcription termination protein NusB	462	462	Transcription termination protein NusB	peg.961	987039	987500	+	9121	8771	10089
999959	1000933	+	6602	4485	571	peg.992	Thiamine-monophosphate kinase (EC 2.7.4.16)	975	975	Thiamine-monophosphate kinase (EC 2.7.4.16)	peg.962	987548	988522	+	4604	3390	4481
1000917	1001405	+	3036	2504	385	peg.993	Phosphatidylglycerophosphatase A (EC 3.1.3.27)	489	489	Phosphatidylglycerophosphatase A (EC 3.1.3.27)	peg.963	988506	988994	+	3399	2819	3672
1001447	1002382	-	7078	6208	913	peg.994	Sugar kinase	936	936	Sugar kinase	peg.964	989036	989971	-	10927	7950	9106
1002387	1003535	-	11309	10168	1523	peg.995	Ribonuclease D (EC 3.1.26.3)	1149	1149	Ribonuclease D (EC 3.1.26.3)	peg.965	989976	991124	-	13907	12936	14774
1003572	1004462	-	5236	5750	1287	peg.996	abhydrolase, alpha/beta hydrolase fold	891	891	alpha/beta hydrolase fold	peg.966	991161	992051	-	7181	7610	9799
1004516	1004767	-	2622	2481	472	peg.997	Thiol-disulfide isomerase and thioredoxins	252	252	Thiol-disulfide isomerase and thioredoxins	peg.967	992105	992356	-	2863	2732	3428
1004764	1005279	-	4633	4654	1097	peg.998	Molybdenum cofactor biosynthesis protein MoaB	516	516	Molybdenum cofactor biosynthesis protein MoaB	peg.968	992353	992868	-	5154	5132	5974
1005375	1006055	+	8405	8400	2380	peg.999	Outer membrane protein A precursor	681	681	Outer membrane protein A precursor	peg.969	992964	993644	+	8217	7049	7779
1006093	1006821	+	6769	5492	1555	peg.1000	23S rRNA (guanosine-2'-O-) -methyltransferase rlmB (EC 2.1.1.-)	729	729	23S rRNA (guanosine-2'-O-) -methyltransferase rlmB (EC 2.1.1.-)	peg.970	993682	994410	+	4240	3609	3673
1006925	1007269	+	67002	48356	9758	peg.1001	SSU ribosomal protein S6p	345	345	SSU ribosomal protein S6p	peg.971	994514	994858	+	97827	97257	117942
1007285	1007512	+	44268	32232	5852	peg.1002	SSU ribosomal protein S18p @ SSU ribosomal protein S18p, zinc-independent	228	228	SSU ribosomal protein S18p @ SSU ribosomal protein S18p, zinc-independent	peg.972	994874	995101	+	75494	75072	88991
1007550	1008458	+	89657	65108	10167	peg.1003	FIG003573: hypothetical protein	909	909	FIG003573: hypothetical protein	peg.973	995139	996047	+	157370	148579	177253
1008507	1009052	+	47555	33120	5315	peg.1004	LSU ribosomal protein L9p	546	546	LSU ribosomal protein L9p	peg.974	996096	996641	+	73285	66634	76874
1009087	1009200	-	5797	4753	652	peg.1005	hypothetical protein	114	114	hypothetical protein	peg.975	996676	996789	-	9099	8310	9760
1009263	1010570	+	18096	16911	2093	peg.1006	Replicative DNA helicase (EC 3.6.1.-)	1308	1413	Replicative DNA helicase (EC 3.6.1.-)	peg.976	996747	998159	+	43981	41025	52718
1010567	1011655	+	4808	4305	552	peg.1007	Alanine racemase (EC 5.1.1.1)	1089	1089	Alanine racemase (EC 5.1.1.1)	peg.977	998156	999244	+	10654	8163	11975
1011648	1013036	+	6612	5281	837	peg.1008	DNA repair protein RadA	1389	1389	DNA repair protein RadA	peg.978	999237	1000625	+	12474	9949	13488
1013047	1013424	-	3387	3366	1104	peg.1009	hypothetical protein	378	378	hypothetical protein	peg.979	1000636	1001013	-	5609	5416	6291
1013487	1013912	+	4122	4251	883	peg.1010	Protoporphyrinogen IX oxidase, novel form, HemJ (EC 1.3.-.-)	426	426	Protoporphyrinogen IX oxidase, novel form, HemJ (EC 1.3.-.-)	peg.980	1001076	1001501	+	5730	5314	6004
1013950	1014522	-	7021	6055	824	peg.1011	21 kDa hemolysin precursor	573	573	21 kDa hemolysin precursor	peg.981	1001539	1002111	-	4765	4296	4648
1014561	1014917	-	3059	2886	349	peg.1012	Predicted endonuclease distantly related to archaeal Holliday junction resolvase	357	357	Predicted endonuclease distantly related to archaeal Holliday junction resolvase	peg.982	1002150	1002506	-	2543	2349	2590
1014923	1016788	-	17812	17091	3286	peg.1013	LppC putative lipoprotein	1866	1866	LppC putative lipoprotein	peg.983	1002512	1004377	-	22867	23410	25233
1016881	1017726	+	3231	3705	494	peg.1014	rRNA small subunit methyltransferase I	846	846	rRNA small subunit methyltransferase I	peg.984	1004470	1005315	+	5721	5227	6572
1017748	1018099						Ribozyme RNAse P (rnpB)	352	352	Ribozyme RNAse P (rnpB)		1005340	1005691
1017776	1018485	+	406211	781847	265217	peg.1015		710	710			1005365	1006074	+	1020700	1100036	1092588
1018535	1019152	+	5390	8320	2502	peg.1015	Transcriptional regulator, TetR family	618	618	Transcriptional regulator, TetR family	peg.985	1006124	1006741	+	56353	81760	86791
1019149	1020489	+	3819	5943	1866	peg.1016	Probable Co/Zn/Cd efflux system membrane fusion protein	1341	1341	Probable Co/Zn/Cd efflux system membrane fusion protein	peg.986	1006738	1008078	+	51070	95388	85846
1020486	1023590	+	5664	8948	1629	peg.1017	RND multidrug efflux transporter; Acriflavin resistance protein	3105	3105	RND multidrug efflux transporter; Acriflavin resistance protein	peg.987	1008075	1011179	+	73267	119238	106275
1023708	1024118	+	608	857	187	peg.1018	hypothetical protein	411	480	hypothetical protein	peg.988	1011228	1011707	+	4600	7286	6935
1024168	1024236	+	258	317	50	peg.1019		69	119			1011757	1011875	+	1557	2041	2201
									885	Mobile element protein	peg.989	1011925	1012809	+	3358	3569	3759	OK
1024286	1025587	+	1851	2464	409	peg.1019	Il-IS_2, transposase	1302	1302	Il-IS_2, transposase	peg.990	1012858	1014159	+	4360	5029	5332
1025637	1025845	+	110	102	13	peg.1020		209	209			1014209	1014417	+	333	457	479
1025895	1026347	+	10178	13798	4755	peg.1020	Cell division protein MraZ	453	453	Cell division protein MraZ	peg.991	1014467	1014919	+	21577	20889	18327
1026357	1027295	+	9444	12706	3024	peg.1021	rRNA small subunit methyltransferase H	939	939	rRNA small subunit methyltransferase H	peg.992	1014929	1015867	+	22157	21836	18099
1027292	1027585	+	1866	2151	407	peg.1022	Cell division protein FtsL	294	294	Cell division protein FtsL	peg.993	1015864	1016157	+	3701	3469	3047
1027582	1029291	+	8949	10196	1606	peg.1023	Cell division protein FtsI [Peptidoglycan synthetase] (EC 2.4.1.129)	1710	1710	Cell division protein FtsI [Peptidoglycan synthetase] (EC 2.4.1.129)	peg.994	1016154	1017863	+	20874	19965	17348
1029288	1030808	+	10125	10775	1477	peg.1024	UDP-N-acetylmuramoylalanyl-D-glutamate--2,6-diaminopimelate ligase (EC 6.3.2.13)	1521	1521	UDP-N-acetylmuramoylalanyl-D-glutamate--2,6-diaminopimelate ligase (EC 6.3.2.13)	peg.995	1017860	1019380	+	18226	17161	14177
1030805	1032157	+	9071	11313	1413	peg.1025	UDP-N-acetylmuramoylalanyl-D-glutamyl-2,6-diaminopimelate--D-alanyl-D-alanine ligase (EC 6.3.2.10)	1353	1353	UDP-N-acetylmuramoylalanyl-D-glutamyl-2,6-diaminopimelate--D-alanyl-D-alanine ligase (EC 6.3.2.10)	peg.996	1019377	1020729	+	16796	14779	11224
1032157	1033239	+	6431	7823	902	peg.1026	Phospho-N-acetylmuramoyl-pentapeptide-transferase (EC 2.7.8.13)	1083	1083	Phospho-N-acetylmuramoyl-pentapeptide-transferase (EC 2.7.8.13)	peg.997	1020729	1021811	+	14009	12618	9924
1033236	1034591	+	9698	11500	1364	peg.1027	UDP-N-acetylmuramoylalanine--D-glutamate ligase (EC 6.3.2.9)	1356	1356	UDP-N-acetylmuramoylalanine--D-glutamate ligase (EC 6.3.2.9)	peg.998	1021808	1023163	+	19550	16975	13375
1034588	1035727	+	3234	3870	425	peg.1028	Cell division protein FtsW	1140	1140	Cell division protein FtsW	peg.999	1023160	1024299	+	8802	7744	6302
1035724	1036803	+	3958	4439	399	peg.1029	UDP-N-acetylglucosamine--N-acetylmuramyl-(pentapeptide) pyrophosphoryl-undecaprenol N-acetylglucosamine transferase (EC 2.4.1.227)	1080	1080	UDP-N-acetylglucosamine--N-acetylmuramyl-(pentapeptide) pyrophosphoryl-undecaprenol N-acetylglucosamine transferase (EC 2.4.1.227)	peg.1000	1024296	1025375	+	7113	6074	4860
1036796	1038214	+	6261	6738	698	peg.1030	UDP-N-acetylmuramate--alanine ligase (EC 6.3.2.8)	1419	1419	UDP-N-acetylmuramate--alanine ligase (EC 6.3.2.8)	peg.1001	1025368	1026786	+	10940	9121	7688
1038214	1039104	+	5460	5981	585	peg.1031	UDP-N-acetylenolpyruvoylglucosamine reductase (EC 1.1.1.158)	891	891	UDP-N-acetylenolpyruvoylglucosamine reductase (EC 1.1.1.158)	peg.1002	1026786	1027676	+	8738	8055	6726
1039101	1040039	+	4743	4932	527	peg.1032	D-alanine--D-alanine ligase (EC 6.3.2.4)	939	939	D-alanine--D-alanine ligase (EC 6.3.2.4)	peg.1003	1027673	1028611	+	7926	6604	5386
1040039	1040824	+	4236	4273	487	peg.1033	Cell division protein FtsQ	786	786	Cell division protein FtsQ	peg.1004	1028611	1029396	+	6378	5303	4400
1040824	1042074	+	7244	7867	861	peg.1034	Cell division protein FtsA	1251	1251	Cell division protein FtsA	peg.1005	1029396	1030646	+	11001	8918	7085
1042111	1043271	+	7198	8664	1475	peg.1035	Cell division protein FtsZ (EC 3.4.24.-)	1161	1161	Cell division protein FtsZ (EC 3.4.24.-)	peg.1006	1030683	1031843	+	16384	11314	8555
1043344	1044261	+	36471	36805	7349	peg.1036	UDP-3-O-[3-hydroxymyristoyl] N-acetylglucosamine deacetylase (EC 3.5.1.108)	918	918	UDP-3-O-[3-hydroxymyristoyl] N-acetylglucosamine deacetylase (EC 3.5.1.108)	peg.1007	1031916	1032833	+	43635	38725	36004
1044258	1044710	-	8743	7637	1249	peg.1037	Zn-ribbon-containing, possibly RNA-binding protein and truncated derivatives	453	453	Zn-ribbon-containing, possibly RNA-binding protein and truncated derivatives	peg.1008	1032830	1033282	-	7196	6348	6298
1044859	1045656	+	10140	7318	874	peg.1038	Peptidase, M23/M37 family	798	798	Peptidase, M23/M37 family	peg.1009	1033431	1034228	+	4240	3485	3792
1045793	1048498	+	40420	37132	7077	peg.1039	Protein export cytoplasm protein SecA ATPase RNA helicase (TC 3.A.5.1.1)	2706	2706	Protein export cytoplasm protein SecA ATPase RNA helicase (TC 3.A.5.1.1)	peg.1010	1034365	1037070	+	46164	36952	37799
1048498	1049724	+	15781	13624	1861	peg.1040	Glutamate N-acetyltransferase (EC 2.3.1.35) / N-acetylglutamate synthase (EC 2.3.1.1)	1227	1227	Glutamate N-acetyltransferase (EC 2.3.1.35) / N-acetylglutamate synthase (EC 2.3.1.1)	peg.1011	1037070	1038296	+	17817	13199	14854
1049810	1050790	+	6635	4516	543	peg.1041	hypothetical protein	981	981	hypothetical protein	peg.1012	1038382	1039362	+	4818	3639	4050
1050793	1051344	-	2567	2370	445	peg.1042	FIG01023442: hypothetical protein	552	552	FIG01023442: hypothetical protein	peg.1013	1039365	1039916	-	1831	2002	2060
1051328	1051891	-	2944	3337	914	peg.1043	Peptide deformylase (EC 3.5.1.88)	564	564	Peptide deformylase (EC 3.5.1.88)	peg.1014	1039900	1040463	-	3839	4590	4412
1051888	1052529	-	2163	2247	511	peg.1044	SM-20-related protein	642	642	SM-20-related protein	peg.1015	1040460	1041101	-	2147	2201	2207
1052579	1052641	-	25	28	3	peg.1045		63	63			1041151	1041213	-	31	21	34
1052691	1053920	-	2840	2717	462	peg.1045	Fused spore maturation proteins A and B	1230	1230	Fused spore maturation proteins A and B	peg.1016	1041263	1042492	-	1731	1372	1668
1053996	1055804	-	78753	54336	2596	peg.1046	DEAD-box ATP-dependent RNA helicase CshA (EC 3.6.4.13)	1809	1809	DEAD-box ATP-dependent RNA helicase CshA (EC 3.6.4.13)	peg.1017	1042568	1044376	-	72328	50750	57842
1055854	1055939	+	199	241	46	peg.1047		86	86			1044426	1044511	+	283	297	438
1055989	1056807	+	1114	1230	263	peg.1047	Formate efflux transporter (TC 2.A.44 family)	819	819	Formate efflux transporter (TC 2.A.44 family)	peg.1018	1044561	1045379	+	1015	858	886
1056820	1057029	+	1395	1413	723	peg.1048	Dodecin (COG3360) Flavin-binding	210	210	Dodecin (COG3360) Flavin-binding	peg.1019	1045392	1045601	+	1413	1348	1386
1057042	1057605	-	6579	6642	2742	peg.1049	putative lipoprotein	564	564	putative lipoprotein	peg.1020	1045614	1046177	-	6717	6349	6467
1057718	1059316	-	21803	15620	2170	peg.1050	ABC transporter ATP-binding protein uup	1599	1599	ABC transporter ATP-binding protein uup	peg.1021	1046290	1047888	-	12563	8098	9521
1059371	1059640	-	1593	1361	271	peg.1051	COG2827: putative endonuclease containing a URI domain	270	270	COG2827: putative endonuclease containing a URI domain	peg.1022	1047943	1048212	-	1206	1036	1156
1059627	1060031	-	3352	2802	474	peg.1052	Peptide methionine sulfoxide reductase MsrB (EC 1.8.4.12)	405	405	Peptide methionine sulfoxide reductase MsrB (EC 1.8.4.12)	peg.1023	1048199	1048603	-	2320	1919	2071
1060139	1063558	-	12416	12034	2860	peg.1053	Sensory box histidine kinase/response regulator	3420	3420	Sensory box histidine kinase/response regulator	peg.1024	1048711	1052130	-	12787	12858	14115
1063638	1064687	-	6161	6688	2683	peg.1054	Response regulator	1050	1050	Response regulator	peg.1025	1052210	1053259	-	6486	6294	7466
1064737	1065037	+	1360	1624	345	peg.1055		301	301			1053309	1053609	+	2557	2988	3751
1065087	1065770	+	3802	3650	873	peg.1055	Uracil-DNA glycosylase, family 1	684	684	Uracil-DNA glycosylase, family 1	peg.1026	1053659	1054342	+	3053	2434	2738
1065848	1067743	+	12430	10992	2164	peg.1056	Glutathione-regulated potassium-efflux system ATP-binding protein	1896	1896	Glutathione-regulated potassium-efflux system ATP-binding protein	peg.1027	1054420	1056315	+	12730	11655	13752
1067747	1069549	+	7887	7887	1729	peg.1057	COG0488: ATPase components of ABC transporters with duplicated ATPase domains	1803	1893	COG0488: ATPase components of ABC transporters with duplicated ATPase domains	peg.1028	1056319	1058211	+	9764	7770	8694
1069562	1070770	-	7656	7875	1788	peg.1058	Mobile element protein	1209
1070820	1070981	-	1048	882	137	peg.1059		162
1071031	1071795	-	7306	7829	2374	peg.1059	Elongation factor-1 alpha	765	765	Elongation factor-1 alpha	peg.1029	1058285	1059049	-	9181	8839	9070
1071859	1072614	-	3476	3492	1328	peg.1060	hypothetical protein	756	756	hypothetical protein	peg.1030	1059113	1059868	-	2315	2715	3091
1072759	1072968	-	59280	51215	10788	peg.1061	Cold shock protein CspE	210	210	Cold shock protein CspE	peg.1031	1060013	1060222	-	27232	22535	21378
1073018	1073214	-	2718	2469	432	peg.1062		197	197			1060272	1060468	-	2074	2055	2141
1073264	1073530	-	8618	7981	1767	peg.1062	FIG001341: Probable Fe(2+)-trafficking protein YggX	267	267	FIG001341: Probable Fe(2+)-trafficking protein YggX	peg.1032	1060518	1060784	-	6693	6715	6326
1073527	1074576	-	11191	10559	1507	peg.1063	A/G-specific adenine glycosylase (EC 3.2.2.-)	1050	1050	A/G-specific adenine glycosylase (EC 3.2.2.-)	peg.1033	1060781	1061830	-	7526	7157	7046
1074629	1077094	-	26886	28919	6314	peg.1064	A/G-specific adenine glycosylase (EC 3.2.2.-)	2466	2466	A/G-specific adenine glycosylase (EC 3.2.2.-)	peg.1034	1061883	1064348	-	40121	39234	37722
1077154	1079085	-	9275	9556	1060	peg.1065	hypothetical protein	1932	1932	hypothetical protein	peg.1035	1064408	1066339	-	11141	11345	10848
1079087	1080370	-	10716	10614	1170	peg.1066	Magnesium and cobalt efflux protein CorC	1284	1284	Magnesium and cobalt efflux protein CorC	peg.1036	1066341	1067624	-	13592	14109	13856
1080375	1081172	-	8110	8724	1456	peg.1067	CcsA-related protein	798	798	CcsA-related protein	peg.1037	1067629	1068426	-	14728	15187	16429
1081222	1081333	+	740	712	140	peg.1068		112	112			1068476	1068587	+	857	806	817
1081383	1082753	+	19730	23451	4033	peg.1068	Signal recognition particle, subunit Ffh SRP54 (TC 3.A.5.1.1)	1371	1371	Signal recognition particle, subunit Ffh SRP54 (TC 3.A.5.1.1)	peg.1038	1068637	1070007	+	56206	61945	64727
1082855	1083088	+	37411	35640	5088	peg.1069	SSU ribosomal protein S16p	234	234	SSU ribosomal protein S16p	peg.1039	1070109	1070342	+	42558	42574	44374
1083110	1083631	+	59377	55858	6426	peg.1070	16S rRNA processing protein RimM	522	522	16S rRNA processing protein RimM	peg.1040	1070364	1070885	+	86163	85234	96318
1083641	1084384	+	64491	61345	4907	peg.1071	tRNA (Guanine37-N1) -methyltransferase (EC 2.1.1.31)	744	744	tRNA (Guanine37-N1) -methyltransferase (EC 2.1.1.31)	peg.1041	1070895	1071638	+	77625	82036	92292
1084398	1084742	+	61022	54936	4201	peg.1072	LSU ribosomal protein L19p	345	345	LSU ribosomal protein L19p	peg.1042	1071652	1071996	+	50837	47409	47495
1084858	1085763	+	9876	7745	465	peg.1073	Tyrosine recombinase XerD	906	906	Tyrosine recombinase XerD	peg.1043	1072112	1073017	+	3905	3138	3151
1085832	1086317	+	4306	3469	723	peg.1074	FIG001943: hypothetical protein YajQ	486	486	FIG001943: hypothetical protein YajQ	peg.1044	1073086	1073571	+	2685	2436	2395
1086330	1087049	+	5749	4589	1011	peg.1075	Thiol:disulfide interchange protein DsbC	720	720	Thiol:disulfide interchange protein DsbC	peg.1045	1073584	1074303	+	3731	3283	3336
1087046	1087798	-	5131	4106	821	peg.1076	UDP-2,3-diacylglucosamine diphosphatase (EC 3.6.1.54)	753	753	UDP-2,3-diacylglucosamine diphosphatase (EC 3.6.1.54)	peg.1046	1074300	1075052	-	3265	2502	2515
1087816	1088439	-	4920	4671	1336	peg.1077	Peptidyl-prolyl cis-trans isomerase PpiB (EC 5.2.1.8)	624	582	Peptidyl-prolyl cis-trans isomerase PpiB (EC 5.2.1.8)	peg.1047	1075070	1075651	-	3138	2306	2082
									67			1075701	1075767	+	226	206	219
1088562	1090229	+	24374	18622	3167	peg.1078	Glutaminyl-tRNA synthetase (EC 6.1.1.18)	1668	1668	Glutaminyl-tRNA synthetase (EC 6.1.1.18)	peg.1048	1075817	1077484	+	34455	27328	25554
1090305	1091615	+	9052	6804	1598	peg.1079	Cysteinyl-tRNA synthetase (EC 6.1.1.16)	1311	1311	Cysteinyl-tRNA synthetase (EC 6.1.1.16)	peg.1049	1077560	1078870	+	20014	15065	13832
1091665	1091722	+	311	316	56	peg.1080		58	58			1078920	1078977	+	6	5	11
1091772	1092968	+	2257	2219	400	peg.1080	Acetate kinase (EC 2.7.2.1)	1197	1197	Acetate kinase (EC 2.7.2.1)	peg.1050	1079027	1080223	+	2111	1662	1717
1092982	1095363	+	6663	6283	1337	peg.1081	Xylulose-5-phosphate phosphoketolase (EC 4.1.2.9) @ Fructose-6-phosphate phosphoketolase (EC 4.1.2.22)	2382	2382	Xylulose-5-phosphate phosphoketolase (EC 4.1.2.9) @ Fructose-6-phosphate phosphoketolase (EC 4.1.2.22)	peg.1051	1080237	1082618	+	5211	4665	4379
1095414	1096268	-	12297	10585	1484	peg.1082	Methylenetetrahydrofolate dehydrogenase (NADP+) (EC 1.5.1.5) / Methenyltetrahydrofolate cyclohydrolase (EC 3.5.4.9)	855	855	Methylenetetrahydrofolate dehydrogenase (NADP+) (EC 1.5.1.5) / Methenyltetrahydrofolate cyclohydrolase (EC 3.5.4.9)	peg.1052	1082664	1083518	-	8112	6080	5993
									109			1083568	1083676	-	22	29	38
									1647	Hydrogenase-4 component B (EC 1.-.-.-) / Formate hydrogenlyase subunit 3	peg.1053	1083726	1085372	-	1905	1578	1511
									1518	NADH-ubiquinone oxidoreductase chain L (EC 1.6.5.3)	peg.1054	1085369	1086886	-	1378	1179	1155
									1422	Hydrogenase-4 component B / Formate hydrogenlyase subunit 3	peg.1055	1086886	1088307	-	1674	1686	1786
									285	Na(+) H(+) antiporter subunit C (TC 2.A.63.1.3)	peg.1056	1088304	1088588	-	390	390	456
									900	hypothetical protein	peg.1057	1088588	1089487	-	2578	2179	2299
									297	Na(+) H(+) antiporter subunit G	peg.1058	1089477	1089773	-	2058	1856	1798
									255	Bsr7316 protein	peg.1059	1089766	1090020	-	1524	1483	1405
									489	hypothetical protein	peg.1060	1090017	1090505	-	848	825	795
									359			1090555	1090913	+	573	554	644
1096410	1096486	+	5536	4864	472	rna.9	tRNA-Pro-TGG	77	77	tRNA-Pro-TGG	rna.9	1090963	1091039	+	3975	3353	4001
1096526	1096602	+	9196	8814	794	rna.10	tRNA-Arg-TCT	77	77	tRNA-Arg-TCT	rna.10	1091079	1091155	+	7461	6658	8131
1096633	1097049	-	10753	10764	1032	peg.1083	hypothetical protein	417
1097099	1097230	+	798	759	99	peg.1084		132
1097280	1098164	+	2439	2594	505	peg.1084	Mobile element protein	885
1098214	1098458	+	565	569	113	peg.1085		245
1098508	1101174	+	8909	7263	1728	peg.1085	hypothetical protein	2667
1101224	1101443	+	668	618	142	peg.1086		220
1101493	1102563	+	8643	7385	2339	peg.1086	dTDP-glucose 4,6-dehydratase (EC 4.2.1.46)	1071	1092	dTDP-glucose 4,6-dehydratase (EC 4.2.1.46)	peg.1061	1091262	1092353	+	11617	8851	10305
1102560	1103441	+	3338	2850	833	peg.1087	Glucose-1-phosphate thymidylyltransferase (EC 2.7.7.24)	882	882	Glucose-1-phosphate thymidylyltransferase (EC 2.7.7.24)	peg.1062	1092350	1093231	+	5994	4022	3569
1103441	1103986	+	3350	3095	1045	peg.1088	dTDP-4-dehydrorhamnose 3,5-epimerase (EC 5.1.3.13)	546	546	dTDP-4-dehydrorhamnose 3,5-epimerase (EC 5.1.3.13)	peg.1063	1093231	1093776	+	5688	4604	4088
1103987	1104859	+	6199	5115	955	peg.1089	dTDP-4-dehydrorhamnose reductase (EC 1.1.1.133)	873	873	dTDP-4-dehydrorhamnose reductase (EC 1.1.1.133)	peg.1064	1093777	1094649	+	5162	4045	3912
1104908	1106866	+	5996	4000	636	peg.1090	UDP-N-acetylglucosamine 4,6-dehydratase (EC 4.2.1.-)	1959	1959	UDP-N-acetylglucosamine 4,6-dehydratase (EC 4.2.1.-)	peg.1065	1094698	1096656	+	7667	6025	6054
1106876	1108054	+	7387	6234	1308	peg.1091	UDP-glucose dehydrogenase (EC 1.1.1.22)	1179	1179	UDP-glucose dehydrogenase (EC 1.1.1.22)	peg.1066	1096666	1097844	+	8523	6291	5988
1108169	1110067	+	16480	16175	2870	peg.1092	Glucosamine--fructose-6-phosphate aminotransferase [isomerizing] (EC 2.6.1.16)	1899	1899	Glucosamine--fructose-6-phosphate aminotransferase [isomerizing] (EC 2.6.1.16)	peg.1067	1097959	1099857	+	21014	18052	17900
									339	transcriptional regulator%2C MarR family	peg.1068	1099941	1100279	+	9814	9424	9192
									1173	Aminotransferase, DegT/DnrJ/EryC1/StrS family (EC 4.2.1.-)	peg.1069	1100381	1101553	+	18802	15796	15255
									687	hypothetical protein	peg.1070	1101568	1102254	+	8277	6725	6409
									972	UDP-glucose 4-epimerase (EC 5.1.3.2)	peg.1071	1102259	1103230	+	10006	8269	7602
									1017	hypothetical protein	peg.1072	1103237	1104253	+	8711	7331	6723
									702	TPR repeat:HAT (Half-A-TPR) repeat	peg.1073	1104243	1104944	+	4018	3382	2954
									1539	Lipopolysaccharide biosynthesis protein WzxC	peg.1074	1104910	1106448	+	7044	5608	5318
									936	putative glycosyltransferase - possibly involved in cell wall localization and side chain formation of rhamnose-glucose polysaccharide	peg.1075	1106450	1107385	+	2591	2224	2361
									702	hypothetical protein	peg.1076	1107391	1108092	+	3737	3737	4839
1110108	1111193	+	7761	6520	1211	peg.1093	GDP-mannose 4,6-dehydratase (EC 4.2.1.47)	1086
1111285	1112355	+	7738	5377	713	peg.1094	GDP-L-fucose synthetase (EC 1.1.1.271)	1071
1112391	1114151	+	8703	5853	714	peg.1095	Phospholipid-lipopolysaccharide ABC transporter	1761
1114156	1115154	+	9137	7857	1356	peg.1096	UDP-N-acetylglucosamine 4%2C6-dehydratase (EC 4.2.1.-)	999
1115157	1116314	+	15051	14018	1910	peg.1097	Bacillosamine/Legionaminic acid biosynthesis aminotransferase PglE; 4-keto-6-deoxy-N-Acetyl-D-hexosaminyl-(Lipid carrier) aminotransferase	1158
1116314	1117180	+	10197	8989	1175	peg.1098	Oxidoreductase	867
1117177	1118079	+	10298	10026	1997	peg.1099	putative dehydrogenase	903
1118076	1118834	+	5673	4837	550	peg.1100	Posttranslational flagellin modification protein A	759
1118819	1119532	+	6356	5010	562	peg.1101	N-Acetylneuraminate cytidylyltransferase (EC 2.7.7.43)	714
1119569	1120651	+	10621	9119	1177	peg.1102	Pseudaminic acid cytidylyltransferase (EC 2.7.7.43)	1083
1120648	1121292	+	7246	6649	845	peg.1103	hypothetical protein	645
1121285	1122343	+	8222	8056	950	peg.1104	N-acetylneuraminate synthase (EC 2.5.1.56)	1059
1122357	1123328	+	14909	14547	2183	peg.1105	Methyltransferase type 11	972
1123325	1124452	+	12080	10501	1128	peg.1106	LPS biosynthesis protein WbpG	1128
1124449	1125060	+	10198	8045	875	peg.1107	Imidazole glycerol phosphate synthase amidotransferase subunit (EC 2.4.2.-)	612
1125053	1125817	+	9224	7621	940	peg.1108	Imidazole glycerol phosphate synthase cyclase subunit (EC 4.1.3.-)	765
1125830	1127077	+	20086	16658	1735	peg.1109	LPS biosynthesis protein WbpG	1248
1127089	1128105	+	17256	13292	1474	peg.1110	hypothetical protein	1017
1128155	1128312	+	1679	1419	235	peg.1111		158
1128362	1129591	+	12497	9202	1174	peg.1111	Adenylylsulfate kinase (EC 2.7.1.25)	1230
1129619	1130344	+	3645	2964	391	peg.1112	hypothetical protein	726
1130377	1131411	+	13362	11344	1848	peg.1113	Glycosyltransferase PglI (EC 2.4.1.-)	1035	912	probable glycosyl transferase	peg.1077	1108101	1109012	+	16870	17873	20434
1131404	1132339	+	12119	8768	1340	peg.1114	sugar transferase	936	750	dTDP-Rha:A-D-GlcNAc-diphosphoryl polyprenol%2C A-3-L-rhamnosyl transferase WbbL	peg.1078	1109069	1109818	+	6956	6467	7193
1132336	1133112	+	9374	7231	1196	peg.1115	Putative glycosyl transferase	777	75			1109868	1109942	+	99	83	110
1133126	1134574	+	14569	11241	1780	peg.1116	Phosphomannomutase (EC 5.4.2.8)	1449	1452	Phosphomannomutase (EC 5.4.2.8)	peg.1079	1109992	1111443	+	11161	9555	9229
1134574	1135554	+	9064	7203	913	peg.1117	UDP-glucose 4-epimerase (EC 5.1.3.2)	981	975	UDP-glucose 4-epimerase (EC 5.1.3.2)	peg.1080	1111443	1112417	+	4746	4395	4516
1135604	1135689	+	573	477	95	peg.1118		86
1135739	1136944	+	4705	3678	377	peg.1118	hypothetical protein	1206
1136994	1137072	+	166	102	18	peg.1119		79
1137122	1137568	+	4265	3907	552	peg.1119	Lipid carrier : UDP-N-acetylgalactosaminyltransferase (EC 2.4.1.-)	447	561	Lipid carrier : UDP-N-acetylgalactosaminyltransferase (EC 2.4.1.-)	peg.1081	1112430	1112990	+	1281	1072	1321
									236			1113040	1113275	+	1782	1693	1787
									966	Mannose-1-phosphate guanylyltransferase (GDP) (EC 2.7.7.22)	peg.1082	1113325	1114290	+	5735	5051	5912
									110			1114340	1114449	+	869	822	886
									1497	hypothetical protein	peg.1083	1114499	1115995	+	10524	11368	13280
									1143	4-hydroxy-2-oxovalerate aldolase (EC 4.1.3.39)	peg.1084	1115992	1117134	+	9637	10556	12369
									183			1117184	1117366	+	649	621	689
									183	hypothetical protein	peg.1085	1117416	1117598	+	3834	4278	5142
									738	3-deoxy-manno-octulosonate cytidylyltransferase (EC 2.7.7.38)	peg.1086	1117585	1118322	+	11160	12469	15093
									666	haloacid dehalogenase-like hydrolase%2C putative	peg.1087	1118319	1118984	+	6635	6654	7682
									1146	Glycosyltransferase	peg.1088	1118981	1120126	+	14180	14907	18429
									1140	hypothetical protein	peg.1089	1120135	1121274	+	11288	12611	14453
									1044	GDP-mannose 4,6-dehydratase (EC 4.2.1.47)	peg.1090	1121296	1122339	+	24418	25332	28829
									843	UDP-glucose 4-epimerase (EC 5.1.3.2)	peg.1091	1122473	1123315	+	14735	14976	17587
									1134	Glycosyltransferase (EC 2.4.1.-)	peg.1092	1123323	1124456	+	14030	15155	17479
									1131	Glycosyltransferase	peg.1093	1124459	1125589	+	12651	12809	15295
									711	Teichoic acid export ATP-binding protein TagH (EC 3.6.3.40)	peg.1094	1125613	1126323	-	8521	7817	8207
									1380	O-antigen export system permease protein RfbD	peg.1095	1126320	1127699	-	18090	15695	15925
									130			1127749	1127878	+	221	211	228
									126	hypothetical protein	peg.1096	1127928	1128053	+	444	371	363
1137643	1138245	+	4373	3845	983	peg.1120	Adenylylsulfate kinase (EC 2.7.1.25)	603	603	Adenylylsulfate kinase (EC 2.7.1.25)	peg.1097	1128131	1128733	+	3513	2534	2282
1138252	1139211	+	5039	4709	827	peg.1121	hypothetical protein	960	960	hypothetical protein	peg.1098	1128740	1129699	+	5208	4164	3891
1139261	1139327	+	150	142	22	peg.1122		67
1139377	1139643	+	33850	28820	25375	peg.1122	Late competence protein ComEA, DNA receptor	267	267	Late competence protein ComEA, DNA receptor	peg.1099	1129826	1130092	+	3797	3595	3312
									412			1130142	1130553	+	865	696	799
									510	hypothetical protein	peg.1100	1130603	1131112	+	829	819	1154
									1089	ATP-dependent protease La (EC 3.4.21.53) Type I	peg.1101	1131172	1132260	+	2544	2763	4225
									348	hypothetical protein	peg.1102	1132318	1132665	+	1459	1666	2840
									584			1132715	1133298	-	4316	5468	8011
									1533	Mobile element protein	peg.1103	1133348	1134880	-	109953	157787	210472
									345	Mobile element protein	peg.1104	1134931	1135275	-	1378	1540	1920
									360	hypothetical protein	peg.1105	1135272	1135631	-	1816	1765	2252
									589			1135681	1136269	+	3550	4089	5146
									234	Transcriptional regulator%2C TetR family	peg.1106	1136319	1136552	+	2454	2712	3129
									234	Transcriptional regulator%2C TetR family	peg.1107	1136549	1136782	+	2320	2581	2619
									99			1136832	1136930	-	537	634	624
									432	hypothetical protein	peg.1108	1136980	1137411	-	4698	5188	4582
									962			1137461	1138422	+	4682	4789	5819
									684	hypothetical protein	peg.1109	1138472	1139155	+	3384	4057	5332
1139701	1142337	-	20631	18564	6274	peg.1123	[Protein-PII] uridylyltransferase (EC 2.7.7.59)	2637	2601	[Protein-PII] uridylyltransferase (EC 2.7.7.59)	peg.1110	1139184	1141784	-	23318	21990	25092
1142350	1143117	-	8925	8829	2458	peg.1124	Methionine aminopeptidase (EC 3.4.11.18)	768	768	Methionine aminopeptidase (EC 3.4.11.18)	peg.1111	1141797	1142564	-	15519	12867	11882
1143167	1143329	+	278	382	62	peg.1125		163	163			1142614	1142776	+	639	598	655
1143379	1144131	+	76092	55741	14479	peg.1125	SSU ribosomal protein S2p (SAe)	753	753	SSU ribosomal protein S2p (SAe)	peg.1112	1142826	1143578	+	120343	85807	73464
1144236	1145117	+	36845	21220	5396	peg.1126	Translation elongation factor Ts	882	882	Translation elongation factor Ts	peg.1113	1143683	1144564	+	29663	17413	15520
1145120	1145845	+	21578	12751	3017	peg.1127	Uridine monophosphate kinase (EC 2.7.4.22)	726	726	Uridine monophosphate kinase (EC 2.7.4.22)	peg.1114	1144567	1145292	+	20516	11914	10924
1145854	1146411	+	11767	7728	2283	peg.1128	Ribosome recycling factor	558	558	Ribosome recycling factor	peg.1115	1145301	1145858	+	14157	9360	8006
1146435	1147169	+	11019	8510	1945	peg.1129	Undecaprenyl diphosphate synthase (EC 2.5.1.31)	735	690	Undecaprenyl diphosphate synthase (EC 2.5.1.31)	peg.1116	1145927	1146616	+	14995	10118	9613
1147171	1147995	+	3754	3285	482	peg.1130	Phosphatidate cytidylyltransferase (EC 2.7.7.41)	825	825	Phosphatidate cytidylyltransferase (EC 2.7.7.41)	peg.1117	1146618	1147442	+	6712	4146	3797
1147995	1149185	+	7557	5014	780	peg.1131	1-deoxy-D-xylulose 5-phosphate reductoisomerase (EC 1.1.1.267)	1191	1191	1-deoxy-D-xylulose 5-phosphate reductoisomerase (EC 1.1.1.267)	peg.1118	1147442	1148632	+	8984	5355	4838
1149173	1150510	+	7418	4470	798	peg.1132	Membrane-associated zinc metalloprotease	1338	1338	Membrane-associated zinc metalloprotease	peg.1119	1148620	1149957	+	6562	4423	4228
1150567	1152843	+	58359	47878	10987	peg.1133	Outer membrane protein assembly factor YaeT precursor	2277	2277	Outer membrane protein assembly factor YaeT precursor	peg.1120	1150014	1152290	+	50861	39743	33569
1152864	1153364	+	22137	17022	3851	peg.1134	Outer membrane chaperone Skp (OmpH) precursor @ Outer membrane protein H precursor	501	501	Outer membrane chaperone Skp (OmpH) precursor @ Outer membrane protein H precursor	peg.1121	1152311	1152811	+	21124	19126	15772
1153378	1154391	+	29893	23602	4151	peg.1135	UDP-3-O-[3-hydroxymyristoyl] glucosamine N-acyltransferase (EC 2.3.1.191)	1014	1014	UDP-3-O-[3-hydroxymyristoyl] glucosamine N-acyltransferase (EC 2.3.1.191)	peg.1122	1152825	1153838	+	28039	24542	20730
1154488	1154937	+	11741	9359	1603	peg.1136	3-hydroxyacyl-[acyl-carrier-protein] dehydratase, FabZ form (EC 4.2.1.59)	450	450	3-hydroxyacyl-[acyl-carrier-protein] dehydratase, FabZ form (EC 4.2.1.59)	peg.1123	1153935	1154384	+	8770	7076	7000
1154934	1155704	+	15900	12532	1900	peg.1137	Acyl-[acyl-carrier-protein]--UDP-N-acetylglucosamine O-acyltransferase (EC 2.3.1.129)	771	771	Acyl-[acyl-carrier-protein]--UDP-N-acetylglucosamine O-acyltransferase (EC 2.3.1.129)	peg.1124	1154381	1155151	+	14534	12007	12232
1155740	1156879	-	3380	2667	385	peg.1138	Ammonium transporter	1140	1140	Ammonium transporter	peg.1125	1155187	1156326	-	1682	1334	1768
1156929	1157171	+	209	209	38	peg.1139		243	243			1156376	1156618	+	188	180	218
1157221	1157862	+	8358	6803	1676	peg.1139	Mlr7403 protein	642	642	Mlr7403 protein	peg.1126	1156668	1157309	+	4410	3280	3258
1157852	1159027	+	8231	5484	1459	peg.1140	Outer membrane protein YfgL, lipoprotein component of the protein assembly complex (forms a complex with YaeT, YfiO, and NlpB)	1176	1176	Outer membrane protein YfgL, lipoprotein component of the protein assembly complex (forms a complex with YaeT, YfiO, and NlpB)	peg.1127	1157299	1158474	+	4416	3359	2963
1159024	1160433	+	10571	6134	1684	peg.1141	GTP-binding protein EngA	1410	1410	GTP-binding protein EngA	peg.1128	1158471	1159880	+	4488	3492	3201
1160531	1160869	-	2640	2293	538	peg.1142	FIG094192: hypothetical protein	339	339	FIG094192: hypothetical protein	peg.1129	1159978	1160316	-	1043	869	845
1160995	1163175	+	11069	9545	1667	peg.1143	ABC transporter, transmembrane region:ABC transporter:Peptidase C39, bacteriocin processing	2181	2181	ABC transporter, transmembrane region:ABC transporter:Peptidase C39, bacteriocin processing	peg.1130	1160442	1162622	+	5076	5202	4765
1163180	1164508	+	5675	4485	1312	peg.1144	Type I secretion system, membrane fusion protein LapC	1329	1329	Type I secretion system, membrane fusion protein LapC	peg.1131	1162627	1163955	+	2873	2829	2659
1164524	1165174	+	5140	4298	1664	peg.1145	probable two-component response regulator	651	651	Regulatory protein, LuxR	peg.1132	1163971	1164621	+	2422	2461	2398
1165312	1166631	+	22116	17874	5171	peg.1146	Type I secretion system, outer membrane component LapE # AggA	1320	1320	Type I secretion system, outer membrane component LapE # AggA	peg.1133	1164759	1166078	+	10920	9702	9498
1166681	1166785	+	451	304	65	peg.1147		105	105			1166128	1166232	+	81	98	81
1166835	1167293	+	10837	8016	2280	peg.1147	3-hydroxyacyl-[acyl-carrier-protein] dehydratase, FabA form (EC 4.2.1.59)	459	459	3-hydroxyacyl-[acyl-carrier-protein] dehydratase, FabA form (EC 4.2.1.59)	peg.1134	1166282	1166740	+	6111	5468	4867
1167303	1168520	+	9393	6889	1769	peg.1148	3-oxoacyl-[acyl-carrier-protein] synthase, KASI (EC 2.3.1.41)	1218	1218	3-oxoacyl-[acyl-carrier-protein] synthase, KASI (EC 2.3.1.41)	peg.1135	1166750	1167967	+	6194	4939	4881
1168564	1168716	-	2369	1773	284	peg.1149	hypothetical protein	153	153	hypothetical protein	peg.1136	1168011	1168163	-	3207	3136	2927
									306			1168213	1168518	+	2959	2993	2731
1168791	1169555	+	3631	3040	839	peg.1150	Esterase ybfF (EC 3.1.-.-)	765	765	2-hydroxy-6-oxo-6-phenylhexa-2,4-dienoate hydrolase (EC 3.7.1.-)	peg.1137	1168568	1169332	+	3415	3479	3695
1169548	1169898	+	1906	1721	388	peg.1151	hypothetical protein	351	351	hypothetical protein	peg.1138	1169325	1169675	+	1636	1604	1570
1169959	1170816	+	6824	6389	928	peg.1152	Formyltetrahydrofolate deformylase (EC 3.5.1.10)	858	858	Formyltetrahydrofolate deformylase (EC 3.5.1.10)	peg.1139	1169736	1170593	+	3225	2952	3197
1170866	1171159	+	1110	741	129	peg.1153		294	294			1170643	1170936	+	339	300	273
1171209	1171970	+	2659	2280	777	peg.1153	Short-chain dehydrogenase/reductase SDR	762	762	Short-chain dehydrogenase/reductase SDR	peg.1140	1170986	1171747	+	2255	2053	2001
1171976	1172113	-	830	669	179	peg.1154		138	71			1171797	1171867	-	40	32	23	intergénic sequence
1172140	1174266	-	4614	3678	637	peg.1155	Zinc-regulated outer membrane receptor	2127	2130	Zinc-regulated outer membrane receptor	peg.1141	1171917	1174046	-	14571	8026	9214	2370	2373
1174340	1174627	-	1294	1106	192	peg.1156	hypothetical protein	288	288	hypothetical protein	peg.1142	1174120	1174407	-	3270	2442	2991
1174632	1175774	-	6264	6139	1529	peg.1157	N-succinyl-L,L-diaminopimelate desuccinylase (EC 3.5.1.18)	1143	1143	N-succinyl-L,L-diaminopimelate desuccinylase (EC 3.5.1.18)	peg.1143	1174412	1175554	-	29595	22372	25163
1175764	1176108	-	3052	2556	1271	peg.1158	FIG138056: a glutathione-dependent thiol reductase	345	345	FIG138056: a glutathione-dependent thiol reductase	peg.1144	1175544	1175888	-	11413	8080	10014
1176158	1176213	-	279	209	41	peg.1159		56	56			1175938	1175993	-	141	124	160
1176263	1177084	-	8771	5761	2000	peg.1159	2,3,4,5-tetrahydropyridine-2,6-dicarboxylate N-succinyltransferase (EC 2.3.1.117)	822	822	2,3,4,5-tetrahydropyridine-2,6-dicarboxylate N-succinyltransferase (EC 2.3.1.117)	peg.1145	1176043	1176864	-	8199	4028	3709
1177098	1178297	-	12637	10439	1763	peg.1160	N-succinyl-L,L-diaminopimelate aminotransferase alternative (EC 2.6.1.17)	1200	1200	N-succinyl-L,L-diaminopimelate aminotransferase alternative (EC 2.6.1.17)	peg.1146	1176878	1178077	-	10181	7207	6926
1178371	1179261	+	2444	2310	592	peg.1161	Permeases of the drug/metabolite transporter (DMT) superfamily	891	885	Permeases of the drug/metabolite transporter (DMT) superfamily	peg.1147	1178151	1179035	+	1243	992	967
1179340	1179726	+	2224	2152	639	peg.1162	glyoxalase family protein	387	492	glyoxalase family protein	peg.1148	1179132	1179623	+	8110	8589	7139
									246			1179673	1179918	-	1446	1234	1392	Intergenic seq
1179776	1180234	+	2924	2464	493	peg.1163		459	216	hypothetical protein	peg.1149	1179968	1180183	-	2141	2001	2094
1180284	1180427	+	641	709	133	peg.1163	hypothetical protein	144	144	hypothetical protein	peg.1150	1180182	1180325	+	1084	1086	1309
									117	hypothetical protein	peg.1151	1180432	1180548	+	1460	1322	1688	Intergenic seq
1180477	1180780	-	1106	1043	174	peg.1164		304	81			1180598	1180678	-	283	227	338	2533	2651
1180830	1181696	-	6445	6274	1025	peg.1164	tRNA(Cytosine32)-2-thiocytidine synthetase	867	867	tRNA(Cytosine32)-2-thiocytidine synthetase	peg.1152	1180728	1181594	-	9269	9140	9936
1181696	1182901	-	8142	8726	1721	peg.1165	Molybdopterin biosynthesis protein MoeA	1206	1266	Molybdopterin biosynthesis protein MoeA	peg.1153	1181594	1182859	-	15484	15159	16492
1182954	1184069	-	15263	16371	3553	peg.1166	Molybdopterin-guanine dinucleotide biosynthesis protein MobA	1116	1116	Molybdopterin-guanine dinucleotide biosynthesis protein MobA	peg.1154	1182852	1183967	-	22796	22444	24373
1184189	1184752	+	5234	5600	1088	peg.1167	Retroviral aspartyl protease domain protein	564	564	Retroviral aspartyl protease domain protein	peg.1155	1184087	1184650	+	3472	3580	4387
1184870	1185679	-	30604	45182	9589	peg.1168	GTP cyclohydrolase I (EC 3.5.4.16) type 2	810	810	GTP cyclohydrolase I (EC 3.5.4.16) type 2	peg.1156	1184768	1185577	-	58135	82507	90844
1185688	1185984	-	13598	22464	5396	peg.1169	6-carboxytetrahydropterin synthase (EC 4.1.2.50) @ Queuosine biosynthesis QueD, PTPS-I	297	297	6-carboxytetrahydropterin synthase (EC 4.1.2.50) @ Queuosine biosynthesis QueD, PTPS-I	peg.1157	1185586	1185882	-	31865	43975	48211
1186116	1187951	-	16616	13620	1747	peg.1170	1-deoxy-D-xylulose 5-phosphate synthase (EC 2.2.1.7)	1836	1836	1-deoxy-D-xylulose 5-phosphate synthase (EC 2.2.1.7)	peg.1158	1186014	1187849	-	18777	14599	14443
1187951	1188847	-	14130	12635	2170	peg.1171	Octaprenyl diphosphate synthase (EC 2.5.1.90) / Dimethylallyltransferase (EC 2.5.1.1) / (2E,6E)-farnesyl diphosphate synthase (EC 2.5.1.10) / Geranylgeranyl pyrophosphate synthetase (EC 2.5.1.29)	897	867	Octaprenyl diphosphate synthase (EC 2.5.1.90) / Dimethylallyltransferase (EC 2.5.1.1) / (2E,6E)-farnesyl diphosphate synthase (EC 2.5.1.10) / Geranylgeranyl pyrophosphate synthetase (EC 2.5.1.29)	peg.1159	1187849	1188715	-	14849	13419	13712
1188844	1189089	-	5396	4781	904	peg.1172	Exodeoxyribonuclease VII small subunit (EC 3.1.11.6)	246	246	Exodeoxyribonuclease VII small subunit (EC 3.1.11.6)	peg.1160	1188742	1188987	-	4744	4216	4586
1189215	1190156	+	3964	3527	535	peg.1173	Riboflavin kinase (EC 2.7.1.26) / FMN adenylyltransferase (EC 2.7.7.2)	942	942	Riboflavin kinase (EC 2.7.1.26) / FMN adenylyltransferase (EC 2.7.7.2)	peg.1161	1189113	1190054	+	2695	2262	2539
1190165	1190389	-	2234	1592	156	peg.1174	hypothetical protein	225	225	hypothetical protein	peg.1162	1190063	1190287	-	1415	1176	1317
1190392	1191438	-	13411	11670	1407	peg.1175	Lipoprotein	1047	1047	Copper homeostasis protein CutF precursor / Lipoprotein NlpE involeved in surface adhesion	peg.1163	1190290	1191336	-	12626	11474	12455
1191467	1191880	-	10255	10313	1431	peg.1176	Regulator of nucleoside diphosphate kinase	414	414	Regulator of nucleoside diphosphate kinase	peg.1164	1191365	1191778	-	10792	9627	9567
1191930	1192002	-	66	65	18	peg.1177		73	73			1191828	1191900	-	89	78	113
1192052	1192297	-	3039	3668	489	peg.1177	hypothetical protein	246	246	hypothetical protein	peg.1165	1191950	1192195	-	3321	3602	3639
1192367	1194625	-	21868	23489	2562	peg.1178	Conserved domain protein	2259	2259	Conserved domain protein	peg.1166	1192265	1194523	-	32181	34924	37415
									114	hypothetical protein	peg.1167	1194520	1194633	-	2668	2891	3379	intergénic sequence
1194756	1195088	-	3811	4002	436	peg.1179	Ethidium bromide-methyl viologen resistance protein EmrE	333	333	Ethidium bromide-methyl viologen resistance protein EmrE	peg.1168	1194654	1194986	-	4893	5393	6221
1195098	1195466	-	3596	4102	564	peg.1180	Predicted membrane protein	369	369	Predicted membrane protein	peg.1169	1194997	1195365	-	5488	6180	6619
1195470	1196111	-	4931	5986	1214	peg.1181	NikM protein	642	642	NikM protein	peg.1170	1195369	1196010	-	10245	10623	11040
1196161	1196298	+	150	194	42	peg.1182		138	112			1196060	1196171	+	234	276	293
1196348	1197088	+	1459	2066	553	peg.1182	Ferredoxin--NADP(+) reductase (EC 1.18.1.2)	741	741	Ferredoxin--NADP(+) reductase (EC 1.18.1.2)	peg.1171	1196221	1196961	+	4327	5108	4701
1197138	1197275	+	197	250	57	peg.1183		138	138			1197011	1197148	+	405	444	510
1197325	1198503	+	2515	4456	851	peg.1183	N-acetyl-L,L-diaminopimelate deacetylase (EC 3.5.1.47)	1179	1179	N-acetyl-L,L-diaminopimelate deacetylase (EC 3.5.1.47)	peg.1172	1197198	1198376	+	6557	6668	7202
1198538	1199818	+	4211	7329	1528	peg.1184	Diaminobutyrate-pyruvate aminotransferase (EC 2.6.1.46)	1281	1281	Diaminobutyrate-pyruvate aminotransferase (EC 2.6.1.46)	peg.1173	1198411	1199691	+	10032	10880	9339
1199815	1201074	+	4135	5669	1028	peg.1185	Xaa-Pro dipeptidase	1260	1260	Xaa-Pro dipeptidase	peg.1174	1199688	1200947	+	6959	6929	6201
1201090	1202451	+	4059	4651	833	peg.1186	Succinate-semialdehyde dehydrogenase [NAD] (EC 1.2.1.24); Succinate-semialdehyde dehydrogenase [NAD(P)+] (EC 1.2.1.16)	1362	1362	Succinate-semialdehyde dehydrogenase [NAD] (EC 1.2.1.24); Succinate-semialdehyde dehydrogenase [NAD(P)+] (EC 1.2.1.16)	peg.1175	1200963	1202324	+	5489	5340	5252
1202491	1203078	-	1723	1780	235	peg.1187	probable lipoprotein protein YPO1422	588	588	probable lipoprotein protein YPO1422	peg.1176	1202365	1202952	-	2619	2538	2502
1203091	1204761	-	3753	4082	697	peg.1188	Paraquat-inducible protein B	1671	1671	Paraquat-inducible protein B	peg.1177	1202965	1204635	-	7024	7195	7036
1204762	1206093	-	3524	4248	778	peg.1189	Paraquat-inducible protein A	1332	1260	Paraquat-inducible protein A	peg.1178	1204628	1205887	-	6336	6228	6940
									114	hypothetical protein	peg.1179	1206110	1206223	-	177	123	199
1206143	1206280	+	433	426	80	peg.1190		138	124			1205937	1206060	-	152	144	187
1206330	1206584	+	1777	1523	261	peg.1190	hypothetical membrane protein	255	243	hypothetical membrane protein	peg.1180	1206251	1206493	+	351	234	309
1206645	1206986	-	2306	2000	369	peg.1191	Alkylphosphonate utilization operon protein PhnA	342	342	Alkylphosphonate utilization operon protein PhnA	peg.1181	1206554	1206895	-	3397	2510	2726
									324	Transcriptional regulator%2C ArsR family	peg.1182	1207023	1207346	-	741	638	649
									987	conserved hypothetical protein%2C membrane	peg.1183	1207448	1208434	+	2309	2052	2098
									474	3-demethylubiquinone-9 3-methyltransferase	peg.1184	1208419	1208892	-	1405	1138	1198
									393	DGPFAETKE domain protein	peg.1185	1208889	1209281	-	842	923	809
									831	PhnB protein%3B putative DNA binding 3-demethylubiquinone-9 3-methyltransferase domain protein	peg.1186	1209329	1210159	-	976	852	943
									444	Ketosteroid isomerase homolog	peg.1187	1210170	1210613	-	537	460	472
1207036	1207487	+	1341	1042	248	peg.1192		452	311			1210663	1210973	+	598	624	923
1207537	1208022	+	2712	2744	1404	peg.1192	General secretion pathway protein G	486	411	General secretion pathway protein G	peg.1188	1211023	1211433	+	1752	1643	2314
1208038	1210875	+	7125	7567	1878	peg.1193	diguanylate cyclase/phosphodiesterase (GGDEF & EAL domains) with PAS/PAC sensor(s)	2838	2850	diguanylate cyclase/phosphodiesterase (GGDEF & EAL domains) with PAS/PAC sensor(s)	peg.1189	1211449	1214298	+	4268	4088	4596
									1224	RNA polymerase sigma-70 factor%2C ECF subfamily	peg.1190	1214295	1215518	-	1311	1408	1730	OK
									521			1215568	1216088	-	551	631	779
1210899	1211567	-	2338	2347	1076	peg.1194	oxidoreductase ylbE	669	663	oxidoreductase ylbE	peg.1191	1216138	1216800	-	2428	2443	2537
1211617	1211677	-	450	321	99	peg.1195		61	85			1216850	1216934	-	111	81	119
1211727	1212317	-	3851	2515	2295	peg.1195	FIG01057491: hypothetical protein	591	591	hypothetical protein	peg.1192	1216984	1217574	-	4312	5074	7522
1212411	1213262	-	2951	2902	449	peg.1196	Methylthioribose-1-phosphate isomerase (EC 5.3.1.23)	852
1213268	1214497	-	6215	6318	905	peg.1197	Permeases of the major facilitator superfamily	1230	1245	Permeases of the major facilitator superfamily	peg.1193	1217636	1218880	-	7224	6864	7797
1214547	1214695	-	988	773	229	peg.1198		149	149			1218930	1219078	-	441	398	413
1214745	1215137	-	12010	9591	3255	peg.1198	hypothetical protein	393	393	hypothetical protein	peg.1194	1219128	1219520	-	5490	4207	3790
1215187	1215311	-	402	354	88	peg.1199		125	125			1219570	1219694	-	225	223	210
1215361	1216059	-	1280	1319	343	peg.1199	Cytochrome c-type biogenesis protein DsbD, protein-disulfide reductase (EC 1.8.1.8)	699	699	Cytochrome c-type biogenesis protein DsbD, protein-disulfide reductase (EC 1.8.1.8)	peg.1195	1219744	1220442	-	1088	955	1183
1216109	1216168	+	89	113	12	peg.1200		60	60			1220492	1220551	+	69	71	77
1216218	1216754	+	899	871	256	peg.1200	Mlr1171 protein	537	537	Mlr1171 protein	peg.1196	1220601	1221137	+	672	551	640
1216804	1216918	+	82	85	20	peg.1201		115	115			1221187	1221301	+	53	59	78
1216968	1219289	+	6869	6525	1503	peg.1201	Potassium efflux system KefA protein / Small-conductance mechanosensitive channel	2322	2322	Potassium efflux system KefA protein / Small-conductance mechanosensitive channel	peg.1197	1221351	1223672	+	12610	11899	12686
1219350	1219664	-	754	713	119	peg.1202	hypothetical protein	315	315	hypothetical protein	peg.1198	1223733	1224047	-	933	793	811
1219714	1219929	-	265	264	58	peg.1203		216	216			1224097	1224312	-	288	263	359
1219979	1220092	-	336	406	109	peg.1203	hypothetical protein	114	114	hypothetical protein	peg.1199	1224362	1224475	-	453	586	597
1220070	1220207	-	334	386	109	peg.1204	hypothetical protein	138	138	hypothetical protein	peg.1200	1224453	1224590	-	427	489	553
1220257	1220307	+	26	36	12	peg.1205		51	51			1224640	1224690	+	39	39	48
1220357	1221739	+	6198	4605	438	peg.1205	ATP-dependent 23S rRNA helicase DbpA	1383	1383	ATP-dependent 23S rRNA helicase DbpA	peg.1201	1224740	1226122	+	3520	3190	3632
1221807	1222745	+	4529	4039	882	peg.1206	FOG: PAS/PAC domain	939	939	Two-component response regulator	peg.1202	1226190	1227128	+	4024	3949	3784
1222742	1223440	-	2990	2622	583	peg.1207	hypothetical protein	699	699	hypothetical protein	peg.1203	1227125	1227823	-	2521	2295	2532
1223452	1224276	-	2016	1871	708	peg.1208	membrane protein, putative	825	825	membrane protein, putative	peg.1204	1227835	1228659	-	2257	1790	2012
1224282	1224809	-	2737	2730	1714	peg.1209	Rhodanese-related sulfurtransferases	528	528	Rhodanese-related sulfurtransferases	peg.1205	1228665	1229192	-	2750	2487	2599
1224806	1225156	-	2076	2102	1163	peg.1210	Transcriptional regulator, ArsR family	351	351	Transcriptional regulator, ArsR family	peg.1206	1229189	1229539	-	1506	1346	1501
1225206	1225272	-	223	204	22	peg.1211		67	67			1229589	1229655	-	44	56	53
1225322	1225816	-	3893	3365	919	peg.1211	Cys-tRNA(Pro) deacylase YbaK	495	495	Cys-tRNA(Pro) deacylase YbaK	peg.1207	1229705	1230199	-	2802	2566	2508
1225874	1226428	-	7361	6569	569	peg.1212	Probable transmembrane protein	555	555	Probable transmembrane protein	peg.1208	1230257	1230811	-	2631	2221	2450
1226478	1226654	-	2074	1901	222	peg.1213		177	166			1230861	1231026	-	1587	1477	1784
1226704	1227204	-	1624	1803	221	peg.1213	FIG01181932: hypothetical protein	501	501	FIG01181932: hypothetical protein	peg.1209	1231076	1231576	-	3507	3904	4241
1227197	1227934	-	2417	2712	602	peg.1214	Molybdopterin biosynthesis protein MoeB	738	738	Molybdopterin biosynthesis protein MoeB	peg.1210	1231569	1232306	-	4292	4079	4557
1228055	1230103	-	2524	2804	376	peg.1215	FIG001454: Transglutaminase-like enzymes, putative cysteine proteases	2049	2049	FIG001454: Transglutaminase-like enzymes, putative cysteine proteases	peg.1211	1232427	1234475	-	3169	3117	3758
1230093	1231055	-	1267	1491	363	peg.1216	FIG002343: hypothetical protein	963	963	FIG002343: hypothetical protein	peg.1212	1234465	1235427	-	1423	1597	2026
1231055	1231966	-	1386	1843	542	peg.1217	FIG022979: MoxR-like ATPases	912	912	FIG022979: MoxR-like ATPases	peg.1213	1235427	1236338	-	2003	2309	2712
1232061	1232354	+	1374	1679	533	peg.1218	Uncharacterized protein COG3461	294	294	Uncharacterized protein COG3461	peg.1214	1236433	1236726	+	1465	1435	1139
1232355	1233119	-	2741	2854	876	peg.1219	Putative deoxyribonuclease YjjV	765	765	Putative deoxyribonuclease YjjV	peg.1215	1236727	1237491	-	3137	2957	2872
1233154	1233615	+	1707	1619	411	peg.1220	hypothetical protein	462	462	hypothetical protein	peg.1216	1237526	1237987	+	2194	2104	2510
1233620	1235290	-	5998	4823	637	peg.1221	Gamma-glutamyltranspeptidase (EC 2.3.2.2)	1671	1671	Gamma-glutamyltranspeptidase (EC 2.3.2.2)	peg.1217	1237992	1239662	-	13603	11656	13453
1235287	1236285	-	6565	5307	893	peg.1222	Rhodanese domain protein UPF0176	999	999	Rhodanese domain protein UPF0176	peg.1218	1239659	1240657	-	11350	8928	9897
1236414	1236827	+	1432	1470	401	peg.1223	hypothetical protein	414	414	hypothetical protein	peg.1219	1240786	1241199	+	1920	1803	2002
1236829	1237407	-	1435	1378	327	peg.1224	FIG001587: exported protein	579	579	FIG001587: exported protein	peg.1220	1241201	1241779	-	2490	2404	2473
1237478	1238440	-	2396	2300	359	peg.1225	FIG00858098: hypothetical protein	963	963	FIG00858098: hypothetical protein	peg.1221	1241850	1242812	-	2317	2043	2409
1238437	1239210	-	3751	3328	427	peg.1226	Vitamin B12 ABC transporter, ATPase component BtuD	774	774	iron(III) ABC transporter, ATP-binding protein, putative	peg.1222	1242809	1243582	-	2130	1747	1966
1239203	1240120	-	5553	5692	776	peg.1227	Vitamin B12 ABC transporter, B12-binding component BtuF	918	918	Vitamin B12 ABC transporter, B12-binding component BtuF	peg.1223	1243575	1244492	-	3497	3148	3549
1240188	1240724	+	1872	1882	492	peg.1228	Hypoxanthine-guanine phosphoribosyltransferase (EC 2.4.2.8)	537	537	Hypoxanthine-guanine phosphoribosyltransferase (EC 2.4.2.8)	peg.1224	1244559	1245095	+	2244	1857	1840
1240721	1241455	+	3607	3668	912	peg.1229	5'-methylthioadenosine phosphorylase (EC 2.4.2.28)	735	735	5'-methylthioadenosine phosphorylase (EC 2.4.2.28)	peg.1225	1245092	1245826	+	5756	5389	5643
1241439	1242074	-	7305	7950	1795	peg.1230	hypothetical protein	636	636	hypothetical protein	peg.1226	1245810	1246445	-	9076	8951	9401
1242124	1242416	+	1102	1167	328	peg.1231		293
1242466	1243389	+	4035	4274	1173	peg.1231	Putative stomatin/prohibitin-family membrane protease subunit YbbK	924	924	Putative stomatin/prohibitin-family membrane protease subunit YbbK	peg.1227	1246575	1247498	+	5186	4823	5079
1243391	1243831	+	2410	2316	465	peg.1232	Putative activity regulator of membrane protease YbbK	441	441	Putative activity regulator of membrane protease YbbK	peg.1228	1247500	1247940	+	2461	2146	2293
1243834	1244433	+	2747	2399	418	peg.1233	Alpha-ribazole-5'-phosphate phosphatase (EC 3.1.3.73)	600	600	Alpha-ribazole-5'-phosphate phosphatase (EC 3.1.3.73)	peg.1229	1247943	1248542	+	2538	2196	2488
1244430	1245608	+	4645	4410	678	peg.1234	FIG002776: hypothetical protein	1179	1179	FIG002776: hypothetical protein	peg.1230	1248539	1249717	+	5732	5694	6758
1245612	1246124	-	5047	5417	1381	peg.1235	FIG002095: hypothetical protein	513	513	FIG002095: hypothetical protein	peg.1231	1249721	1250233	-	4036	3692	4451
1246195	1246680	+	17024	16113	2013	peg.1236	Periplasmic thiol:disulfide oxidoreductase DsbB, required for DsbA reoxidation	486	486	Periplasmic thiol:disulfide oxidoreductase DsbB, required for DsbA reoxidation	peg.1232	1250304	1250789	+	8275	7877	9599
1246729	1246947	-	18665	18651	2022	peg.1237	Translation initiation factor 1	219	219	Translation initiation factor 1	peg.1233	1250838	1251056	-	10803	10740	11412
1246996	1247709	-	2888	2556	281	peg.1238	Arginine-tRNA-protein transferase (EC 2.3.2.8)	714	714	Arginine-tRNA-protein transferase (EC 2.3.2.8)	peg.1234	1251105	1251818	-	1962	1896	2287
1247699	1248352	-	2849	3127	402	peg.1239	Leucyl/phenylalanyl-tRNA--protein transferase (EC 2.3.2.6)	654	627	Leucyl/phenylalanyl-tRNA--protein transferase (EC 2.3.2.6)	peg.1235	1251808	1252434	-	2109	2170	2673
1248424	1249602	-	13694	15065	3882	peg.1240	Predicted signal transduction protein	1179	1179	Predicted signal transduction protein	peg.1236	1252533	1253711	-	16588	17539	18283
1249633	1250232	-	8738	7900	1530	peg.1241	Recombination protein RecR	600	600	Recombination protein RecR	peg.1237	1253742	1254341	-	6442	5571	5787
1250240	1250548	-	5358	4826	886	peg.1242	FIG000557: hypothetical protein co-occurring with RecR	309	309	FIG000557: hypothetical protein co-occurring with RecR	peg.1238	1254349	1254657	-	4966	4240	4583
1250567	1252357	-	14464	16275	2190	peg.1243	DNA polymerase III subunits gamma and tau (EC 2.7.7.7)	1791	1791	DNA polymerase III subunits gamma and tau (EC 2.7.7.7)	peg.1239	1254676	1256466	-	19605	18317	19659
1252395	1252491	-					signal recognition particle sRNA small type SRP_RNA	97	97	signal recognition particle sRNA small type SRP_RNA		1256507	1256603	-
1252407	1252866	+	1295	1314	390	peg.1244		460	330			1256516	1256845	-	1788	1715	2357
1252916	1254229	+	3272	3393	485	peg.1244	hypothetical protein	1314
1254346	1254945	+	1309	1374	254	peg.1245	hypothetical protein	600
1255002	1255733	+	1737	1983	499	peg.1246	Resolvase%2C N-terminal	732
1255763	1255894	-	977	939	145	peg.1247	hypothetical protein	132
1255944	1256690	-	7965	7359	740	rna.11		747
1256740	1256830	-	3575	2740	224	rna.11	tRNA-Ser-GGA	91	91	tRNA-Ser-GGA	rna.11	1256895	1256985	-	1657	1445	1742
1256852	1257691	-	24079	19353	1350	peg.1248	Pantothenate kinase type III, CoaX-like (EC 2.7.1.33)	840	840	Pantothenate kinase type III, CoaX-like (EC 2.7.1.33)	peg.1240	1257007	1257846	-	15273	13617	15982
1257688	1258491	-	19638	18740	2058	peg.1249	Biotin--protein ligase (EC 6.3.4.9, EC 6.3.4.10, EC 6.3.4.11, EC 6.3.4.15) / Biotin operon repressor	804	804	Biotin--protein ligase (EC 6.3.4.9, EC 6.3.4.10, EC 6.3.4.11, EC 6.3.4.15) / Biotin operon repressor	peg.1241	1257843	1258646	-	16941	16075	19194
1258584	1258808	-	4143	4573	2354	peg.1250	hypothetical protein	225	225	hypothetical protein	peg.1242	1258739	1258963	-	7221	7928	7654
1258856	1259221	-	2661	2465	405	peg.1251	hypothetical protein	366	366	hypothetical protein	peg.1243	1259011	1259376	-	2085	1901	2336
1259218	1259811	-	3907	3786	475	peg.1252	Flavoprotein WrbA	594	594	Flavoprotein WrbA	peg.1244	1259373	1259966	-	3367	3234	3690
1259821	1260171	-	2841	2611	339	peg.1253	Arsenate reductase (EC 1.20.4.1)	351	351	Arsenate reductase (EC 1.20.4.1)	peg.1245	1259976	1260326	-	2129	2067	2202
1260168	1261349	-	4787	5180	805	peg.1254	Heat shock (predicted periplasmic) protein YciM, precursor	1182	1182	Heat shock (predicted periplasmic) protein YciM, precursor	peg.1246	1260323	1261504	-	5424	5200	5743
1261358	1261654	-	2530	2571	789	peg.1255	hypothetical protein	297	297	hypothetical protein	peg.1247	1261513	1261809	-	2774	2732	2812
1261704	1261757	+	687	579	34	peg.1256		54	54			1261859	1261912	+	67	49	72
1261807	1262130	+	9438	8907	2120	peg.1256	4Fe-4S ferredoxin, iron-sulfur binding	324	324	4Fe-4S ferredoxin, iron-sulfur binding	peg.1248	1261962	1262285	+	8995	7679	8306
1262190	1263050	-	29190	44271	13583	peg.1257	RNA polymerase sigma factor RpoH	861	861	RNA polymerase sigma factor RpoH	peg.1249	1262345	1263205	-	69592	88030	99322
1263154	1264080	-	9530	9328	909	peg.1258	Cell division protein FtsX	927	927	Cell division protein FtsX	peg.1250	1263309	1264235	-	17513	19959	24737
1264077	1264739	-	7442	8921	1089	peg.1259	Cell division transporter, ATP-binding protein FtsE (TC 3.A.5.1.1)	663	663	Cell division transporter, ATP-binding protein FtsE (TC 3.A.5.1.1)	peg.1251	1264232	1264894	-	17739	20487	23601
1264736	1265800	-	11619	15026	2314	peg.1260	Signal recognition particle receptor protein FtsY (=alpha subunit) (TC 3.A.5.1.1)	1065	1065	Signal recognition particle receptor protein FtsY (=alpha subunit) (TC 3.A.5.1.1)	peg.1252	1264891	1265955	-	33863	39733	45341
1265864	1267225	+	9910	13590	2732	peg.1261	FIG015547: peptidase, M16 family	1362	1362	FIG015547: peptidase, M16 family	peg.1253	1266019	1267380	+	18619	19019	23121
1267215	1268516	+	8212	9277	1434	peg.1262	FIG015287: Zinc protease	1302	1302	FIG015287: Zinc protease	peg.1254	1267370	1268671	+	13805	13975	16843
1268500	1269072	+	3630	3966	493	peg.1263	Ribosomal RNA small subunit methyltransferase D (EC 2.1.1.-)	573	519	Ribosomal RNA small subunit methyltransferase D (EC 2.1.1.-)	peg.1255	1268708	1269226	+	5062	5256	6277
1269082	1269579	+	4877	5231	850	peg.1264	Phosphopantetheine adenylyltransferase (EC 2.7.7.3)	498	498	Phosphopantetheine adenylyltransferase (EC 2.7.7.3)	peg.1256	1269236	1269733	+	7580	9015	10932
1269628	1269882	+	3831	4165	649	peg.1265	4Fe-4S ferredoxin, iron-sulfur binding	255	255	4Fe-4S ferredoxin, iron-sulfur binding	peg.1257	1269782	1270036	+	5147	5873	6981
1269957	1270343	+	9389	10180	2606	peg.1266	DNA-binding protein H-NS	387	387	DNA-binding protein H-NS	peg.1258	1270111	1270497	+	12897	14136	17149
1270393	1270454	+	49	45	6	peg.1267		62	62			1270547	1270608	+	67	82	78
1270504	1272957	+	27962	26985	3510	peg.1267	Leucyl-tRNA synthetase (EC 6.1.1.4)	2454	2454	Leucyl-tRNA synthetase (EC 6.1.1.4)	peg.1259	1270658	1273111	+	57672	58426	72604
1272976	1273461	+	4380	4088	580	peg.1268	LPS-assembly lipoprotein RlpB precursor (Rare lipoprotein B)	486	486	LPS-assembly lipoprotein RlpB precursor (Rare lipoprotein B)	peg.1260	1273130	1273615	+	7216	6623	8517
1273467	1274498	+	8565	9552	1272	peg.1269	DNA polymerase III delta subunit (EC 2.7.7.7)	1032	1032	DNA polymerase III delta subunit (EC 2.7.7.7)	peg.1261	1273621	1274652	+	19071	19071	23485
1274528	1275784	+	10828	11226	1892	peg.1270	Gamma-glutamyl phosphate reductase (EC 1.2.1.41)	1257	1257	Gamma-glutamyl phosphate reductase (EC 1.2.1.41)	peg.1262	1274682	1275938	+	22942	21901	25850
1275759	1276424	+	4319	3875	616	peg.1271	Nicotinate-nucleotide adenylyltransferase (EC 2.7.7.18)	666	666	Nicotinate-nucleotide adenylyltransferase (EC 2.7.7.18)	peg.1263	1275913	1276578	+	8803	8129	10165
1276488	1277282	+	4859	4831	536	peg.1272	Putative membrane protein	795	852	Putative membrane protein	peg.1264	1276585	1277436	+	9236	8873	10287
1277316	1277672	+	6115	5683	1366	peg.1273	Ribosomal silencing factor RsfA (former Iojap)	357	357	Ribosomal silencing factor RsfA (former Iojap)	peg.1265	1277470	1277826	+	8307	8486	8487
1277669	1278139	+	6244	6015	1214	peg.1274	LSU m3Psi1915 methyltransferase RlmH	471	471	LSU m3Psi1915 methyltransferase RlmH	peg.1266	1277823	1278293	+	9874	10202	10647
1278136	1278723	+	4434	4085	568	peg.1275	Septum formation protein Maf	588	588	Septum formation protein Maf	peg.1267	1278290	1278877	+	7301	7471	8184
1278713	1280185	+	7261	6827	968	peg.1276	Cytoplasmic axial filament protein CafA and Ribonuclease G (EC 3.1.4.-)	1473	1473	Cytoplasmic axial filament protein CafA and Ribonuclease G (EC 3.1.4.-)	peg.1268	1278867	1280339	+	12693	11991	12593
1280188	1283997	+	12460	11620	1607	peg.1277	FIG005080: Possible exported protein	3810	3810	FIG005080: Possible exported protein	peg.1269	1280342	1284151	+	22631	19984	21293
1284078	1285481	+	14110	16246	2949	peg.1278	TldD protein, part of TldE/TldD proteolytic complex	1404	1443	TldD protein, part of TldE/TldD proteolytic complex	peg.1270	1284193	1285635	+	29286	29113	29071
1285481	1286533	+	12642	12950	1627	peg.1279	tRNA (5-methylaminomethyl-2-thiouridylate)-methyltransferase (EC 2.1.1.61)	1053	1053	tRNA (5-methylaminomethyl-2-thiouridylate)-methyltransferase (EC 2.1.1.61)	peg.1271	1285635	1286687	+	25175	26629	27450
1286530	1286757	+	7783	7825	1371	peg.1280	Rhodanese-like domain protein	228	228	Rhodanese-like domain protein	peg.1272	1286684	1286911	+	11487	12107	13456
1286807	1286881	+	62	67	10	peg.1281		75	75			1286961	1287035	+	79	98	103
1286931	1288340	+	55303	54234	11440	peg.1281	Glutamine synthetase type I (EC 6.3.1.2)	1410	1410	Glutamine synthetase type I (EC 6.3.1.2)	peg.1273	1287085	1288494	+	99537	99075	99623
1288455	1289072	+	5517	7857	2896	peg.1282	DNA-directed RNA polymerase, beta subunit/140 kD subunit	618	618	DNA-directed RNA polymerase, beta subunit/140 kD subunit	peg.1274	1288609	1289226	+	10036	9965	9864
1289122	1289200	+	346	249	34	peg.1283		79	79			1289276	1289354	+	269	218	244
1289250	1290308	+	2811	3585	341	peg.1283	Nitrogen regulation protein NtrB (EC 2.7.13.3)	1059	1059	Nitrogen regulation protein NtrB (EC 2.7.13.3)	peg.1275	1289404	1290462	+	2327	2063	2043
1290313	1291716	+	2678	2942	490	peg.1284	Nitrogen regulation protein NR(I)	1404	1404	Nitrogen regulation protein NR(I)	peg.1276	1290467	1291870	+	3615	3314	3544
1291771	1291847	+	2178	1948	266	rna.12	tRNA-Met-CAT	77	77	tRNA-Met-CAT	rna.12	1291925	1292001	+	1497	1390	1717
1291940	1292386	+	26867	22666	2107	peg.1285	FIG000325: clustered with transcription termination protein NusA	447	447	FIG000325: clustered with transcription termination protein NusA	peg.1277	1292094	1292540	+	18971	15656	18574
1292462	1293976	+	41248	29436	3778	peg.1286	Transcription termination protein NusA	1515	1515	Transcription termination protein NusA	peg.1278	1292616	1294130	+	36088	22658	24311
1293980	1296775	+	76448	53518	8877	peg.1287	Translation initiation factor 2	2796	2796	Translation initiation factor 2	peg.1279	1294134	1296929	+	107405	66377	66687
1296775	1297176	+	14100	10056	1630	peg.1288	Ribosome-binding factor A	402	402	Ribosome-binding factor A	peg.1280	1296929	1297330	+	19791	12970	13474
1297186	1298115	+	17699	12398	2232	peg.1289	tRNA pseudouridine synthase B (EC 4.2.1.70)	930	930	tRNA pseudouridine synthase B (EC 4.2.1.70)	peg.1281	1297340	1298269	+	25776	18785	21552
1298245	1298514	+	22659	16633	3710	peg.1290	SSU ribosomal protein S15p (S13e)	270	270	SSU ribosomal protein S15p (S13e)	peg.1282	1298399	1298668	+	16689	12309	14667
1298564	1298655	+	524	361	68	peg.1291		92	92			1298718	1298809	+	418	354	363
1298705	1300798	+	45007	34311	5070	peg.1291	Polyribonucleotide nucleotidyltransferase (EC 2.7.7.8)	2094	2094	Polyribonucleotide nucleotidyltransferase (EC 2.7.7.8)	peg.1283	1298859	1300952	+	49808	45688	43540
1300858	1301625	+	6461	5864	1208	peg.1292	Molybdenum ABC transporter, periplasmic molybdenum-binding protein ModA (TC 3.A.1.8.1)	768	768	Molybdenum ABC transporter, periplasmic molybdenum-binding protein ModA (TC 3.A.1.8.1)	peg.1284	1301012	1301779	+	5525	5992	6378
1301656	1302291	+	3131	2628	389	peg.1293	Molybdenum transport system permease protein ModB (TC 3.A.1.8.1)	636	663	Molybdenum transport system permease protein ModB (TC 3.A.1.8.1)	peg.1285	1301783	1302445	+	2535	2467	2769
1302293	1303360	+	2756	2424	523	peg.1294	Molybdenum transport ATP-binding protein ModC (TC 3.A.1.8.1)	1068	1068	Molybdenum transport ATP-binding protein ModC (TC 3.A.1.8.1)	peg.1286	1302447	1303514	+	3160	3184	3826
1303483	1304178	+	2423	2348	3961	peg.1295	Ferric siderophore transport system, biopolymer transport protein ExbB	696	696	Ferric siderophore transport system, biopolymer transport protein ExbB	peg.1287	1303637	1304332	+	3509	4268	4826
1304168	1304566	+	1466	1517	596	peg.1296	Biopolymer transport protein ExbD/TolR	399	399	Biopolymer transport protein ExbD/TolR	peg.1288	1304322	1304720	+	1369	1504	1856
1304563	1304994	+	1218	1241	259	peg.1297	Biopolymer transport protein ExbD/TolR	432	432	Biopolymer transport protein ExbD/TolR	peg.1289	1304717	1305148	+	1190	1241	1478
1305029	1305808	+	1555	1624	242	peg.1298	Ferric siderophore transport system, periplasmic binding protein TonB	780	780	Ferric siderophore transport system, periplasmic binding protein TonB	peg.1290	1305183	1305962	+	1735	1769	1884
1305870	1306637	+	1736	1905	400	peg.1299	putative ATP/GTP-binding protein	768	768	putative ATP/GTP-binding protein	peg.1291	1306024	1306791	+	1935	2030	2262
1306651	1307946	-	2997	3526	737	peg.1300	Probable two-component sensor	1296	1296	Probable two-component sensor	peg.1292	1306805	1308100	-	3907	3774	4201
1307936	1308613	-	1810	2334	472	peg.1301	Probable two-component response regulator	678	678	Probable two-component response regulator	peg.1293	1308090	1308767	-	2882	2948	3408
1308613	1311768	-	3347	3900	669	peg.1302	Acriflavin resistance protein	3156	3156	Acriflavin resistance protein	peg.1294	1308767	1311922	-	4427	4425	4912
1311761	1312930	-	525	515	117	peg.1303	Membrane fusion protein of RND family multidrug efflux pump	1170	1170	Membrane fusion protein of RND family multidrug efflux pump	peg.1295	1311915	1313084	-	671	660	755
1312927	1314297	-	771	844	214	peg.1304	RND efflux system, outer membrane lipoprotein, NodT family	1371	1371	RND efflux system, outer membrane lipoprotein, NodT family	peg.1296	1313081	1314451	-	1019	1178	1303
1314370	1315590	-	1570	1725	299	peg.1305	Multidrug resistance transporter, Bcr/CflA family	1221	1221	Multidrug resistance transporter, Bcr/CflA family	peg.1297	1314524	1315744	-	2020	2083	2286
1315640	1315820	+	670	630	115	peg.1306		181	181			1315794	1315974	+	903	803	830
1315870	1316046	+	698	774	149	peg.1306	hypothetical protein	177	177	hypothetical protein	peg.1298	1316024	1316200	+	1066	1118	1212
1316134	1317429	-	4096	4153	834	peg.1307	Small-conductance mechanosensitive channel	1296	1296	Small-conductance mechanosensitive channel	peg.1299	1316288	1317583	-	4352	4101	4177
1317479	1317745	+	1264	1078	125	peg.1308		267	267			1317633	1317899	+	1166	1128	1246
1317795	1319285	+	6533	4686	394	peg.1308	Sulfate permease	1491	1491	Sulfate permease	peg.1300	1317949	1319439	+	2965	2473	3029
1319306	1320166	+	2746	1843	496	peg.1309	UspA-related nucleotide-binding protein	861	861	UspA-related nucleotide-binding protein	peg.1301	1319460	1320320	+	1819	1595	1787
1320166	1320531	+	581	593	167	peg.1310	DnaK suppressor protein	366	366	DnaK suppressor protein	peg.1302	1320320	1320685	+	675	689	704
1320610	1322667	+	4102	4770	864	peg.1311	diguanylate cyclase/phosphodiesterase (GGDEF & EAL domains) with PAS/PAC sensor(s)	2058	2058	diguanylate cyclase/phosphodiesterase (GGDEF & EAL domains) with PAS/PAC sensor(s)	peg.1303	1320764	1322821	+	5111	5220	5579
1322717	1323251	+	717	568	65	peg.1312		535	535			1322871	1323405	+	483	459	513
1323301	1324140	+	2460	2636	1387	peg.1312	Ynd	840	840	Ynd	peg.1304	1323455	1324294	+	4884	5585	7225
1324143	1325057	+	2348	2433	944	peg.1313	Ync	915	915	Ync	peg.1305	1324297	1325211	+	4509	5386	6701
1325107	1325171	+	84	94	14	peg.1314		65	65			1325261	1325325	+	81	66	104
1325221	1326807	+	10110	10839	2291	peg.1314	Peptide chain release factor 3	1587	1587	Peptide chain release factor 3	peg.1306	1325375	1326961	+	20191	20199	23203
1326872	1327321	+	8674	9210	2514	peg.1315	Inosine-5'-monophosphate dehydrogenase (EC 1.1.1.205)	450	450	Inosine-5'-monophosphate dehydrogenase (EC 1.1.1.205)	peg.1307	1327026	1327475	+	8539	8392	8871
1327400	1327687	-	6632	7648	1450	peg.1316	PhnO-related protein	288	288	PhnO-related protein	peg.1308	1327554	1327841	-	8352	8241	8954
1327737	1328224	+	3342	3253	546	peg.1317		488	488			1327891	1328378	+	2487	2628	3080
1328274	1331075	+	32366	26584	5634	peg.1317	Isoleucyl-tRNA synthetase (EC 6.1.1.5)	2802	2802	Isoleucyl-tRNA synthetase (EC 6.1.1.5)	peg.1309	1328428	1331229	+	38523	26800	28780
1331086	1331553	+	5844	4829	773	peg.1318	Lipoprotein signal peptidase (EC 3.4.23.36)	468	468	Lipoprotein signal peptidase (EC 3.4.23.36)	peg.1310	1331240	1331707	+	8048	5085	5247
1331550	1332647	+	7569	5716	1006	peg.1319	Biosynthetic Aromatic amino acid aminotransferase beta (EC 2.6.1.57)	1098	1098	Biosynthetic Aromatic amino acid aminotransferase beta (EC 2.6.1.57)	peg.1311	1331704	1332801	+	8341	5099	5269
1332644	1333531	+	3440	2434	330	peg.1320	Cyclohexadienyl dehydrogenase (EC 1.3.1.12)(EC 1.3.1.43)	888	888	Cyclohexadienyl dehydrogenase (EC 1.3.1.12)(EC 1.3.1.43)	peg.1312	1332798	1333685	+	3920	2099	2227
1333551	1334870	+	9619	7195	1202	peg.1321	5-Enolpyruvylshikimate-3-phosphate synthase (EC 2.5.1.19)	1320	1320	5-Enolpyruvylshikimate-3-phosphate synthase (EC 2.5.1.19)	peg.1313	1333705	1335024	+	13316	8323	7755
1334863	1335525	+	20569	15358	2857	peg.1322	Cytidylate kinase (EC 2.7.4.25)	663	663	Cytidylate kinase (EC 2.7.4.25)	peg.1314	1335017	1335679	+	15706	13221	12711
1335568	1335699	-	33915	26467	5211	peg.1323		132										161	110	intergénic sequence
1335686	1337308	+	166652	129013	27441	peg.1324	SSU ribosomal protein S1p	1623	1674	SSU ribosomal protein S1p	peg.1315	1335789	1337462	+	186913	176329	167222
1337421	1337711	+	17671	11897	1768	peg.1325	Integration host factor beta subunit	291	291	Integration host factor beta subunit	peg.1316	1337575	1337865	+	15799	14241	15385
1337718	1338104	+	9145	6904	950	peg.1326	hypothetical protein	387	387	hypothetical protein	peg.1317	1337872	1338258	+	9393	8199	9764
1338154	1338591	-	17042	36178	1826	peg.1327		438	438			1338308	1338745	-	44331	36519	35359
1338641	1338778	-	6298	6362	1208	peg.1327	hypothetical protein	138	138	hypothetical protein	peg.1318	1338795	1338932	-	8951	9344	10006
1338823	1340244	+	29705	29554	6523	peg.1328	Cytochrome c oxidase subunit CcoN (EC 1.9.3.1)	1422	1422	Cytochrome c oxidase subunit CcoN (EC 1.9.3.1)	peg.1319	1338977	1340398	+	43149	44008	46426
1340255	1340932	+	13363	10666	2024	peg.1329	Cytochrome c oxidase subunit CcoO (EC 1.9.3.1)	678	678	Cytochrome c oxidase subunit CcoO (EC 1.9.3.1)	peg.1320	1340409	1341086	+	16034	15120	15596
1340925	1341134	+	6512	5210	844	peg.1330	hypothetical protein	210	210	hypothetical protein	peg.1321	1341079	1341288	+	6643	6762	6743
1341127	1342059	+	10009	8763	1415	peg.1331	Cytochrome c oxidase subunit CcoP (EC 1.9.3.1)	933	933	Cytochrome c oxidase subunit CcoP (EC 1.9.3.1)	peg.1322	1341281	1342213	+	11435	10983	10850
1342099	1342218	+	1495	1225	190	peg.1332	hypothetical protein	120	120	hypothetical protein	peg.1323	1342253	1342372	+	1065	870	894
1342268	1342569	+	5800	11779	560	peg.1333		302	302			1342422	1342723	+	13900	11344	11183
1342619	1343122	+	7473	6905	1288	peg.1333	Type cbb3 cytochrome oxidase biogenesis protein CcoH	504	504	Type cbb3 cytochrome oxidase biogenesis protein CcoH	peg.1324	1342773	1343276	+	9212	10446	11146
1343148	1345610	+	15301	14184	2466	peg.1334	Type cbb3 cytochrome oxidase biogenesis protein CcoI; Copper-translocating P-type ATPase (EC 3.6.3.4)	2463	2463	Type cbb3 cytochrome oxidase biogenesis protein CcoI; Copper-translocating P-type ATPase (EC 3.6.3.4)	peg.1325	1343302	1345764	+	21071	20290	22241
1345614	1345823	+	2587	2270	454	peg.1335	Type cbb3 cytochrome oxidase biogenesis protein CcoS, involved in heme b insertion	210	210	Type cbb3 cytochrome oxidase biogenesis protein CcoS, involved in heme b insertion	peg.1326	1345768	1345977	+	3054	2789	2836
1345852	1346979	+	8838	9412	1169	peg.1336	putative leucine/isoleucine/valine-binding protein precursor	1128	1128	putative leucine/isoleucine/valine-binding protein precursor	peg.1327	1346006	1347133	+	9135	7533	8255
1347004	1350363	+	16985	14445	1860	peg.1337	diguanylate cyclase/phosphodiesterase (GGDEF & EAL domains) with PAS/PAC sensor(s)	3360	3360	diguanylate cyclase/phosphodiesterase (GGDEF & EAL domains) with PAS/PAC sensor(s)	peg.1328	1347158	1350517	+	17852	14847	15742
1350342	1350968	-	2383	1854	272	peg.1338	hypothetical protein	627	510	Membrane-bound lytic murein transglycosylase B (EC 3.2.1.-)	peg.1329	1350496	1351005	-	1836	1544	1678
1350983	1351426	-	1608	1350	296	peg.1339	D-tyrosyl-tRNA(Tyr) deacylase (EC 3.6.1.n1)	444	444	D-tyrosyl-tRNA(Tyr) deacylase (EC 3.6.1.n1)	peg.1330	1351137	1351580	-	1257	1022	1246
1351423	1352415	-	3258	2926	712	peg.1340	Proline iminopeptidase (EC 3.4.11.5)	993	993	Proline iminopeptidase (EC 3.4.11.5)	peg.1331	1351577	1352569	-	3031	2246	2399
1352529	1353692	+	7580	7676	1247	peg.1341	Succinyl-CoA ligase [ADP-forming] beta chain (EC 6.2.1.5)	1164	1164	Succinyl-CoA ligase [ADP-forming] beta chain (EC 6.2.1.5)	peg.1332	1352683	1353846	+	8008	6649	6124
1353700	1354572	+	6996	5940	1337	peg.1342	Succinyl-CoA ligase [ADP-forming] alpha chain (EC 6.2.1.5)	873	873	Succinyl-CoA ligase [ADP-forming] alpha chain (EC 6.2.1.5)	peg.1333	1353854	1354726	+	5472	4594	4018
1354572	1356215	+	14593	12462	2499	peg.1343	NAD synthetase (EC 6.3.1.5) / Glutamine amidotransferase chain of NAD synthetase	1644	1644	NAD synthetase (EC 6.3.1.5) / Glutamine amidotransferase chain of NAD synthetase	peg.1334	1354726	1356369	+	16043	13701	12214
1356224	1356562	+	6755	6430	1881	peg.1344	Nitrogen regulatory protein P-II	339	339	Nitrogen regulatory protein P-II	peg.1335	1356378	1356716	+	6260	5633	5611
1356584	1357366	-	12069	11029	1901	peg.1345	Probable component of the lipoprotein assembly complex (forms a complex with YaeT, YfgL, and NlpB)	783	783	Probable component of the lipoprotein assembly complex (forms a complex with YaeT, YfgL, and NlpB)	peg.1336	1356738	1357520	-	10033	8434	8776
1357416	1357787	+	2967	3314	436	peg.1346		372	372			1357570	1357941	+	4887	4727	4592
1357837	1359000	+	12988	10509	1885	peg.1346	ErfK/YbiS/YcfS/YnhG family protein	1164	1164	ErfK/YbiS/YcfS/YnhG family protein	peg.1337	1357991	1359154	+	11643	9661	10833
1359088	1359387	-	129567	114736	27678	peg.1347	lipoprotein, putative	300	300	lipoprotein, putative	peg.1338	1359242	1359541	-	80184	75952	58578
1359437	1359563	+	558	600	91	peg.1348		127	127			1359591	1359717	+	520	592	468
1359613	1360407	+	16005	13762	1467	peg.1348	Inositol-1-monophosphatase (EC 3.1.3.25)	795	795	Inositol-1-monophosphatase (EC 3.1.3.25)	peg.1339	1359767	1360561	+	24583	24798	29969
1360472	1362304	+	43315	36379	3888	peg.1349	GTP-binding protein TypA/BipA	1833	1833	GTP-binding protein TypA/BipA	peg.1340	1360626	1362458	+	105037	99858	116542
1362416	1362634	+	1894	1608	329	peg.1350	hypothetical protein	219	219	hypothetical protein	peg.1341	1362570	1362788	+	2010	1780	1845
1362634	1364229	+	6597	6533	1237	peg.1351	Two-component sensor PilS	1596	1596	Two-component sensor PilS	peg.1342	1362788	1364383	+	7373	7099	7694
1364226	1365581	+	8919	8497	1539	peg.1352	Type IV fimbriae expression regulatory protein PilR	1356	1356	Type IV fimbriae expression regulatory protein PilR	peg.1343	1364380	1365735	+	8453	8547	8851
1365596	1366504	-	5148	5468	1612	peg.1353	Folate-dependent protein for Fe/S cluster synthesis/repair in oxidative stress	909	909	Folate-dependent protein for Fe/S cluster synthesis/repair in oxidative stress	peg.1344	1365750	1366658	-	7064	7444	7879
1366575	1367018	+	1205	1112	246	peg.1354	hypothetical protein	444	444	hypothetical protein	peg.1345	1366729	1367172	+	804	689	847
1366993	1368594	-	7364	7064	1557	peg.1355	L-aspartate oxidase (EC 1.4.3.16)	1602	1602	L-aspartate oxidase (EC 1.4.3.16)	peg.1346	1367147	1368748	-	5253	5066	4677
1368723	1369298	+	7098	7717	1738	peg.1356	RNA polymerase sigma factor RpoE	576	576	RNA polymerase sigma factor RpoE	peg.1347	1368877	1369452	+	6164	6732	8980
1369301	1369870	+	7092	8428	2422	peg.1357	Sigma factor RpoE negative regulatory protein RseA	570	570	Sigma factor RpoE negative regulatory protein RseA	peg.1348	1369455	1370024	+	9161	11363	14674
1369874	1370854	+	8317	9714	1951	peg.1358	Sigma factor RpoE negative regulatory protein RseB precursor	981	981	Sigma factor RpoE negative regulatory protein RseB precursor	peg.1349	1370028	1371008	+	13013	16249	20621
1370851	1371273	+	3357	3949	549	peg.1359	Sigma factor RpoE regulatory protein RseC	423	423	Sigma factor RpoE regulatory protein RseC	peg.1350	1371005	1371427	+	4680	6107	7340
1371273	1372700	+	13670	15544	2604	peg.1360	Serine protease precursor MucD/AlgY associated with sigma factor RpoE	1428	1428	Serine protease precursor MucD/AlgY associated with sigma factor RpoE	peg.1351	1371427	1372854	+	21067	24813	30904
1372670	1372795	-	990	1105	179	peg.1361	hypothetical protein	126	126	hypothetical protein	peg.1352	1372824	1372949	-	1819	2192	2536
1372878	1373582	+	838	848	1396	peg.1362	Copper-sensing two-component system response regulator CpxR	705	705	Copper-sensing two-component system response regulator CpxR	peg.1353	1373032	1373736	+	1248	1328	1477
1373579	1374922	+	1802	1805	1247	peg.1363	Signal transduction histidine kinase	1344	1344	Signal transduction histidine kinase	peg.1354	1373733	1375076	+	1191	1297	1373
1374972	1375044	+	28	35	10	peg.1364		73	73			1375126	1375198	+	18	11	17
1375094	1377040	+	2594	2700	1276	peg.1364	putative IRON-REGULATED OUTER MEMBRANE PROTEIN	1947	1947	putative IRON-REGULATED OUTER MEMBRANE PROTEIN	peg.1355	1375248	1377194	+	2699	2412	2517
1377111	1378478	-	2789	2584	425	peg.1365	Multi antimicrobial extrusion protein (Na(+)/drug antiporter), MATE family of MDR efflux pumps	1368	1368	Multi antimicrobial extrusion protein (Na(+)/drug antiporter), MATE family of MDR efflux pumps	peg.1356	1377265	1378632	-	1519	1392	1554
1378528	1378694	+	114	68	19	peg.1366		167	167			1378682	1378848	+	41	38	54
1378744	1380540	+	16762	13159	1675	peg.1366	Translation elongation factor LepA	1797	1797	Translation elongation factor LepA	peg.1357	1378898	1380694	+	11487	8136	9172
1380554	1381315	+	3459	2123	770	peg.1367	Signal peptidase I (EC 3.4.21.89)	762	762	Signal peptidase I (EC 3.4.21.89)	peg.1358	1380708	1381469	+	1987	1142	1086
1381437	1381823	+	1954	1154	459	peg.1368	hypothetical protein	387	387	hypothetical protein	peg.1359	1381591	1381977	+	1028	570	556
1381820	1382503	+	3585	2125	664	peg.1369	Ribonuclease III (EC 3.1.26.3)	684	684	Ribonuclease III (EC 3.1.26.3)	peg.1360	1381974	1382657	+	1701	921	976
1382500	1383405	+	5568	2789	921	peg.1370	GTP-binding protein Era	906	906	GTP-binding protein Era	peg.1361	1382654	1383559	+	3024	2222	2185
1383418	1384137	+	4240	2490	616	peg.1371	DNA recombination and repair protein RecO	720	720	DNA recombination and repair protein RecO	peg.1362	1383572	1384291	+	3341	2501	2431
1384150	1384881	+	5229	3849	749	peg.1372	Pyridoxine 5'-phosphate synthase (EC 2.6.99.2)	732	732	Pyridoxine 5'-phosphate synthase (EC 2.6.99.2)	peg.1363	1384304	1385035	+	3498	2775	2683
1384878	1385258	+	2552	1952	418	peg.1373	Holo-[acyl-carrier protein] synthase (EC 2.7.8.7)	381	381	Holo-[acyl-carrier protein] synthase (EC 2.7.8.7)	peg.1364	1385032	1385412	+	2030	1774	1945
1385260	1386147	+	5126	3236	769	peg.1374	Cysteine synthase (EC 2.5.1.47)	888	888	Cysteine synthase (EC 2.5.1.47)	peg.1365	1385414	1386301	+	3565	3139	3113
1386189	1388204	+	6760	5260	1246	peg.1375	FIG00856785: hypothetical protein	2016	2016	FIG00856785: hypothetical protein	peg.1366	1386343	1388358	+	4555	3803	4025
1388216	1388815	+	4621	4676	1189	peg.1376	FIG00856690: hypothetical protein	600	600	FIG00856690: hypothetical protein	peg.1367	1388370	1388969	+	3711	3049	3387
1388897	1390225	+	5069	3454	718	peg.1377	RNA methyltransferase, TrmA family	1329	1329	RNA methyltransferase, TrmA family	peg.1368	1389051	1390379	+	1391	1265	1424
1390275	1390415	+	290	198	43	peg.1378		141	141			1390429	1390569	+	126	168	201
1390368	1390444	+					cyclic di-GMP riboswitch class I	77	77	cyclic di-GMP riboswitch class I		1390525	1390601	+
1390465	1391052	+	75055	36646	13743	peg.1378	hypothetical protein	588	588	hypothetical protein	peg.1369	1390619	1391206	+	13489	13174	14288
1391135	1392277	+	6174	5041	830	peg.1379	DNA alkylation repair enzyme	1143	1143	DNA alkylation repair enzyme	peg.1370	1391289	1392431	+	3439	3406	3567
1392326	1394716	-	50390	52007	10034	peg.1380	Phosphoenolpyruvate synthase (EC 2.7.9.2)	2391	2391	Phosphoenolpyruvate synthase (EC 2.7.9.2)	peg.1371	1392480	1394870	-	90568	97673	88642
1394722	1395612	-	26852	28319	4300	peg.1381	FIG137360: hypothetical protein	891	891	FIG137360: hypothetical protein	peg.1372	1394876	1395766	-	34082	39179	39070
1395662	1396460	+	5833	10691	1983	peg.1382		799	799			1395816	1396614	+	25006	35587	36174
1396510	1396635	+	802	847	148	peg.1382	hypothetical protein	126	126	hypothetical protein	peg.1373	1396664	1396789	+	1121	1119	1230
1396640	1396756	-	744	856	175	peg.1383		117										Same length: Intergenic sequence
1396713	1397558	-	4942	5830	1177	peg.1384	UTP--glucose-1-phosphate uridylyltransferase (EC 2.7.7.9)	846	846	UTP--glucose-1-phosphate uridylyltransferase (EC 2.7.7.9)	peg.1374	1396867	1397712	-	8265	8976	8934
1397608	1397831	+	404	493	75	peg.1385		224	224			1397762	1397985	+	635	736	942
1397881	1398246	+	1800	2281	440	peg.1385	hypothetical protein	366	366	hypothetical protein	peg.1375	1398035	1398400	+	2741	3089	3276
1398296	1398544	+	1034	1221	153	peg.1386		249	249			1398450	1398698	+	1479	1648	1892
1398594	1399634	+	6289	7990	1426	peg.1386	Serine/threonine protein kinase related protein	1041	1041	Serine/threonine protein kinase related protein	peg.1376	1398748	1399788	+	14169	15754	16645
1399756	1399884	-	1393	1890	220	peg.1387	hypothetical protein	129
1399934	1400211	-	3816	4737	598	peg.1388		278	134			1399838	1399971	-	1672	1681	1699
1400261	1401118	-	6883	6869	1826	peg.1388	UTP--glucose-1-phosphate uridylyltransferase (EC 2.7.7.9)	858	858	UTP--glucose-1-phosphate uridylyltransferase (EC 2.7.7.9)	peg.1377	1400021	1400878	-	6220	6187	6417
1401168	1401317	+	58865	57519	8738	peg.1389		150	149			1400928	1401076	+	44465	50481	51566
1401367	1402347	+	9726	9776	2436	peg.1389	UDP-glucose 4-epimerase (EC 5.1.3.2)	981	981	UDP-glucose 4-epimerase (EC 5.1.3.2)	peg.1378	1401126	1402106	+	14546	15137	15234
1402363	1403763	+	9183	9121	2054	peg.1390	Mannose-1-phosphate guanylyltransferase (GDP) (EC 2.7.7.22)	1401	1401	Mannose-1-phosphate guanylyltransferase (GDP) (EC 2.7.7.22)	peg.1379	1402122	1403522	+	14877	15250	15032
1403791	1405194	+	12696	13061	1575	peg.1391	Capsular polysaccharide synthesis enzyme CpsA, sugar transferase	1404	1404	Capsular polysaccharide synthesis enzyme CpsA, sugar transferase	peg.1380	1403550	1404953	+	21897	23073	22913
1405244	1405373	+	236813	228846	33786	peg.1392		130	219			1405003	1405221	+	403318	444614	411168
1405307	1405391	+					cyclic di-GMP riboswitch class I	85	85	cyclic di-GMP riboswitch class I		1405158	1405242	+
1405423	1405947	+	1415116	1332757	197592	peg.1392	hypothetical protein	525	525	hypothetical protein	peg.1381	1405271	1405795	+	1349579	1406340	1134190
1405997	1406295	+	45778	44357	6232	peg.1393		299	299			1405845	1406143	+	52391	56797	45289
1406228	1406313	+					cyclic di-GMP riboswitch class I	86	86	cyclic di-GMP riboswitch class I		1406079	1406164	+
1406345	1406875	+	10234	11153	1727	peg.1393	hypothetical protein	531	531	hypothetical protein	peg.1382	1406193	1406723	+	13456	12135	12319
1406925	1407235	+	7219	4343	1779	peg.1394		311	311			1406773	1407083	+	2818	2680	2927
1407169	1407253	+					cyclic di-GMP riboswitch class I	85	85	cyclic di-GMP riboswitch class I		1407020	1407104	+
1407285	1407809	+	63240	28829	15121	peg.1394	hypothetical protein	525	525	hypothetical protein	peg.1383	1407133	1407657	+	12129	11213	11318
1407859	1408319	+	5565	3568	1349	peg.1395		461	473			1407707	1408179	+	1846	1689	2031
1408369	1408920	+	10056	10753	3597	peg.1395	Periplasmic protein involved in polysaccharide export	552	552	Periplasmic protein involved in polysaccharide export	peg.1384	1408229	1408780	+	8681	7576	7819
1408959	1410143	+	15920	15357	2783	peg.1396	hypothetical protein	1185	1185	hypothetical protein	peg.1385	1408819	1410003	+	13268	11742	13918
1410159	1411919	+	13362	12192	2181	peg.1397	exopolysaccharide transport protein, putative	1761	1761	exopolysaccharide transport protein, putative	peg.1386	1410019	1411779	+	11136	9870	11589
1411954	1412790	+	7219	6290	1018	peg.1398	Protein-tyrosine kinase (EC 2.7.1.112)	837	837	Protein-tyrosine kinase (EC 2.7.1.112)	peg.1387	1411814	1412650	+	5333	4786	5213
1412863	1413684	+	6858	5717	606	peg.1399	General secretion pathway protein A	822	822	General secretion pathway protein A	peg.1388	1412723	1413544	+	3044	2518	3054
1413734	1413990	+	880	774	182	peg.1400		257	126	hypothetical protein	peg.1389	1413632	1413757	-	395	287	345	HP in opposite strand. Same sequence, Intergnic sequence
1414040	1415932	+	21170	21873	8731	peg.1400	hypothetical protein	1893	1893	hypothetical protein	peg.1390	1413901	1415793	+	18038	16517	17146
1415982	1416186	+	877	793	86	peg.1401		205	204			1415843	1416046	+	387	411	502
1416236	1417141	+	10465	11524	2518	peg.1401	Glycosyl transferase, family 8 domain	906	906	Glycosyl transferase, family 8 domain	peg.1391	1416096	1417001	+	11326	12579	13211
1417254	1418156	-	13150	12168	1877	peg.1402	Glycosyltransferase (EC 2.4.1.-)	903	903	Glycosyltransferase (EC 2.4.1.-)	peg.1392	1417114	1418016	-	10942	10317	11434
1418159	1419526	-	14928	14830	2360	peg.1403	Polysaccharide biosynthesis protein	1368	1368	Polysaccharide biosynthesis protein	peg.1393	1418019	1419386	-	15417	15128	18653
1419570	1420724	+	14983	15062	1943	peg.1404	Glycosyl transferase, group 1	1155	1155	Glycosyl transferase, group 1	peg.1394	1419430	1420584	+	15899	14399	17157
1420721	1421632	+	10779	11481	1905	peg.1405	UDP-glucose 4-epimerase (EC 5.1.3.2)	912	912	UDP-glucose 4-epimerase (EC 5.1.3.2)	peg.1395	1420581	1421492	+	17984	16346	17778
1421654	1423027	+	7894	7528	857	peg.1406	membrane protein	1374	1326	membrane protein	peg.1396	1421562	1422887	+	7411	6862	8021
1423143	1424219	+	6997	6068	711	peg.1407	hypothetical protein	1077	1077	hypothetical protein	peg.1397	1423003	1424079	+	5895	5618	6111
1424216	1425196	+	6960	6231	788	peg.1408	dTDP-Rha:A-D-GlcNAc-diphosphoryl polyprenol, A-3-L-rhamnosyl transferase WbbL	981	981	dTDP-Rha:A-D-GlcNAc-diphosphoryl polyprenol, A-3-L-rhamnosyl transferase WbbL	peg.1398	1424076	1425056	+	5881	5396	5919
1425177	1426055	+	4026	3547	443	peg.1409	Sulfotransferase	879	879	Sulfotransferase	peg.1399	1425037	1425915	+	3767	2923	2914
1426052	1426582	+	1510	1353	196	peg.1410	Serine acetyltransferase (EC 2.3.1.30)	531	531	Serine acetyltransferase (EC 2.3.1.30)	peg.1400	1425912	1426442	+	1635	1085	1250
1426579	1427574	+	5465	4833	663	peg.1411	Glycosyl transferase, group 2 family protein	996	996	Glycosyl transferase, group 2 family protein	peg.1401	1426439	1427434	+	4918	4413	4358
1427581	1428807	-	10126	10941	2513	peg.1412	Conserved membrane protein	1227	1227	Conserved membrane protein	peg.1402	1427441	1428667	-	10729	10812	11584
1428893	1430323	+	13729	13228	2478	peg.1413	putative membrane protein	1431	1431	putative membrane protein	peg.1403	1428753	1430183	+	14170	14573	15808
1430320	1430679	+	6689	6036	969	peg.1414	Permease of the drug/metabolite transporter (DMT) superfamily	360	360	Permease of the drug/metabolite transporter (DMT) superfamily	peg.1404	1430180	1430539	+	5030	4777	5011
1430765	1431637	+	5883	5695	1229	peg.1415	Glycosyltransferase	873	873	Glycosyltransferase	peg.1405	1430625	1431497	+	6283	5843	5639
1431685	1432890	+	3527	3516	738	peg.1416	Glycosyl transferase, group 1 family protein	1206	1206	Glycosyl transferase, group 1 family protein	peg.1406	1431545	1432750	+	4231	3923	3481
1432904	1434841	+	5839	5608	891	peg.1417	Asparagine synthetase [glutamine-hydrolyzing] (EC 6.3.5.4)	1938	1938	Asparagine synthetase [glutamine-hydrolyzing] (EC 6.3.5.4)	peg.1407	1432764	1434701	+	5735	5110	4692
1434891	1435243	+	2061	1930	418	peg.1418		353	353			1434751	1435103	+	2492	2561	2589
1435293	1436417	+	10102	12366	3491	peg.1418	Capsule polysaccharide export protein	1125	1125	Capsule polysaccharide export protein	peg.1408	1435153	1436277	+	18285	21624	22084
1436436	1437776	+	7626	7688	1577	peg.1419	Non-specific protein-tyrosine kinase( EC:2.7.10.2 )	1341	1356	Non-specific protein-tyrosine kinase( EC:2.7.10.2 )	peg.1409	1436296	1437651	+	11946	15115	13368
1437773	1438417	+	5314	5202	954	peg.1420	Tyrosine-protein kinase EpsD (EC 2.7.10.2)	645	645	Tyrosine-protein kinase EpsD (EC 2.7.10.2)	peg.1410	1437632	1438276	+	8039	9645	8205
1438467	1438618	+	1190	1181	265	peg.1421		152	152			1438326	1438477	+	1578	1594	1559
1438668	1440176	+	5831	5310	690	peg.1421	Membrane protein of EXOQ family, involved in exopolysaccharide production	1509	1509	Membrane protein of EXOQ family, involved in exopolysaccharide production	peg.1411	1438527	1440035	+	6575	6748	6653
1440180	1441607	+	3613	3673	440	peg.1422	Membrane protein involved in the export of O-antigen, teichoic acid lipoteichoic acids	1428	1428	Membrane protein involved in the export of O-antigen, teichoic acid lipoteichoic acids	peg.1412	1440039	1441466	+	4249	3910	3705
1441615	1442712	+	4584	4433	796	peg.1423	Glycosyltransferase	1098	1098	Glycosyltransferase	peg.1413	1441474	1442571	+	4721	4409	4173
1442762	1443043	+	1171	988	161	peg.1424		282	180			1442621	1442800	+	716	651	709
1443093	1443290	+	1209	1137	162	peg.1424	hypothetical protein	198	300	hypothetical protein	peg.1414	1442850	1443149	+	1733	1456	1357
1443287	1443865	+	2732	2536	376	peg.1425	Serine acetyltransferase (EC 2.3.1.30)	579	579	Serine acetyltransferase (EC 2.3.1.30)	peg.1415	1443146	1443724	+	2771	2909	2563
1443865	1444812	+	6326	6450	995	peg.1426	Glycosyl transferase, group 2 family protein	948	948	Glycosyl transferase, group 2 family protein	peg.1416	1443724	1444671	+	6555	5920	5739
1444869	1445972	+	6045	6170	1106	peg.1427	Glycosyltransferase (EC 2.4.1.-)	1104	1104	Glycosyltransferase (EC 2.4.1.-)	peg.1417	1444728	1445831	+	6023	6026	5973
1445976	1446812	+	4025	4213	725	peg.1428	hypothetical protein	837	840	hypothetical protein	peg.1418	1445835	1446674	+	5041	5118	5592
1446845	1448416	+	6445	6796	1523	peg.1429	Alpha-N-arabinofuranosidase 2 (EC 3.2.1.55)	1572	1566	Alpha-N-arabinofuranosidase 2 (EC 3.2.1.55)	peg.1419	1446709	1448274	+	9502	10407	10607
1448467	1449633	+	7601	7729	1724	peg.1430	Alpha-D-GlcNAc alpha-1,2-L-rhamnosyltransferase (EC 2.4.1.-)	1167	1167	Alpha-D-GlcNAc alpha-1,2-L-rhamnosyltransferase (EC 2.4.1.-)	peg.1420	1448325	1449491	+	7440	7803	8082
1449733	1449858	-	1459	1354	189	peg.1431	hypothetical protein	126	126	hypothetical protein	peg.1421	1449591	1449716	-	925	1005	1129
1449908	1450043	+	834	792	120	peg.1432		136	136			1449766	1449901	+	615	578	687
1450093	1451196	+	6485	6212	965	peg.1432	N-acetylmannosaminyltransferase (EC 2.4.1.187)	1104	1104	N-acetylmannosaminyltransferase (EC 2.4.1.187)	peg.1422	1449951	1451054	+	5186	5098	5501
1451251	1452762	+	9077	9360	2307	peg.1433	Eight transmembrane protein EpsH / EpsI protein	1512	1512	Eight transmembrane protein EpsH / EpsI protein	peg.1423	1451109	1452620	+	11748	11174	10655
1452779	1455160	+	22592	21050	4365	peg.1434	TPR domain protein	2382	2382	TPR domain protein	peg.1424	1452637	1455018	+	32188	31325	27438
1455233	1455760	-	1798	1433	1251	peg.1435	Cytochrome B561	528	528	Cytochrome B561	peg.1425	1455091	1455618	-	1324	1256	1378
1455891	1456832	-	2686	2840	597	peg.1436	RuBisCO operon transcriptional regulator CbbR	942	942	RuBisCO operon transcriptional regulator CbbR	peg.1426	1455750	1456691	-	2580	2660	2873
1456951	1458366	+	32626	27448	1159	peg.1437	Pyruvate carboxylase subunit A (EC 6.4.1.1)	1416	1416	Pyruvate carboxylase subunit A (EC 6.4.1.1)	peg.1427	1456810	1458225	+	11253	8492	9693
1458390	1460180	+	6932	3889	838	peg.1438	Pyruvate carboxylase subunit B (biotin-containing) (EC 6.4.1.1)	1791	1791	Pyruvate carboxylase subunit B (biotin-containing) (EC 6.4.1.1)	peg.1428	1458249	1460039	+	3266	2765	3163
1460292	1461383	-	5187	4481	880	peg.1439	Acyltransferase	1092	1092	Acyltransferase	peg.1429	1460151	1461242	-	4710	5108	5761
1461433	1461671	-	419	306	34	peg.1440		239	239			1461292	1461530	-	304	291	387
1461721	1461849	-	418	471	62	peg.1440	hypothetical protein	129	129	hypothetical protein	peg.1430	1461580	1461708	-	612	551	691
1461899	1462122	+	341	311	41	peg.1441		224	224			1461758	1461981	+	385	381	428
1462172	1463347	+	3313	3537	747	peg.1441	Cystathionine gamma-lyase (EC 4.4.1.1)	1176	1176	Cystathionine gamma-lyase (EC 4.4.1.1)	peg.1431	1462031	1463206	+	5629	6115	6579
1463397	1463544	+	262	257	26	peg.1442		148	140			1463256	1463395	+	320	334	385
1463594	1463893	+	2255	2574	315	peg.1442	hypothetical protein	300	300	hypothetical protein	peg.1432	1463445	1463744	+	2849	3131	3179
1463890	1464555	-	2009	2190	302	peg.1443	hypothetical protein	666	666	hypothetical protein	peg.1433	1463741	1464406	-	2614	2835	3100
1464623	1465450	-	841	856	246	peg.1444	Phosphate transport ATP-binding protein PstB (TC 3.A.1.7.1)	828	828	Phosphate transport ATP-binding protein PstB (TC 3.A.1.7.1)	peg.1434	1464474	1465301	-	858	896	924
1465465	1466364	-	276	337	140	peg.1445	Phosphate transport system permease protein PstA (TC 3.A.1.7.1)	900	900	Phosphate transport system permease protein PstA (TC 3.A.1.7.1)	peg.1435	1465316	1466215	-	376	330	365
1466361	1467338	-	414	441	262	peg.1446	Phosphate transport system permease protein PstC (TC 3.A.1.7.1)	978	978	Phosphate transport system permease protein PstC (TC 3.A.1.7.1)	peg.1436	1466212	1467189	-	416	346	401
1467469	1468527	-	1082	1207	971	peg.1447	Phosphate ABC transporter, periplasmic phosphate-binding protein PstS (TC 3.A.1.7.1)	1059	1059	Phosphate ABC transporter, periplasmic phosphate-binding protein PstS (TC 3.A.1.7.1)	peg.1437	1467321	1468379	-	916	860	1056
1468577	1468790	-	501	494	54	peg.1448		214	214			1468429	1468642	-	344	332	366
1468840	1470612	-	9993	14834	946	peg.1448	Methanol dehydrogenase large subunit protein (EC 1.1.99.8)	1773	1773	Methanol dehydrogenase large subunit protein (EC 1.1.99.8)	peg.1438	1468692	1470464	-	15297	14805	17626
1470662	1470886	-	640	627	44	rna.13		225	225			1470514	1470738	-	305	276	326
1470936	1471011	-	304	273	34	rna.13	tRNA-Asn-GTT	76	76	tRNA-Asn-GTT	rna.13	1470788	1470863	-	132	114	165
1471061	1471127	+	16	12	3	peg.1449		67	67			1470913	1470979	+	8	4	3
1471177	1471821	+	2339	2021	363	peg.1449	hypothetical protein	645	645	hypothetical protein	peg.1439	1471029	1471673	+	1662	1614	1378
1471908	1473095	-	18747	18622	3397	peg.1450	Aspartate aminotransferase (EC 2.6.1.1)	1188	1188	Aspartate aminotransferase (EC 2.6.1.1)	peg.1440	1471760	1472947	-	15815	14279	14243
1473168	1475180	+	6432	9443	1933	peg.1451	Excinuclease ABC subunit B	2013	2013	Excinuclease ABC subunit B	peg.1441	1473020	1475032	+	13507	15056	18914
1475280	1475356	+	5655	5216	424	rna.14	tRNA-Val-GAC	77	77	tRNA-Val-GAC	rna.14	1475132	1475208	+	2121	1933	2785
1475436	1477361	+	85810	74954	8797	peg.1452	Threonyl-tRNA synthetase (EC 6.1.1.3)	1926	1926	Threonyl-tRNA synthetase (EC 6.1.1.3)	peg.1442	1475288	1477213	+	65280	64643	69003
1477471	1477884	+	112343	99697	12911	peg.1453	Translation initiation factor 3	414	426	Translation initiation factor 3	peg.1443	1477311	1477736	+	140385	105428	104142
1477917	1478114	+	39993	31764	5609	peg.1454	LSU ribosomal protein L35p	198	198	LSU ribosomal protein L35p	peg.1444	1477769	1477966	+	57253	39750	36505
1478130	1478489	+	46145	37638	7138	peg.1455	LSU ribosomal protein L20p	360	360	LSU ribosomal protein L20p	peg.1445	1477982	1478341	+	73775	53066	46953
1478593	1479630	+	16808	15950	2494	peg.1456	Phenylalanyl-tRNA synthetase alpha chain (EC 6.1.1.20)	1038	1038	Phenylalanyl-tRNA synthetase alpha chain (EC 6.1.1.20)	peg.1446	1478445	1479482	+	32789	25947	25489
1479646	1482021	+	28891	25232	4978	peg.1457	Phenylalanyl-tRNA synthetase beta chain (EC 6.1.1.20)	2376	2376	Phenylalanyl-tRNA synthetase beta chain (EC 6.1.1.20)	peg.1447	1479498	1481873	+	45556	37154	38595
1482054	1482350	+	16842	18373	4353	peg.1458	Integration host factor alpha subunit	297	297	Integration host factor alpha subunit	peg.1448	1481906	1482202	+	26271	27007	29271
1482334	1482696	+	14936	16900	3810	peg.1459	Transcriptional regulator, MerR family	363	363	Transcriptional regulator, MerR family	peg.1449	1482186	1482548	+	24602	25350	28349
1482728	1482804	+	1938	2061	285	rna.15	tRNA-Pro-GGG	77	77	tRNA-Pro-GGG	rna.15	1482580	1482656	+	2209	2136	2714
1482883	1483929	+	6371	6528	771	peg.1460	Oxidoreductase, aldo/keto reductase family	1047	1047	Oxidoreductase, aldo/keto reductase family	peg.1450	1482735	1483781	+	5341	4535	5558
1483979	1484037	+	133	193	76	peg.1461		59	59			1483831	1483889	+	431	577	1016
1484087	1486201	+	13100	14855	2777	peg.1461	diguanylate cyclase/phosphodiesterase (GGDEF & EAL domains) with PAS/PAC sensor(s)	2115	2115	diguanylate cyclase/phosphodiesterase (GGDEF & EAL domains) with PAS/PAC sensor(s)	peg.1451	1483939	1486053	+	23702	25252	30202
1486198	1486788	-	5376	6687	1519	peg.1462	Putative regulatory protein associated with the ectoine operon	591	591	Putative regulatory protein associated with the ectoine operon	peg.1452	1486050	1486640	-	15991	19731	32093
1486838	1487143	+	1293	1627	542	peg.1463		306	192			1486690	1486881	+	543	668	1152
1487193	1487600	+	8465	10894	2872	peg.1463	L-2,4-diaminobutyric acid acetyltransferase (EC 2.3.1.-)	408	522	L-2,4-diaminobutyric acid acetyltransferase (EC 2.3.1.-)	peg.1453	1486931	1487452	+	51214	71859	119913
1487645	1489006	+	58042	62468	7263	peg.1464	Diaminobutyrate-pyruvate aminotransferase (EC 2.6.1.46)	1362	1362	Diaminobutyrate-pyruvate aminotransferase (EC 2.6.1.46)	peg.1454	1487497	1488858	+	205615	271875	412405
1489087	1489491	+	20102	19133	1498	peg.1465	L-ectoine synthase (EC 4.2.1.-)	405	405	L-ectoine synthase (EC 4.2.1.-)	peg.1455	1488939	1489343	+	53954	69835	108925
1489549	1490991	+	35784	35340	2224	peg.1466	Aspartokinase (EC 2.7.2.4) associated with ectoine biosynthesis	1443	1443	Aspartokinase (EC 2.7.2.4) associated with ectoine biosynthesis	peg.1456	1489401	1490843	+	98449	128245	201660
1490976	1491884	+	24385	22129	1044	peg.1467	TPR repeat containing protein	909	909	TPR repeat containing protein	peg.1457	1490828	1491736	+	47857	60540	97700
1491909	1492445	-	9320	8148	365	peg.1468	FIG026291: Hypothetical periplasmic protein	537	537	FIG026291: Hypothetical periplasmic protein	peg.1458	1491761	1492297	-	14309	18163	29881
1492442	1492933	-	3080	3652	352	peg.1469	FIG002994: Putative transcriptional regulator	492	255	FIG002994: Putative transcriptional regulator	peg.1459	1492294	1492548	-	3928	5089	8862
									294	Mobile element protein	peg.1460	1492672	1492965	-	2023	2457	4096	ok
									474	Mobile element protein	peg.1461	1492962	1493435	-	1729	1717	2446	ok
[truncated: 2,265 more rows]
[truncated: 2 more columns]

## Sheet: Common genes
Common coding sequences (Cod), Riboswitches (Rsw), ncRNA between Methylophaga nitratireducenticrescens strains GP59 and JAM1
		Common genes
		Riboswitch, Non coding RNA (except ribosomal and tRNA)
Strain GP59									Strain JAM1									Comments
			Transcript reads									Transcript reads				Reads
Start	End	Strand	gp1	gp2	gp3			Length (nt)	Length (nt)			Start	End	Strand	J1	J2	J3
						Gene id	function			function	Gene id
92	167	-	12520	7005	911	rna.1	tRNA-Lys-TTT	76	76	tRNA-Lys-TTT	rna.1	92	167	-	3969	3204	2821
308	976	-	5858	4473	685	peg.1	Queuosine Biosynthesis QueC ATPase	669	669	Queuosine Biosynthesis QueC ATPase	peg.1	308	976	-	5357	3349	3192		2790 CDS communs
973	1614	-	7734	5192	856	peg.2	Queuosine Biosynthesis QueE Radical SAM	642	642	Queuosine Biosynthesis QueE Radical SAM	peg.2	973	1614	-	5435	3718	3288		52 RNA
1638	2468	-	18501	14272	2578	peg.3	TPR repeat containing exported protein; Putative periplasmic protein contains a protein prenylyltransferase domain	831	831	TPR repeat containing exported protein; Putative periplasmic protein contains a protein prenylyltransferase domain	peg.3	1638	2468	-	11452	7663	6793		11 Rsw
2470	3039	-	16421	13446	2584	peg.4	18K peptidoglycan-associated outer membrane lipoprotein; Peptidoglycan-associated lipoprotein precursor; Outer membrane protein P6; OmpA/MotB precursor	570	570	18K peptidoglycan-associated outer membrane lipoprotein; Peptidoglycan-associated lipoprotein precursor; Outer membrane protein P6; OmpA/MotB precursor	peg.4	2470	3039	-	14590	9874	8130		3 ncRNA
3061	4362	-	17651	15121	3240	peg.5	tolB protein precursor, periplasmic protein involved in the tonb-independent uptake of group A colicins	1302	1302	tolB protein precursor, periplasmic protein involved in the tonb-independent uptake of group A colicins	peg.5	3061	4362	-	18382	14630	13513
4374	5507	-	14707	11311	1825	peg.6	TolA protein	1134	1083	TolA protein	peg.6	4374	5456	-	9966	6865	6807
5514	5960	-	8394	7436	1498	peg.7	Tol biopolymer transport system, TolR protein	447	447	Tol biopolymer transport system, TolR protein	peg.7	5463	5909	-	9859	7067	6682
5975	6643	-	10284	8776	1986	peg.8	MotA/TolQ/ExbB proton channel family protein	669	669	MotA/TolQ/ExbB proton channel family protein	peg.8	5924	6592	-	12092	7863	7082
6633	7037	-	7879	6770	1173	peg.9	4-hydroxybenzoyl-CoA thioesterase family active site	405	405	4-hydroxybenzoyl-CoA thioesterase family active site	peg.9	6582	6986	-	8502	5677	5262
7037	8050	-	20233	15969	2245	peg.10	Holliday junction DNA helicase RuvB	1014	1014	Holliday junction DNA helicase RuvB	peg.10	6986	7999	-	24277	16383	14214
8053	8649	-	5698	4741	587	peg.11	Holliday junction DNA helicase RuvA	597	597	Holliday junction DNA helicase RuvA	peg.11	8002	8598	-	6052	3771	3672
8646	9185	-	6729	5907	801	peg.12	Crossover junction endodeoxyribonuclease RuvC (EC 3.1.22.4)	540	540	Crossover junction endodeoxyribonuclease RuvC (EC 3.1.22.4)	peg.12	8595	9134	-	8281	6108	5360
9200	9949	-	14644	13325	1951	peg.13	FIG000859: hypothetical protein YebC	750	750	FIG000859: hypothetical protein YebC	peg.13	9149	9898	-	19323	13354	11728
9997	10911	-	14488	14923	2452	peg.14	Branched-chain amino acid aminotransferase (EC 2.6.1.42)	915	915	Branched-chain amino acid aminotransferase (EC 2.6.1.42)	peg.14	9946	10860	-	23932	16565	14007
10969	13812	-	8480	9503	1940	peg.15	Glutamate-ammonia-ligase adenylyltransferase (EC 2.7.7.42)	2844	2844	Glutamate-ammonia-ligase adenylyltransferase (EC 2.7.7.42)	peg.15	10918	13761	-	12618	10930	9209
14136	14504	+	7700	6316	1014	peg.16	hypothetical protein	369	369	hypothetical protein	peg.16	14085	14453	+	5537	5069	4731
14594	16222	-	36743	73334	24470	peg.17	Heat shock protein 60 family chaperone GroEL	1629	1629	Heat shock protein 60 family chaperone GroEL	peg.17	14543	16171	-	89727	95721	128944
16280	16570	-	5472	11337	5915	peg.18	Heat shock protein 60 family co-chaperone GroES	291	291	Heat shock protein 60 family co-chaperone GroES	peg.18	16229	16519	-	12677	12929	18872
16718	17173	-	992	2764	1265	peg.19	FxsA protein	456	456	FxsA protein	peg.19	16667	17122	-	3064	2905	3751
17402	18754	+	4139	4927	3307	peg.20	Phosphate-specific outer membrane porin OprP ; Pyrophosphate-specific outer membrane porin OprO	1353	1353	Phosphate-specific outer membrane porin OprP ; Pyrophosphate-specific outer membrane porin OprO	peg.20	17351	18703	+	8282	8162	9707
18848	20638	+	5259	6003	1277	peg.21	diguanylate cyclase/phosphodiesterase (GGDEF & EAL domains) with PAS/PAC sensor(s)	1791	1791	diguanylate cyclase/phosphodiesterase (GGDEF & EAL domains) with PAS/PAC sensor(s)	peg.21	18797	20587	+	8931	7940	9239
20672	21094	-	1192	1412	468	peg.22	Arsenate reductase (EC 1.20.4.1)	423	423	Arsenate reductase (EC 1.20.4.1)	peg.22	20621	21043	-	2088	1926	2307
21267	21944	+	6693	7633	2105	peg.23	Bacterial SH3 domain homologue	678	678	Bacterial SH3 domain homologue	peg.23	21216	21893	+	8807	8282	8539
21986	22531	-	3506	4045	3779	peg.24	Pyridoxamine 5'-phosphate oxidase-related putative heme iron utilization protein	546	546	Pyridoxamine 5'-phosphate oxidase-related putative heme iron utilization protein	peg.24	21935	22480	-	4063	4040	4453
23155	23277	+	812	948	263	peg.25	hypothetical protein	123	123	hypothetical protein	peg.25	23104	23226	+	2115	2283	2876
23468	25252	+	7615	9507	1609	peg.26	Lipid A export ATP-binding/permease protein MsbA	1785	1785	Lipid A export ATP-binding/permease protein MsbA	peg.27	23417	25201	+	21661	23319	28078
25586	27439	-	28364	34538	5337	peg.27	Dihydroxy-acid dehydratase (EC 4.2.1.9)	1854	1854	Dihydroxy-acid dehydratase (EC 4.2.1.9)	peg.28	25535	27388	-	74900	86544	90018
27562	28857	+	13442	13977	2693	peg.28	N-acetylglutamate synthase (EC 2.3.1.1)	1296	1296	N-acetylglutamate synthase (EC 2.3.1.1)	peg.29	27511	28806	+	16789	16836	18900
28854	29369	-	5483	5955	1579	peg.29	Adenosine (5')-pentaphospho-(5'')-adenosine pyrophosphohydrolase (EC 3.6.1.-)	516	516	Adenosine (5')-pentaphospho-(5'')-adenosine pyrophosphohydrolase (EC 3.6.1.-)	peg.30	28803	29318	-	5990	6032	6486
29518	30174	+	8395	7853	982	peg.30	Phosphoserine phosphatase (EC 3.1.3.3)	657	657	Phosphoserine phosphatase (EC 3.1.3.3)	peg.31	29467	30123	+	7473	7301	7844
30221	31663	+	21248	19382	4159	peg.31	Aspartyl-tRNA(Asn) amidotransferase subunit B (EC 6.3.5.6) @ Glutamyl-tRNA(Gln) amidotransferase subunit B (EC 6.3.5.7)	1443	1443	Aspartyl-tRNA(Asn) amidotransferase subunit B (EC 6.3.5.6) @ Glutamyl-tRNA(Gln) amidotransferase subunit B (EC 6.3.5.7)	peg.32	30170	31612	+	28803	27400	28010
31871	33013	+	20742	18385	4695	peg.32	FIG00808804: hypothetical protein	1143	1143	FIG00808804: hypothetical protein	peg.33	31820	32962	+	16060	14593	15059
33033	34307	-	16661	19569	4224	peg.33	Glutamate--cysteine ligase (EC 6.3.2.2), divergent, of Alpha- and Beta-proteobacteria type	1275	1275	Glutamate--cysteine ligase (EC 6.3.2.2), divergent, of Alpha- and Beta-proteobacteria type	peg.34	32982	34256	-	26802	28469	27331
34387	34503	-	1626	1819	355	peg.34	hypothetical protein	117	117	hypothetical protein	peg.35	34336	34452	-	2045	2092	1976
34995	35363	+	4911	5999	1920	peg.35	twitching motility protein PilG	369	369	twitching motility protein PilG	peg.36	34944	35312	+	5428	5035	4706
35371	35742	+	4404	5136	1584	peg.36	twitching motility protein PilH	372	372	twitching motility protein PilH	peg.37	35320	35691	+	4752	4845	4517
35739	36287	+	6246	6582	1403	peg.37	type IV pili signal transduction protein PilI	549	549	type IV pili signal transduction protein PilI	peg.38	35688	36236	+	5455	5418	5486
36312	37574	+	10650	10254	2573	peg.38	type IV pilus biogenesis protein PilJ	1263	1263	type IV pilus biogenesis protein PilJ	peg.39	36261	37523	+	13371	14867	13045
37603	43308	+	33926	30647	5505	peg.39	Signal transduction histidine kinase CheA (EC 2.7.3.-)	5706	5706	Signal transduction histidine kinase CheA (EC 2.7.3.-)	peg.40	37552	43257	+	33895	34589	30809
43331	43816	+	2466	2131	376	peg.40	hypothetical protein	486	486	hypothetical protein	peg.41	43280	43765	+	1929	1931	1807
43826	45769	+	11282	8705	1470	peg.41	Soluble lytic murein transglycosylase precursor (EC 3.2.1.-)	1944	1944	Soluble lytic murein transglycosylase precursor (EC 3.2.1.-)	peg.42	43775	45718	+	9131	7578	7932
45779	47020	+	7762	7575	1377	peg.42	tRNA nucleotidyltransferase (EC 2.7.7.21) (EC 2.7.7.25)	1242	1242	tRNA nucleotidyltransferase (EC 2.7.7.21) (EC 2.7.7.25)	peg.43	45728	46969	+	10155	11336	11587
47083	48066	+	15930	14270	3033	peg.43	N(5),N(10)-methenyltetrahydromethanopterin cyclohydrolase (EC 3.5.4.27)	984	984	N(5),N(10)-methenyltetrahydromethanopterin cyclohydrolase (EC 3.5.4.27)	peg.44	47032	48015	+	18717	17116	18281
48076	49002	+	8350	6729	1176	peg.44	Possible glutaminyl transferase clustered with tetrahydromethanopterin biosynthesis genes	927	927	Possible glutaminyl transferase clustered with tetrahydromethanopterin biosynthesis genes	peg.45	48025	48951	+	11235	10380	11290
48992	49870	+	16518	14487	3220	peg.45	Triphosphoribosyl-dephospho-CoA synthetase	879	879	Triphosphoribosyl-dephospho-CoA synthetase	peg.46	48941	49819	+	15629	12795	16071
49989	50507	+	117503	87717	15554	peg.46	Formaldehyde activating enzyme	519	519	Formaldehyde activating enzyme	peg.47	49938	50456	+	108865	77368	88817
50549	51244	-	3307	3217	472	peg.47	Phosphoribosylformimino-5-aminoimidazole carboxamide ribotide isomerase related protein	696	696	Phosphoribosylformimino-5-aminoimidazole carboxamide ribotide isomerase related protein	peg.48	50498	51193	-	2825	2416	2200
51354	52262	+	3713	3834	709	peg.48	COG1821 family protein	909	996	COG1821 family protein	peg.49	51216	52211	+	3779	3826	4335
52255	53298	+	5033	4765	903	peg.49	COG1548 family protein	1044	1044	COG1548 family protein	peg.50	52204	53247	+	6588	6560	6899
53308	54693	+	4031	3901	501	peg.50	Para-aminobenzoate synthase, aminase component (EC 2.6.1.85)	1386	1386	Para-aminobenzoate synthase, aminase component (EC 2.6.1.85)	peg.51	53257	54642	+	5377	5019	5549
54694	55269	+	1920	1680	254	peg.51	delta 1-pyrroline-5-carboxylate synthetase	576	576	delta 1-pyrroline-5-carboxylate synthetase	peg.52	54643	55218	+	2113	1881	2138
55266	56447	+	3949	3511	512	peg.52	L-tyrosine decarboxylase (EC 4.1.1.25)	1182	1182	L-tyrosine decarboxylase (EC 4.1.1.25)	peg.53	55215	56396	+	3894	3737	4045
56422	58125	-	6824	5437	1166	peg.53	Pyruvate-flavodoxin oxidoreductase (EC 1.2.7.-)	1704	1704	Pyruvate-flavodoxin oxidoreductase (EC 1.2.7.-)	peg.54	56371	58074	-	6612	5668	6210
58134	59222	-	10773	9303	2802	peg.54	3-dehydroquinate synthase (EC 4.2.3.4)	1089	1089	3-dehydroquinate synthase (EC 4.2.3.4)	peg.55	58083	59171	-	9961	9114	8936
59225	59719	-	5972	5200	1587	peg.55	Shikimate kinase I (EC 2.7.1.71)	495	528	Shikimate kinase I (EC 2.7.1.71)	peg.56	59174	59701	-	6104	5674	5491
59845	61980	-	17355	14995	3640	peg.56	Type IV pilus biogenesis protein PilQ	2136	2136	Type IV pilus biogenesis protein PilQ	peg.57	59794	61929	-	16158	14202	13723
62033	62581	-	4943	3993	785	peg.57	Type IV pilus biogenesis protein PilP	549	549	Type IV pilus biogenesis protein PilP	peg.58	61982	62530	-	3338	2653	2483
62581	63168	-	5550	4833	1154	peg.58	Type IV pilus biogenesis protein PilO	588	588	Type IV pilus biogenesis protein PilO	peg.59	62530	63117	-	4472	3652	3241
63171	63731	-	6747	6184	1594	peg.59	Type IV pilus biogenesis protein PilN	561	561	Type IV pilus biogenesis protein PilN	peg.60	63120	63680	-	4420	3614	3388
63731	64789	-	13810	13654	4411	peg.60	Type IV pilus biogenesis protein PilM	1059	1059	Type IV pilus biogenesis protein PilM	peg.61	63680	64738	-	9334	7368	6993
64990	67377	+	21794	22121	3534	peg.61	Multimodular transpeptidase-transglycosylase (EC 2.4.1.129) (EC 3.4.-.-)	2388	2388	Multimodular transpeptidase-transglycosylase (EC 2.4.1.129) (EC 3.4.-.-)	peg.62	64939	67326	+	22590	32603	44432
67525	68622	-	21387	58775	18640	peg.62	Methyl-accepting chemotaxis protein	1098	1098	Methyl-accepting chemotaxis protein	peg.63	67474	68571	-	120572	181792	200832
68699	69868	+	8980	19026	5398	peg.63	NnrS protein involved in response to NO	1170	1170	NnrS protein involved in response to NO	peg.64	68648	69817	+	30321	46618	51108
69878	70315	+	14300	27587	8806	peg.64	Nitrite-sensitive transcriptional repressor NsrR	438	438	Nitrite-sensitive transcriptional repressor NsrR	peg.65	69827	70264	+	33106	50800	50171
70337	71011	-	27080	63623	36036	peg.65	Nitric oxide-dependent regulator DnrN or NorA	675	675	Nitric oxide-dependent regulator DnrN or NorA	peg.66	70286	70960	-	84321	115900	103419
71444	71569	+	1357	1432	311	peg.66	hypothetical protein	126	126	hypothetical protein	peg.67	71393	71518	+	1556	1646	1844
71900	73375	-	24986	18487	3326	peg.67	Putative Zn-dependent protease	1476	1476	Putative Zn-dependent protease	peg.68	71849	73324	-	14996	12902	14142
73403	73603	-	32227	24770	3781	peg.68	LSU ribosomal protein L31p	201	201	LSU ribosomal protein L31p	peg.69	73352	73552	-	16076	14765	16138
73727	74305	-	2292	2502	704	peg.69	Putative SAM-dependent methyltransferase Bucepa02006346	579	576	Putative SAM-dependent methyltransferase Bucepa02006346	peg.70	73676	74251	-	3369	3077	3006
74302	75753	-	5190	4860	1335	peg.70	Potassium uptake protein TrkH	1452	1452	Potassium uptake protein TrkH	peg.71	74251	75702	-	7214	6294	6139
75760	77271	-	5970	4669	1007	peg.71	Apolipoprotein N-acyltransferase (EC 2.3.1.-) / Copper homeostasis protein CutE	1512	1512	Apolipoprotein N-acyltransferase (EC 2.3.1.-) / Copper homeostasis protein CutE	peg.72	75709	77220	-	6137	5528	6123
77271	78140	-	5013	3834	881	peg.72	Magnesium and cobalt efflux protein CorC	870	870	Magnesium and cobalt efflux protein CorC	peg.73	77220	78089	-	4845	4316	4288
78137	78601	-	3062	2334	564	peg.73	Metal-dependent hydrolase YbeY, involved in rRNA and/or ribosome maturation and assembly	465	465	Metal-dependent hydrolase YbeY, involved in rRNA and/or ribosome maturation and assembly	peg.74	78086	78550	-	2352	2033	2150
78598	79572	-	11219	8920	2060	peg.74	Phosphate starvation-inducible protein PhoH, predicted ATPase	975	975	Phosphate starvation-inducible protein PhoH, predicted ATPase	peg.75	78547	79521	-	9316	8933	8719
79594	80961	-	21807	15854	2331	peg.75	tRNA-i(6)A37 methylthiotransferase	1368	1368	tRNA-i(6)A37 methylthiotransferase	peg.76	79543	80910	-	11177	9867	10691
80943	81059	-	1230	1070	195	peg.76	hypothetical protein	117	117	hypothetical protein	peg.77	80892	81008	-	874	1003	947
81111	81227	-	1639	1429	188	peg.77	hypothetical protein	117	132	hypothetical protein	peg.78	81060	81191	-	1531	1657	1582
81355	81486	-	2211	1854	432	peg.78	hypothetical protein	132	132	hypothetical protein	peg.79	81304	81435	-	1892	1970	2061
81523	81957	+	8122	7838	2851	peg.79	hypothetical protein	435	435	hypothetical protein	peg.80	81472	81906	+	9077	8152	8211
82091	82849	-	25256	26803	6801	peg.80	Fibronectin type III domain protein	759	759	Fibronectin type III domain protein	peg.81	82040	82798	-	27510	28012	24744
82866	82945	-					cyclic di-GMP riboswitch class I	80	80	cyclic di-GMP riboswitch class I		82816	82895	-
82899	83111	+	722	561	102	peg.81		213	213			82848	83060	+	418	362	393
83161	84903	+	11610	13977	2390	peg.81	Protein of unknown function DUF181	1743	1743	Protein of unknown function DUF181	peg.82	83110	84852	+	21163	18101	18885
84987	86561	-	4154	5606	1270	peg.82	putative Glutathione-regulated potassium-efflux system protein KefB	1575	1575	putative Glutathione-regulated potassium-efflux system protein KefB	peg.83	84936	86510	-	7987	7875	7977
86717	87013	-	971	1184	320	peg.83	hypothetical protein	297	297	hypothetical protein	peg.84	86666	86962	-	1263	1437	1460
87261	87581	-	1805	1997	610	peg.84	hypothetical protein	321	321	hypothetical protein	peg.85	87210	87530	-	2215	2598	2472
87698	87973	-	2167	2433	799	peg.85	Uncharacterized protein/domain, possibly involved in tellurite resistance	276	273	Uncharacterized protein/domain, possibly involved in tellurite resistance	peg.86	87647	87919	-	2459	2609	2546
88106	88717	-	1482	2066	617	peg.86	Hypothetical protein VC0266 (sugar utilization related?)	612	612	Hypothetical protein VC0266 (sugar utilization related?)	peg.87	88055	88666	-	2296	2738	2752
88758	89012	-	1078	1532	692	peg.87	hypothetical protein	255	255	hypothetical protein	peg.88	88707	88961	-	2042	2404	2306
89199	90485	+	3083	3495	672	peg.88	FIG00785332: hypothetical protein	1287	1287	FIG00785332: hypothetical protein	peg.89	89148	90434	+	3692	3676	3871
90724	92187	-	4613	4833	1352	peg.89	conserved hypothetical protein; putative phospholipase D endonuclease domain	1464	1464	conserved hypothetical protein; putative phospholipase D endonuclease domain	peg.90	90674	92137	-	5696	5608	5768
92421	94337	+	2837	3101	1061	peg.90	FIG00877238: hypothetical protein	1917	1839	FIG00877238: hypothetical protein	peg.91	92449	94287	+	3625	3468	3765
94553	95608	+	1485	1685	498	peg.91	Phosphate ABC transporter, periplasmic phosphate-binding protein PstS (TC 3.A.1.7.1)	1056	1056	Phosphate ABC transporter, periplasmic phosphate-binding protein PstS (TC 3.A.1.7.1)	peg.92	94503	95558	+	1755	1870	2167
95670	96677	-	1308	1686	331	peg.92	Ribonuclease BN (EC 3.1.-.-)	1008	1008	Ribonuclease BN (EC 3.1.-.-)	peg.93	95620	96627	-	1980	2122	2356
96745	96963	-	934	984	212	peg.93	hypothetical protein	219	219	hypothetical protein	peg.94	96695	96913	-	970	992	1086
97314	98258	-	1670	1800	615	peg.94	Malate dehydrogenase (EC 1.1.1.37)	945	945	Malate dehydrogenase (EC 1.1.1.37)	peg.95	97264	98208	-	2283	2517	2492
98362	98625	-	791	798	278	peg.95	hypothetical protein	264	264	hypothetical protein	peg.96	98312	98575	-	942	948	1017
98876	99391	-	1739	1855	545	peg.96	hypothetical protein	516	516	hypothetical protein	peg.97	98826	99341	-	1620	1994	2207
99568	100083	-	1965	2058	509	peg.97	Protoporphyrinogen IX oxidase, novel form, HemJ (EC 1.3.-.-)	516	516	Protoporphyrinogen IX oxidase, novel form, HemJ (EC 1.3.-.-)	peg.98	99518	100033	-	2187	2154	2572
100284	100892	-	2555	2736	531	peg.98	Uncharacterized protein conserved in bacteria	609	609	Uncharacterized protein conserved in bacteria	peg.99	100234	100842	-	3830	3961	4428
100881	101027	+	991	1075	174	peg.99	hypothetical protein	147	147	hypothetical protein	peg.100	100831	100977	+	1455	1519	1601
101548	102711	-	11489	13168	3110	peg.100	putative cytochrome P450 hydroxylase	1164	1164	putative cytochrome P450 hydroxylase	peg.102	101511	102674	-	22419	25529	25253
103206	103880	+	1078	1306	555	peg.102	DNA repair protein RadC	675	675	DNA repair protein RadC	peg.103	103180	103854	+	3983	4160	5087
104040	105041	+	1994	2095	8128	peg.103	TonB-dependent receptor	1002	621	Outer membrane receptor proteins, mostly Fe transport	peg.104	103981	104601	+	2166	2013	2469
105060	106043	+	1386	1828	1610	peg.104	TonB-dependent receptor	984	1197	TonB-dependent receptor	peg.105	104821	106017	+	3439	3343	4155
106115	107251	+	2214	2998	824	peg.105	Uncharacterized iron-regulated membrane protein; Iron-uptake factor PiuB	1137	1137	Uncharacterized iron-regulated membrane protein; Iron-uptake factor PiuB	peg.106	106089	107225	+	4038	3846	5158
107260	107994	-	5156	5147	1956	peg.106	Ni,Fe-hydrogenase I cytochrome b subunit	735	735	Ni,Fe-hydrogenase I cytochrome b subunit	peg.107	107234	107968	-	7884	7520	9833
108092	108523	-	2881	2724	740	peg.107	hypothetical protein	432	432	hypothetical protein	peg.108	108066	108497	-	4039	3922	4536
108525	109358	-	5024	4794	1504	peg.108	Thymidylate synthase (EC 2.1.1.45)	834	834	Thymidylate synthase (EC 2.1.1.45)	peg.109	108499	109332	-	8769	8424	8709
109486	110424	-	4973	5179	1810	peg.109	Response regulator of zinc sigma-54-dependent two-component system	939	939	Response regulator of zinc sigma-54-dependent two-component system	peg.110	109460	110398	-	9252	8865	9232
110467	111195	-	3073	3167	1439	peg.110	Heavy-metal-associated domain (N-terminus) and membrane-bounded cytochrome biogenesis cycZ-like domain, possible membrane copper tolerance protein	729	729	Heavy-metal-associated domain (N-terminus) and membrane-bounded cytochrome biogenesis cycZ-like domain, possible membrane copper tolerance protein	peg.111	110441	111169	-	5384	4954	5154
111255	111422	+	1832	3046	8980	peg.111	hypothetical protein	168	168	hypothetical protein	peg.112	111229	111396	+	22082	20847	29117
111624	112028	+	3489	3966	24821	peg.112	Cytochrome c-555 precursor (Cytochrome c555)	405	405	Cytochrome c-555 precursor (Cytochrome c555)	peg.113	111598	112002	+	42409	38517	49959
112077	112610	-	2826	2917	7456	peg.113	hypothetical protein	534	534	hypothetical protein	peg.114	112051	112584	-	25703	23846	33761
112666	114171	-	7452	6370	2482	peg.114	Exopolyphosphatase (EC 3.6.1.11)	1506	1506	Exopolyphosphatase (EC 3.6.1.11)	peg.115	112640	114145	-	14642	13277	19326
114306	115022	-	3989	4149	750	peg.115	Phosphate transport system regulatory protein PhoU	717	717	Phosphate transport system regulatory protein PhoU	peg.116	114280	114996	-	5462	5724	5896
115046	115888	-	2922	3155	587	peg.116	Phosphate transport ATP-binding protein PstB (TC 3.A.1.7.1)	843	843	Phosphate transport ATP-binding protein PstB (TC 3.A.1.7.1)	peg.117	115020	115862	-	3626	3737	3677
115888	117555	-	3573	3878	769	peg.117	Phosphate transport system permease protein PstA (TC 3.A.1.7.1)	1668	1668	Phosphate transport system permease protein PstA (TC 3.A.1.7.1)	peg.118	115862	117529	-	4893	5782	5759
117568	119844	-	5344	6597	1413	peg.118	Phosphate transport system permease protein PstC (TC 3.A.1.7.1)	2277	2277	Phosphate transport system permease protein PstC (TC 3.A.1.7.1)	peg.119	117542	119818	-	9136	11092	11017
120000	120956	-	2973	3086	2618	peg.119	Phosphate ABC transporter, periplasmic phosphate-binding protein PstS (TC 3.A.1.7.1)	957	957	Phosphate ABC transporter, periplasmic phosphate-binding protein PstS (TC 3.A.1.7.1)	peg.120	119974	120930	-	2678	3080	3072
121098	122387	-	3961	5090	1389	peg.120	Phosphate regulon sensor protein PhoR (SphS) (EC 2.7.13.3)	1290	1290	Phosphate regulon sensor protein PhoR (SphS) (EC 2.7.13.3)	peg.121	121072	122361	-	7834	9378	10226
122400	123092	-	2447	3000	921	peg.121	Phosphate regulon transcriptional regulatory protein PhoB (SphR)	693	693	Phosphate regulon transcriptional regulatory protein PhoB (SphR)	peg.122	122374	123066	-	4065	4286	4571
123174	124397	-	2689	2565	441	peg.122	Permease of the major facilitator superfamily	1224	1224	Permease of the major facilitator superfamily	peg.123	123148	124371	-	3008	2473	2416
124456	126105	-	9922	10567	1629	peg.123	Probable low-affinity inorganic phosphate transporter	1650	1650	Probable low-affinity inorganic phosphate transporter	peg.124	124430	126079	-	13455	11095	9981
126242	128080	+	6594	8676	1598	peg.124	Cytochrome c-type biogenesis protein DsbD, protein-disulfide reductase (EC 1.8.1.8)	1839	1839	Cytochrome c-type biogenesis protein DsbD, protein-disulfide reductase (EC 1.8.1.8)	peg.125	126216	128054	+	13978	15077	15190
128216	128653	+	3952	3352	665	peg.125	3-dehydroquinate dehydratase II (EC 4.2.1.10)	438	438	3-dehydroquinate dehydratase II (EC 4.2.1.10)	peg.126	128190	128627	+	3489	3591	3842
128663	129130	+	5305	4717	1122	peg.126	Biotin carboxyl carrier protein of acetyl-CoA carboxylase	468	468	Biotin carboxyl carrier protein of acetyl-CoA carboxylase	peg.127	128637	129104	+	7409	7071	6947
129185	130525	+	18503	15895	2421	peg.127	Biotin carboxylase of acetyl-CoA carboxylase (EC 6.3.4.14)	1341	1341	Biotin carboxylase of acetyl-CoA carboxylase (EC 6.3.4.14)	peg.128	129159	130499	+	25423	21900	22743
130537	131406	+	11355	7403	1013	peg.128	Ribosomal protein L11 methyltransferase (EC 2.1.1.-)	870	870	Ribosomal protein L11 methyltransferase (EC 2.1.1.-)	peg.129	130511	131380	+	11691	10535	11219
131399	132400	+	11518	9246	1399	peg.129	tRNA dihydrouridine synthase B (EC 1.-.-.-)	1002	1002	tRNA dihydrouridine synthase B (EC 1.-.-.-)	peg.130	131373	132374	+	11213	10120	11127
132397	132687	+	7010	6668	1353	peg.130	DNA-binding protein Fis	291	291	DNA-binding protein Fis	peg.131	132371	132661	+	6572	6410	6442
132717	134282	+	20767	17663	2037	peg.131	IMP cyclohydrolase (EC 3.5.4.10) / Phosphoribosylaminoimidazolecarboxamide formyltransferase (EC 2.1.2.3)	1566	1566	IMP cyclohydrolase (EC 3.5.4.10) / Phosphoribosylaminoimidazolecarboxamide formyltransferase (EC 2.1.2.3)	peg.132	132691	134256	+	23285	22126	21310
134296	136929	+	14884	12296	1938	peg.132	Adenylate cyclase (EC 4.6.1.1)	2634	2634	Adenylate cyclase (EC 4.6.1.1)	peg.133	134270	136903	+	12810	12910	12496
136983	138011	+	14284	17413	5067	peg.133	N-acetyl-gamma-glutamyl-phosphate reductase (EC 1.2.1.38)	1029	1029	N-acetyl-gamma-glutamyl-phosphate reductase (EC 1.2.1.38)	peg.134	136957	137985	+	20255	23170	21022
138074	138211	-	2000	2249	496	peg.134	hypothetical protein	138	138	hypothetical protein	peg.135	138048	138185	-	2219	2491	2477
138191	138715	+	3580	3658	673	peg.135	hypothetical protein	525	525	hypothetical protein	peg.136	138165	138689	+	3420	3762	4066
138724	139161	+	3893	4082	823	peg.136	Integral membrane protein CcmA involved in cell shape determination	438	438	Integral membrane protein CcmA involved in cell shape determination	peg.137	138698	139135	+	4000	4119	4737
139312	139656	+	16721	36415	12591	peg.137	probable iron binding protein from the HesB_IscA_SufA family	345	345	probable iron binding protein from the HesB_IscA_SufA family	peg.138	139286	139630	+	28767	34243	36838
139785	141074	+	5699	5947	1190	peg.138	hypothetical protein	1290	1290	hypothetical protein	peg.139	139759	141048	+	3374	3384	3565
141153	141779	+	3201	2927	1318	peg.139	Transcriptional regulator, TetR family	627	627	Transcriptional regulator, TetR family	peg.140	141127	141753	+	2683	2474	2955
141783	142955	+	4766	3632	1222	peg.140	RND efflux system, membrane fusion protein CmeA	1173	1173	RND efflux system, membrane fusion protein CmeA	peg.141	141757	142929	+	3745	3542	4014
142958	146104	+	14283	9560	2606	peg.141	RND efflux system, inner membrane transporter CmeB	3147	3147	RND efflux system, inner membrane transporter CmeB	peg.142	142932	146078	+	14958	14098	14344
146101	147543	+	10017	5662	1560	peg.142	RND efflux system, outer membrane lipoprotein CmeC	1443	1443	RND efflux system, outer membrane lipoprotein CmeC	peg.143	146075	147517	+	8005	6197	5904
147623	147802	+	3266	2679	776	peg.143	hypothetical protein	180	180	hypothetical protein	peg.144	147597	147776	+	2206	1766	1640
147993	150053	+	9812	9009	2038	peg.144	High-affinity choline uptake protein BetT	2061	2061	High-affinity choline uptake protein BetT	peg.145	147967	150027	+	8449	8424	9925
150329	150487	+	376	343	1886	peg.145	hypothetical protein	159	159	hypothetical protein	peg.146	150303	150461	+	1029	1151	1039
150538	151455	+	1185	1249	759	peg.146	Transcriptional regulator, LysR family	918	918	Transcriptional regulator, LysR family	peg.147	150512	151429	+	1475	1423	1571
151542	152948	+	7824	9573	2352	peg.147	diguanylate cyclase/phosphodiesterase (GGDEF & EAL domains) with PAS/PAC sensor(s)	1407	1407	diguanylate cyclase/phosphodiesterase (GGDEF & EAL domains) with PAS/PAC sensor(s)	peg.148	151516	152922	+	9618	10716	12090
152902	153456	-	3297	3833	877	peg.148	Lactoylglutathione lyase (EC 4.4.1.5)	555	555	Lactoylglutathione lyase (EC 4.4.1.5)	peg.149	152876	153430	-	6523	5954	6238
153483	154436	-	3889	4438	1086	peg.149	Magnesium and cobalt transport protein CorA	954	954	Magnesium and cobalt transport protein CorA	peg.150	153457	154410	-	9521	8499	8630
154817	155440	-	2579	1659	342	peg.150	HEN1 C-terminal domain; double-stranded RNA 3'-methylase	624	624	HEN1 C-terminal domain; double-stranded RNA 3'-methylase	peg.151	154791	155414	-	1200	887	913
155459	156817	-	8011	4586	1065	peg.151	GTPase and tRNA-U34 5-formylation enzyme TrmE	1359	1359	GTPase and tRNA-U34 5-formylation enzyme TrmE	peg.152	155433	156791	-	6256	3323	3943
156875	158518	-	28285	17274	3396	peg.152	Inner membrane protein translocase component YidC, long form	1644	1644	Inner membrane protein translocase component YidC, long form	peg.153	156849	158492	-	13816	8000	10511
158732	159064	-	31869	24929	4066	peg.153	Ribonuclease P protein component (EC 3.1.26.5)	333	333	Ribonuclease P protein component (EC 3.1.26.5)	peg.154	158706	159038	-	17420	11696	12950
159114	159248	-	24998	18169	3201	peg.154	LSU ribosomal protein L34p	135	135	LSU ribosomal protein L34p	peg.155	159088	159222	-	10895	8897	9844
159514	160878	+	15540	13967	2068	peg.155	Chromosomal replication initiator protein DnaA	1365	1365	Chromosomal replication initiator protein DnaA	peg.156	159488	160852	+	10715	9582	10945
160893	161996	+	10604	8194	1866	peg.156	DNA polymerase III beta subunit (EC 2.7.7.7)	1104	1104	DNA polymerase III beta subunit (EC 2.7.7.7)	peg.157	160867	161970	+	7500	7087	7619
162062	163264	-	11668	11985	1309	peg.157	Uncharacterized protein EC-HemY, likely associated with heme metabolism based on gene clustering with hemC, hemD in Proteobacteria (unrelated to HemY-type PPO in GramPositives)	1203	1203	Uncharacterized protein EC-HemY, likely associated with heme metabolism based on gene clustering with hemC, hemD in Proteobacteria (unrelated to HemY-type PPO in GramPositives)	peg.158	162036	163238	-	24432	27358	28489
163261	164295	-	15283	17018	2823	peg.158	Homolog of E. coli HemX protein	1035	1035	Homolog of E. coli HemX protein	peg.159	163235	164269	-	43616	49906	52815
164285	165049	-	6817	7962	1369	peg.159	Uroporphyrinogen-III synthase (EC 4.2.1.75)	765	765	Uroporphyrinogen-III synthase (EC 4.2.1.75)	peg.160	164259	165023	-	18033	19559	21767
165042	165971	-	5367	7268	1984	peg.160	Porphobilinogen deaminase (EC 2.5.1.61)	930	930	Porphobilinogen deaminase (EC 2.5.1.61)	peg.161	165016	165945	-	18989	18366	18599
166090	167473	+	11821	10732	1919	peg.162	Argininosuccinate lyase (EC 4.3.2.1)	1383	1383	Argininosuccinate lyase (EC 4.3.2.1)	peg.162	166065	167447	+	12443	12343	11082
167565	168929	+	2561	2008	278	peg.163	membrane protein, putative	1365	1365	membrane protein, putative	peg.163	167539	168903	+	2019	1718	1874
168926	169141	-	489	425	84	peg.164	hypothetical protein	216	216	hypothetical protein	peg.164	168900	169115	-	327	231	255
169168	169518	-	270	295	63	peg.165	FIG016502: iron uptake protein	351	351	FIG016502: iron uptake protein	peg.165	169142	169492	-	293	191	239
169518	171161	-	2351	2679	2256	peg.166	FIG138928: iron-regulated membrane protein	1644	1644	FIG138928: iron-regulated membrane protein	peg.166	169492	171135	-	3025	3081	3587
171158	171439	-	987	1091	2060	peg.167	FIG024006: iron uptake protein	282	282	FIG024006: iron uptake protein	peg.167	171132	171413	-	1775	1987	2086
171975	174056	-	2077	2740	1677	peg.168	TonB-dependent siderophore receptor	2082	2373	TonB-dependent siderophore receptor	peg.168	171949	174321	-	1188	1123	1308
174064	174306	-	864	1020	1367	peg.169	FIG006045: Sigma factor, ECF subfamily	243	501	FIG006045: Sigma factor, ECF subfamily	peg.193	200698	201198	-	2137	3030	3950
175608	177152	+	2597	4532	1299	peg.171	Filamentation induced by cAMP protein Fic	1545	1545	Filamentation induced by cAMP protein Fic	peg.194	201490	203034	+	8484	10246	11540
177112	177264	-	530	699	148	peg.172	hypothetical protein	153	153	hypothetical protein	peg.195	202994	203146	-	1470	2041	2041
177218	177400	+	535	712	159	peg.173	hypothetical protein	183	174	hypothetical protein	peg.196	203109	203282	+	1409	1945	2104
177621	179969	-	8606	9715	1884	peg.174	Ferrichrome-iron receptor	2349	2349	Ferrichrome-iron receptor	peg.197	203518	205866	-	8570	8850	10837
180186	181184	-	548	725	672	peg.175	putative transmembrane sensor	999	999	putative transmembrane sensor	peg.198	206083	207081	-	461	473	710
181181	181690	-	644	856	1705	peg.176	FIG006045: Sigma factor, ECF subfamily	510	510	FIG006045: Sigma factor, ECF subfamily	peg.199	207078	207587	-	948	1113	1295
181898	184324	-	3903	4640	1015	peg.177	Ferrichrome-iron receptor	2427	2427	Ferrichrome-iron receptor	peg.201	207795	210221	-	3769	3679	4445
184400	185353	-	962	1179	580	peg.179	Fe2+-dicitrate sensor, membrane component	954	954	Fe2+-dicitrate sensor, membrane component	peg.202	210297	211250	-	1059	1261	1374
185359	185856	-	792	1004	741	peg.180	RNA polymerase sigma-70 factor, ECF subfamily	498	498	RNA polymerase sigma-70 factor, ECF subfamily	peg.203	211256	211753	-	980	955	1028
186009	188456	-	3473	4104	1040	peg.181	TonB-dependent siderophore receptor	2448	2448	TonB-dependent siderophore receptor	peg.204	211906	214353	-	4958	4967	5681
188791	189732	-	3235	3824	2144	peg.182	Fe2+-dicitrate sensor, membrane component	942	942	Fe2+-dicitrate sensor, membrane component	peg.205	214688	215629	-	3698	3928	4325
189746	190114	-	1478	1805	1549	peg.183	probable sigma-70 factor, ECF subfamily	369	369	probable sigma-70 factor, ECF subfamily	peg.206	215643	216011	-	1998	2306	2308
190727	191182	-	1085	1351	476	peg.184	hypothetical protein	456	456	hypothetical protein	peg.207	216624	217079	-	1092	1211	1485
191235	192365	-	1755	2078	598	peg.185	GNAT family acetyltransferase VC2332	1131	1131	GNAT family acetyltransferase VC2332	peg.208	217132	218262	-	1704	1900	1918
192349	193419	-	2266	3081	881	peg.186	hypothetical protein	1071	1071	hypothetical protein	peg.209	218246	219316	-	2829	2443	2510
193439	193555	+	317	475	148	peg.187	hypothetical protein	117	117	hypothetical protein	peg.210	219336	219452	+	512	424	446
193587	195071	+	4717	4267	713	peg.188	ribosomal protein S6 glutaminyl transferase related protein	1485	1485	ribosomal protein S6 glutaminyl transferase related protein	peg.211	219484	220968	+	2983	2570	2624
195149	197206	-	22863	15903	4330	peg.189	TonB-dependent receptor	2058	2058	TonB-dependent receptor	peg.212	221046	223103	-	11253	7489	7932
197359	198252	+	5723	11688	4041	peg.190	DnaJ-class molecular chaperone CbpA	894	894	DnaJ-class molecular chaperone CbpA	peg.213	223256	224149	+	11374	11596	17546
198274	199659	+	6213	12540	3059	peg.191	HtrA protease/chaperone protein / Serine protease (Protease DO) (EC 3.4.21.-)	1386	1386	HtrA protease/chaperone protein / Serine protease (Protease DO) (EC 3.4.21.-)	peg.214	224171	225556	+	13556	14870	22572
199771	200247	-	2532	3917	4538	peg.192	COGs COG3558	477	477	COGs COG3558	peg.215	225668	226144	-	5327	5890	7483
200349	200924	+	1772	2152	610	peg.193	Transcriptional regulator, TetR family	576	576	Transcriptional regulator, TetR family	peg.216	226246	226821	+	1381	1244	1630
201406	201558	+	1820	1906	613	peg.194	hypothetical protein	153	153	hypothetical protein	peg.217	227303	227455	+	2503	2751	3093
201727	202206	+	8918	9358	3548	peg.195	Bacterioferritin	480	480	Bacterioferritin	peg.218	227624	228103	+	6836	6957	7779
202914	203828	-	9948	9437	2165	peg.196	hypothetical protein	915	915	hypothetical protein	peg.219	228811	229725	-	8469	9569	10831
203862	205229	-	8639	6028	1392	peg.197	N-acetylglucosamine-1-phosphate uridyltransferase (EC 2.7.7.23) / Glucosamine-1-phosphate N-acetyltransferase (EC 2.3.1.157)	1368	1368	N-acetylglucosamine-1-phosphate uridyltransferase (EC 2.7.7.23) / Glucosamine-1-phosphate N-acetyltransferase (EC 2.3.1.157)	peg.220	229759	231126	-	4921	4276	4076
205325	205747	-	39582	23995	3887	peg.198	ATP synthase epsilon chain (EC 3.6.3.14)	423	423	ATP synthase epsilon chain (EC 3.6.3.14)	peg.221	231222	231644	-	29218	15844	13455
205766	207142	-	110302	63724	12411	peg.199	ATP synthase beta chain (EC 3.6.3.14)	1377	1377	ATP synthase beta chain (EC 3.6.3.14)	peg.222	231663	233039	-	84275	46879	35939
207193	207990	-	41305	23395	3787	peg.200	ATP synthase gamma chain (EC 3.6.3.14)	798	798	ATP synthase gamma chain (EC 3.6.3.14)	peg.223	233090	233887	-	27382	13011	10137
208074	209615	-	95755	56801	12793	peg.201	ATP synthase alpha chain (EC 3.6.3.14)	1542	1542	ATP synthase alpha chain (EC 3.6.3.14)	peg.224	233971	235512	-	67479	34580	26370
209640	210170	-	39756	23517	4682	peg.202	ATP synthase delta chain (EC 3.6.3.14)	531	531	ATP synthase delta chain (EC 3.6.3.14)	peg.225	235537	236067	-	27381	15041	11462
210183	210653	-	45829	27564	5622	peg.203	ATP synthase F0 sector subunit b	471	471	ATP synthase F0 sector subunit b	peg.226	236080	236550	-	34955	20992	16768
210699	210932	-	16451	8912	1775	peg.204	ATP synthase F0 sector subunit c	234	234	ATP synthase F0 sector subunit c	peg.227	236596	236829	-	9863	4986	4044
210990	211889	-	57155	39913	6773	peg.205	ATP synthase F0 sector subunit a	900	900	ATP synthase F0 sector subunit a	peg.228	236887	237786	-	33737	21182	19135
211897	212139	-	31748	26387	3852	peg.206	hypothetical protein	243	375	hypothetical protein	peg.229	237794	238168	-	23791	17230	17557
212559	213422	-	13348	10640	2247	peg.207	Chromosome (plasmid) partitioning protein ParB	864	864	Chromosome (plasmid) partitioning protein ParB	peg.230	238456	239319	-	13075	10600	9253
213439	214221	-	16727	14149	2501	peg.208	Chromosome (plasmid) partitioning protein ParA	783	783	Chromosome (plasmid) partitioning protein ParA	peg.231	239336	240118	-	13286	9758	8843
214227	214853	-	9890	9709	1332	peg.209	rRNA small subunit 7-methylguanosine (m7G) methyltransferase GidB	627	627	rRNA small subunit 7-methylguanosine (m7G) methyltransferase GidB	peg.232	240124	240750	-	14579	10699	9585
214853	216736	-	18327	18740	2694	peg.210	tRNA uridine 5-carboxymethylaminomethyl modification enzyme GidA	1884	1884	tRNA uridine 5-carboxymethylaminomethyl modification enzyme GidA	peg.233	240750	242633	-	29958	23041	22662
218074	218259	+	4267	3835	881	peg.213	Diacylglycerol kinase (EC 2.7.1.107)	186	360	Diacylglycerol kinase (EC 2.7.1.107)	peg.234	242782	243141	+	2780	2466	2726
218256	219032	-	4646	4254	843	peg.214	Prolipoprotein diacylglyceryl transferase (EC 2.4.99.-)	777	777	Prolipoprotein diacylglyceryl transferase (EC 2.4.99.-)	peg.235	243138	243914	-	3005	2437	2330
219313	220032	+	847	654	444	peg.215	Conserved hypothetical protein 2001	720	720	Conserved hypothetical protein 2001	peg.236	244195	244914	+	549	505	496
220088	220426	+	1043	1191	370	peg.216	Nitrogen regulatory protein P-II	339	339	Nitrogen regulatory protein P-II	peg.237	244970	245308	+	1111	1029	1045
220523	221728	+	3157	3378	835	peg.217	Ammonium transporter	1206	1284	Ammonium transporter	peg.238	245327	246610	+	4425	3566	3718
221800	222864	-	11729	10474	1183	peg.218	Uroporphyrinogen III decarboxylase (EC 4.1.1.37)	1065	1065	Uroporphyrinogen III decarboxylase (EC 4.1.1.37)	peg.239	246682	247746	-	20662	17810	18426
222998	224404	-	30561	31390	3546	peg.219	Glutamate synthase [NADPH] small chain (EC 1.4.1.13)	1407	1407	Glutamate synthase [NADPH] small chain (EC 1.4.1.13)	peg.240	247880	249286	-	72230	64531	66510
224428	228819	-	120668	146325	18917	peg.220	Glutamate synthase [NADPH] large chain (EC 1.4.1.13)	4392	4392	Glutamate synthase [NADPH] large chain (EC 1.4.1.13)	peg.241	249310	253701	-	328625	316106	344868
228954	229079	-	5049	6159	1053	peg.221	hypothetical protein	126	126	hypothetical protein	peg.242	253836	253961	-	11870	12455	15348
229153	229647	+	7532	6695	1139	peg.222	Phosphoribosylaminoimidazole carboxylase catalytic subunit (EC 4.1.1.21)	495	495	Phosphoribosylaminoimidazole carboxylase catalytic subunit (EC 4.1.1.21)	peg.243	254035	254529	+	8187	8288	9440
229662	230792	+	11164	8733	1356	peg.223	Phosphoribosylaminoimidazole carboxylase ATPase subunit (EC 4.1.1.21)	1131	1131	Phosphoribosylaminoimidazole carboxylase ATPase subunit (EC 4.1.1.21)	peg.244	254544	255674	+	11628	10331	10812
230834	231067	+	2391	1821	291	peg.224	Mll3944 protein	234	216	Mll3944 protein	peg.245	255734	255949	+	2499	2332	2406
231121	233403	-	31340	28601	4220	peg.225	DNA topoisomerase I (EC 5.99.1.2)	2283	2283	DNA topoisomerase I (EC 5.99.1.2)	peg.246	256003	258285	-	34647	29767	31556
233488	233955	-	38173	39572	6499	peg.226	Protein of unknown function Smg	468	468	Protein of unknown function Smg	peg.247	258370	258837	-	51417	53131	53640
233979	235100	-	14001	14956	2494	peg.227	Rossmann fold nucleotide-binding protein Smf possibly involved in DNA uptake	1122	1122	Rossmann fold nucleotide-binding protein Smf possibly involved in DNA uptake	peg.248	258861	259982	-	23066	22775	24034
235111	236142	-	20208	22050	5842	peg.228	Uncharacterized protein with LysM domain, COG1652	1032	1032	Uncharacterized protein with LysM domain, COG1652	peg.249	259993	261024	-	42234	42480	41507
236329	236646	+	8682	10061	2414	peg.229	Cytochrome c553	318	318	Cytochrome c553	peg.250	261211	261528	+	16652	18390	18874
236685	237188	+	13419	14213	2558	peg.230	Peptide deformylase (EC 3.5.1.88)	504	504	Peptide deformylase (EC 3.5.1.88)	peg.251	261567	262070	+	21855	24279	25550
237197	238129	+	12116	12380	2117	peg.231	Methionyl-tRNA formyltransferase (EC 2.1.2.9)	933	933	Methionyl-tRNA formyltransferase (EC 2.1.2.9)	peg.252	262079	263011	+	17279	19533	21979
238122	239429	+	10623	10743	1262	peg.232	Ribosomal RNA small subunit methyltransferase B (EC 2.1.1.-)	1308	1308	Ribosomal RNA small subunit methyltransferase B (EC 2.1.1.-)	peg.253	263004	264311	+	16459	19535	23092
239407	239988	+	5317	5431	784	peg.233	Probable proline rich signal peptide protein	582	594	Probable proline rich signal peptide protein	peg.254	264277	264870	+	8101	9084	11020
239973	242132	+	8648	8529	1291	peg.234	Nitrogen regulation protein NtrY (EC 2.7.3.-)	2160	2160	Nitrogen regulation protein NtrY (EC 2.7.3.-)	peg.255	264855	267014	+	11427	12083	13779
242135	243409	+	12601	13130	2627	peg.235	Nitrogen regulation protein NtrX	1275	1275	Nitrogen regulation protein NtrX	peg.256	267017	268291	+	18931	18612	20153
243419	244792	+	8317	7942	1051	peg.236	Trk system potassium uptake protein TrkA	1374	1374	Trk system potassium uptake protein TrkA	peg.257	268301	269674	+	9752	9352	9668
244796	245353	+	3292	2592	383	peg.237	UPF0301 protein YqgE	558	522	UPF0301 protein YqgE	peg.258	269714	270235	+	3359	2904	2839
245350	245769	+	6494	5696	1082	peg.238	Putative Holliday junction resolvase YqgF	420	420	Putative Holliday junction resolvase YggF	peg.259	270232	270651	+	5278	5085	4666
245772	246296	+	6668	5811	1146	peg.239	Uracil phosphoribosyltransferase (EC 2.4.2.9) / Pyrimidine operon regulatory protein PyrR	525	525	Uracil phosphoribosyltransferase (EC 2.4.2.9) / Pyrimidine operon regulatory protein PyrR	peg.260	270654	271178	+	6222	6094	5726
246286	247257	+	8447	6856	1256	peg.240	Aspartate carbamoyltransferase (EC 2.1.3.2)	972	972	Aspartate carbamoyltransferase (EC 2.1.3.2)	peg.261	271168	272139	+	6535	6430	6594
247257	248540	+	11898	11847	1714	peg.241	Dihydroorotase (EC 3.5.2.3)	1284	1284	Dihydroorotase (EC 3.5.2.3)	peg.262	272139	273422	+	7362	5903	5554
248559	248735	+	2278	2054	333	peg.242	hypothetical protein	177	177	hypothetical protein	peg.263	273442	273618	+	1477	1277	1303
248732	249496	+	12732	12018	937	peg.243	hypothetical protein	765	756	hypothetical protein	peg.264	273615	274370	+	5721	4876	6066
249883	249959	-	7559	6894	358	rna.2	tRNA-Asp-GTC	77	77	tRNA-Asp-GTC	rna.2	274800	274876	-	3270	2848	3581
250185	251021	-	21751	20196	6118	peg.244	Pseudoazurin	837	837	Pseudoazurin	peg.265	275101	275937	-	26441	26530	28601
251167	253386	-	14508	14324	2840	peg.245	Isocitrate dehydrogenase [NADP] (EC 1.1.1.42); Monomeric isocitrate dehydrogenase [NADP] (EC 1.1.1.42)	2220	2220	Isocitrate dehydrogenase [NADP] (EC 1.1.1.42); Monomeric isocitrate dehydrogenase [NADP] (EC 1.1.1.42)	peg.266	276083	278302	-	26392	28061	31890
253874	254896	-	6951	6281	1347	peg.246	Ferric iron ABC transporter, ATP-binding protein	1023	1023	Ferric iron ABC transporter, ATP-binding protein	peg.267	278790	279812	-	7562	7651	8134
254893	256359	-	4580	4308	875	peg.247	Ferric iron ABC transporter, permease protein	1467	1467	Ferric iron ABC transporter, permease protein	peg.268	279809	281275	-	7373	7590	8024
256413	257450	-	5646	5709	2491	peg.248	Ferric iron ABC transporter, iron-binding protein	1038	1038	Ferric iron ABC transporter, iron-binding protein	peg.269	281329	282366	-	7080	7649	8358
257451	258263	-	4481	4713	6582	peg.249	hypothetical protein	813	813	hypothetical protein	peg.270	282367	283179	-	6396	7480	7605
258898	259011	-	342	458	127	peg.250	hypothetical protein	114	114	hypothetical protein	peg.271	283814	283927	-	462	589	611
259557	261725	+	5153	5611	3502	peg.251	TonB-dependent receptor	2169	2169	TonB-dependent receptor	peg.272	284473	286641	+	4547	4639	5493
262304	262426	+	4834	3004	899	peg.252	hypothetical protein	123	123	hypothetical protein	peg.273	287220	287342	+	852	516	496
262548	262973	-	53497	47535	13562	peg.253	Pseudoazurin	426	426	Pseudoazurin	peg.274	287464	287889	-	55102	36177	25993
263280	264356	-	3676	3970	1540	peg.255	Putative permease PerM (= YfgO)	1077	1077	Putative permease PerM (= YfgO)	peg.275	288196	289272	-	5308	6264	6664
264424	265599	+	2712	2943	797	peg.256	Probable Co/Zn/Cd efflux system membrane fusion protein	1176	1080	Probable Co/Zn/Cd efflux system membrane fusion protein	peg.276	289436	290515	+	2984	3340	3863
265606	268770	+	7736	7282	1632	peg.257	Acriflavin resistance protein	3165	3165	Acriflavin resistance protein	peg.277	290522	293686	+	9736	10258	12621
268746	269243	-	1614	1668	361	peg.258	lipoprotein Blc	498	498	lipoprotein Blc	peg.278	293662	294159	-	1615	1652	2104
269325	269582	+	727	722	163	peg.259	Alcohol dehydrogenase, class IV	258	258	Alcohol dehydrogenase, class IV	peg.279	294241	294498	+	799	607	754
269608	270003	-	1407	1391	336	peg.260	hypothetical protein	396	396	hypothetical protein	peg.280	294524	294919	-	1485	1368	1387
270061	271071	-	6488	6250	1397	peg.261	Fructose-1,6-bisphosphatase, type I (EC 3.1.3.11)	1011	1011	Fructose-1,6-bisphosphatase, type I (EC 3.1.3.11)	peg.281	294977	295987	-	5916	5369	5968
271231	272046	-	11822	9864	1684	peg.262	Formylmethanofuran dehydrogenase (tungsten) subunit C (EC 1.2.99.5)	816	816	Formylmethanofuran dehydrogenase (tungsten) subunit C (EC 1.2.99.5)	peg.282	296147	296962	-	17484	16542	16131
272043	272945	-	15777	14115	2501	peg.263	Formylmethanofuran--tetrahydromethanopterin N-formyltransferase (EC 2.3.1.101)	903	903	Formylmethanofuran--tetrahydromethanopterin N-formyltransferase (EC 2.3.1.101)	peg.283	296959	297861	-	25068	24238	22929
272942	274609	-	22807	19393	4526	peg.264	Formylmethanofuran dehydrogenase subunit A (EC 1.2.99.5)	1668	1668	Formylmethanofuran dehydrogenase subunit A (EC 1.2.99.5)	peg.284	297858	299525	-	30170	27984	28791
274622	275896	-	13933	13304	3881	peg.265	Formylmethanofuran dehydrogenase subunit B (EC 1.2.99.5)	1275	1275	Formylmethanofuran dehydrogenase subunit B (EC 1.2.99.5)	peg.285	299538	300812	-	18469	16941	17924
275864	276010	+	2736	2671	697	peg.266	hypothetical protein	147	147	hypothetical protein	peg.286	300780	300926	+	3253	2753	3236
275990	276535	-	7079	6612	1493	peg.267	FIG00858078: hypothetical protein	546	546	FIG00858078: hypothetical protein	peg.287	300906	301451	-	8753	7943	8894
276598	278361	-	24459	20655	3765	peg.268	Arginyl-tRNA synthetase (EC 6.1.1.19)	1764	1764	Arginyl-tRNA synthetase (EC 6.1.1.19)	peg.288	301514	303277	-	24771	21680	23025
278439	280613	-	8741	9972	2120	peg.269	Helicase PriA essential for oriC/DnaA-independent DNA replication	2175	2175	Helicase PriA essential for oriC/DnaA-independent DNA replication	peg.289	303355	305529	-	10510	11098	12894
280859	282472	-	3010	3915	798	peg.270	Sodium-dependent phosphate transporter	1614	1551	Sodium-dependent phosphate transporter	peg.290	305775	307325	-	4272	4257	5538
282571	283056	+	7339	8353	1991	peg.272	Dihydrofolate reductase (EC 1.5.1.3)	486	486	Dihydrofolate reductase (EC 1.5.1.3)	peg.291	307487	307972	+	10450	11241	13628
283053	283289	-	5414	6457	1884	peg.273	DNA-binding protein inhibitor Id-2-related protein	237	237	DNA-binding protein inhibitor Id-2-related protein	peg.292	307969	308205	-	8183	9342	10227
283693	283941	+	9168	11586	3721	peg.274	hypothetical protein	249	249	hypothetical protein	peg.293	308609	308857	+	18096	20992	22864
283953	284297	+	9429	11800	2855	peg.275	Pentapeptide repeat domain protein	345	345	Pentapeptide repeat domain protein	peg.294	308869	309213	+	15551	17770	18971
284301	285044	-	15139	15933	2168	peg.276	Twin-arginine translocation protein TatC	744	744	Twin-arginine translocation protein TatC	peg.295	309217	309960	-	14139	15504	18758
285034	285327	-	8721	8498	1133	peg.277	Twin-arginine translocation protein TatB	294	321	Twin-arginine translocation protein TatB	peg.296	309950	310270	-	7341	7496	8408
285360	285605	-	7237	7153	1398	peg.278	Twin-arginine translocation protein TatA	246	246	Twin-arginine translocation protein TatA	peg.297	310276	310521	-	9845	10302	11387
285615	285953	-	8710	9039	2211	peg.279	Histidine triad (HIT) nucleotide-binding protein, similarity with At5g48545 and yeast YDL125C (HNT1)	339	339	Histidine triad (HIT) nucleotide-binding protein, similarity with At5g48545 and yeast YDL125C (HNT1)	peg.298	310531	310869	-	13184	13922	14755
285950	286270	-	6414	5996	1096	peg.280	Phosphoribosyl-ATP pyrophosphatase (EC 3.6.1.31)	321	321	Phosphoribosyl-ATP pyrophosphatase (EC 3.6.1.31)	peg.299	310866	311186	-	7281	7341	7682
286267	286650	-	6334	5196	942	peg.281	Phosphoribosyl-AMP cyclohydrolase (EC 3.5.4.19)	384	384	Phosphoribosyl-AMP cyclohydrolase (EC 3.5.4.19)	peg.300	311183	311566	-	7663	7528	7730
286647	287420	-	14100	12012	2123	peg.282	Imidazole glycerol phosphate synthase cyclase subunit (EC 4.1.3.-)	774	774	Imidazole glycerol phosphate synthase cyclase subunit (EC 4.1.3.-)	peg.301	311563	312336	-	23487	22980	22937
287426	288175	-	17409	15399	2927	peg.283	Phosphoribosylformimino-5-aminoimidazole carboxamide ribotide isomerase (EC 5.3.1.16)	750	750	Phosphoribosylformimino-5-aminoimidazole carboxamide ribotide isomerase (EC 5.3.1.16)	peg.302	312342	313091	-	25257	25442	25576
288201	288836	-	18629	16509	2452	peg.284	Imidazole glycerol phosphate synthase amidotransferase subunit (EC 2.4.2.-)	636	636	Imidazole glycerol phosphate synthase amidotransferase subunit (EC 2.4.2.-)	peg.303	313117	313752	-	16814	16235	17571
288884	289477	-	25413	23424	3773	peg.285	Imidazoleglycerol-phosphate dehydratase (EC 4.2.1.19)	594	594	Imidazoleglycerol-phosphate dehydratase (EC 4.2.1.19)	peg.304	313800	314393	-	20384	17713	17802
289575	290324	+	8084	8217	1980	peg.286	Fumarate and nitrate reduction regulatory protein	750	780	Fumarate and nitrate reduction regulatory protein	peg.305	314461	315240	+	12622	13591	13580
291149	292693	-	7568	7942	971	peg.288	Proposed peptidoglycan lipid II flippase MurJ	1545	1545	Proposed peptidoglycan lipid II flippase MurJ	peg.307	316064	317608	-	10798	10199	12491
292746	293366	+	4625	4945	660	peg.289	hypothetical protein	621	621	hypothetical protein	peg.308	317661	318281	+	5062	5129	6377
293363	294274	-	7111	7560	2285	peg.290	Hydrogen peroxide-inducible genes activator	912	912	Hydrogen peroxide-inducible genes activator	peg.309	318278	319189	-	8775	9743	12048
294415	294579	+	1510	1934	325	peg.291	Rubredoxin	165	165	Rubredoxin	peg.310	319330	319494	+	1784	1720	1820
294674	295750	+	8136	9585	1137	peg.292	DNA recombination and repair protein RecF	1077	1077	DNA recombination and repair protein RecF	peg.311	319589	320665	+	9517	8752	10476
295823	298237	+	26580	29087	4651	peg.293	DNA gyrase subunit B (EC 5.99.1.3)	2415	2415	DNA gyrase subunit B (EC 5.99.1.3)	peg.312	320738	323152	+	41104	40560	44009
298638	299954	-	25947	26940	6327	peg.294	NADH dehydrogenase (EC 1.6.99.3)	1317	1317	NADH dehydrogenase (EC 1.6.99.3)	peg.313	323549	324865	-	30204	29678	30397
300092	300652	+	7368	8885	1728	peg.295	Archaeal flavoprotein COG1036	561	561	Archaeal flavoprotein COG1036	peg.314	325003	325563	+	13658	13872	15235
300645	302072	+	24317	26733	3128	peg.296	Related to Dihydropteroate synthase	1428	1428	Related to Dihydropteroate synthase	peg.315	325556	326983	+	31599	31509	33351
302086	302670	+	4882	4941	640	peg.297	DUF447 family protein	585	585	DUF447 family protein	peg.316	326997	327581	+	6287	6532	7106
302660	303367	+	6097	7125	936	peg.298	duf556 family protein	708	708	duf556 family protein	peg.317	327571	328278	+	8897	8812	8888
303427	305706	-	64182	84925	42787	peg.299	5-methyltetrahydropteroyltriglutamate--homocysteine methyltransferase (EC 2.1.1.14)	2280	2280	5-methyltetrahydropteroyltriglutamate--homocysteine methyltransferase (EC 2.1.1.14)	peg.318	328338	330617	-	5929	5086	5915
305807	306703	+	1782	1964	507	peg.300	Transcriptional activator MetR	897	897	Transcriptional activator MetR	peg.319	330718	331614	+	2590	2547	3398
306700	307503	-	5135	5149	760	peg.301	Chemotaxis regulator - transmits chemoreceptor signals to flagelllar motor components CheY	804	804	Chemotaxis regulator - transmits chemoreceptor signals to flagelllar motor components CheY	peg.320	331611	332414	-	7475	7667	9410
307516	308070	-	7139	7937	1534	peg.302	DJ-1/YajL/PfpI superfamily, includes chaperone protein YajL (former ThiJ), parkinsonism-associated protein DJ-1, peptidases PfpI, Hsp31	555	555	DJ-1/YajL/PfpI superfamily, includes chaperone protein YajL (former ThiJ), parkinsonism-associated protein DJ-1, peptidases PfpI, Hsp31	peg.321	332427	332981	-	15948	18412	19317
308080	309411	-	22774	25236	5377	peg.303	Carboxyl-terminal protease (EC 3.4.21.102)	1332	1332	Carboxyl-terminal protease (EC 3.4.21.102)	peg.322	332991	334322	-	44863	50803	52123
309436	310545	-	11840	12615	2356	peg.304	Lipoprotein NlpD	1110	1155	Lipoprotein NlpD	peg.323	334347	335501	-	21997	25310	28830
310593	312125	-	12423	16596	2666	peg.305	2,3-bisphosphoglycerate-independent phosphoglycerate mutase (EC 5.4.2.1)	1533	1533	2,3-bisphosphoglycerate-independent phosphoglycerate mutase (EC 5.4.2.1)	peg.324	335504	337036	-	34785	41223	43229
312284	312574	+	7986	8402	1527	peg.306	Transcriptional regulator, ArsR family	291	291	Transcriptional regulator, ArsR family	peg.325	337195	337485	+	13789	15532	16121
312610	313029	+	10640	10925	1873	peg.307	FIG136845: Rhodanese-related sulfurtransferase	420	420	FIG136845: Rhodanese-related sulfurtransferase	peg.326	337521	337940	+	14316	15486	17556
313046	313303	+	8060	7746	1450	peg.308	Glutaredoxin 3	258	258	Glutaredoxin 3	peg.327	337957	338214	+	10570	11659	12832
313325	313807	+	17622	18428	4160	peg.309	Protein export cytoplasm chaperone protein (SecB, maintains protein to be exported in unfolded state)	483	483	Protein export cytoplasm chaperone protein (SecB, maintains protein to be exported in unfolded state)	peg.328	338237	338719	+	30899	33148	33703
313817	314851	+	21884	23606	3858	peg.310	Glycerol-3-phosphate dehydrogenase [NAD(P)+] (EC 1.1.1.94)	1035	1035	Glycerol-3-phosphate dehydrogenase [NAD(P)+] (EC 1.1.1.94)	peg.329	338729	339763	+	53495	56439	59322
314876	315751	+	25592	24607	4374	peg.311	FIG00857728: hypothetical protein	876	876	FIG00857728: hypothetical protein	peg.330	339788	340663	+	37148	37876	40572
315805	316968	-	4510	5113	809	peg.312	COG1565: Uncharacterized conserved protein	1164	1164	COG1565: Uncharacterized conserved protein	peg.331	340717	341880	-	5883	5852	7528
316985	317704	+	3723	3993	898	peg.313	FolM Alternative dihydrofolate reductase 1	720	720	FolM Alternative dihydrofolate reductase 1	peg.332	341897	342616	+	4182	4058	5165
318160	318513	-	2591	2257	531	peg.314	Dihydroneopterin aldolase (EC 4.1.2.25)	354	354	Dihydroneopterin aldolase (EC 4.1.2.25)	peg.333	343072	343425	-	2998	2873	3504
318495	318623	-	876	855	143	peg.315	hypothetical protein	129	129	hypothetical protein	peg.334	343407	343535	-	985	896	1095
318665	319186	+	3418	3283	473	peg.316	Acyl-phosphate:glycerol-3-phosphate O-acyltransferase PlsY	522	597	Acyl-phosphate:glycerol-3-phosphate O-acyltransferase PlsY	peg.335	343502	344098	+	4405	4447	4593
319178	320194	-	6762	6119	1108	peg.317	TsaD/Kae1/Qri7 protein, required for threonylcarbamoyladenosine t(6)A37 formation in tRNA	1017	1017	TsaD/Kae1/Qri7 protein, required for threonylcarbamoyladenosine t(6)A37 formation in tRNA	peg.336	344090	345106	-	7660	7711	8541
320347	320562	+	60862	58207	5821	peg.318	SSU ribosomal protein S21p	216	216	SSU ribosomal protein S21p	peg.337	345259	345474	+	64046	70751	89281
320586	321047	+	110263	108153	9313	peg.319	Transamidase GatB domain protein	462	462	Transamidase GatB domain protein	peg.338	345498	345959	+	155255	174801	209961
321116	322840	+	36967	43029	4215	peg.320	DNA primase (EC 2.7.7.-)	1725	1725	DNA primase (EC 2.7.7.-)	peg.339	346028	347752	+	59254	70313	106220
322936	324774	+	134110	196972	23351	peg.321	RNA polymerase sigma factor RpoD	1839	1839	RNA polymerase sigma factor RpoD	peg.340	347848	349686	+	473808	537599	645645
324785	324861	+	4276	4503	1307	rna.3	tRNA-Met-CAT	77	77	tRNA-Met-CAT	rna.3	349697	349773	+	7618	8399	10097
324868	326013	-	24257	37167	18033	peg.322	Integrase	1146	1146	Integrase	peg.341	349780	350925	-	40205	52774	50079
326606	327340	+	1058	1974	1894	peg.323	hypothetical protein	735	699	hypothetical protein	peg.342	351554	352252	+	2368	2676	3809
327510	327875	+	689	990	427	peg.324	hypothetical protein	366	366	hypothetical protein	peg.343	352422	352787	+	1428	1608	2261
327856	329661	+	2695	3627	805	peg.325	MobA	1806	1806	MobA	peg.344	352768	354573	+	4470	4853	7418
329676	330023	-	1194	1504	309	peg.326	hypothetical protein	348	348	hypothetical protein	peg.345	354588	354935	-	1618	1922	2582
330083	331198	-	2465	3522	1016	peg.327	ATP-dependent protease La (EC 3.4.21.53) Type I	1116	1116	ATP-dependent protease La (EC 3.4.21.53) Type I	peg.346	354995	356110	-	3698	4092	6205
331232	331651	-	711	1234	1099	peg.328	hypothetical protein	420	420	hypothetical protein	peg.347	356144	356563	-	973	975	1455
331820	332050	-	784	936	175	peg.329	hypothetical protein	231	231	hypothetical protein	peg.348	356732	356962	-	892	997	1151
332272	332412	-	495	521	123	peg.330	hypothetical protein	141	141	hypothetical protein	peg.349	357184	357324	-	650	725	654
332454	332570	+	531	567	152	peg.331	hypothetical protein	117	117	hypothetical protein	peg.350	357366	357482	+	715	807	777
332532	333662	-	1896	2263	821	peg.332	ABC-type multidrug transport system, permease component	1131	1131	ABC-type multidrug transport system, permease component	peg.351	357444	358574	-	3051	3463	3746
333664	336426	-	1610	1986	419	peg.333	ABC-type multidrug transport system, permease component	2763	2694	ABC-type multidrug transport system, permease component	peg.352	358576	361269	-	3053	3060	3742
336430	337509	-	513	644	186	peg.334	HlyD family secretion protein	1080	1080	HlyD family secretion protein	peg.353	361342	362421	-	919	1085	1056
337524	339011	-	1335	2133	3016	peg.335	RND efflux system, outer membrane lipoprotein CmeC	1488	1488	RND efflux system, outer membrane lipoprotein CmeC	peg.354	362436	363923	-	2858	3226	3947
339490	340128	+	1154	1156	1349	peg.336	Transcriptional regulator, TetR family	639	639	Transcriptional regulator, TetR family	peg.355	364402	365040	+	940	769	725
340220	340396	+	184	209	119	peg.337	hypothetical protein	177	246	hypothetical protein	peg.356	365063	365308	+	271	247	241
340377	341168	+	642	735	246	peg.338	putative membrane protein	792	792	putative membrane protein	peg.357	365289	366080	+	834	665	677
341165	343114	+	1775	1766	534	peg.339	hypothetical protein	1950	1950	hypothetical protein	peg.358	366077	368026	+	2304	2076	1863
343412	343564	-	279	252	51	peg.340	hypothetical protein	153	153	hypothetical protein	peg.360	368325	368477	-	150	131	209
344220	344969	+	1522	1773	375	peg.341	hypothetical protein	750	750	hypothetical protein	peg.361	369133	369882	+	2037	2138	2487
345146	345994	-	1090	1376	754	peg.342	Triosephosphate isomerase (EC 5.3.1.1)	849	849	Triosephosphate isomerase (EC 5.3.1.1)	peg.362	370059	370907	-	1403	1355	1610
346039	347043	-	910	1071	1626	peg.343	Fructose-1,6-bisphosphatase, type I (EC 3.1.3.11)	1005	1005	Fructose-1,6-bisphosphatase, type I (EC 3.1.3.11)	peg.363	370952	371956	-	1429	1331	1574
347124	348194	-	4913	3208	12411	peg.344	Fructose-bisphosphate aldolase class II (EC 4.1.2.13)	1071	1071	Fructose-bisphosphate aldolase class II (EC 4.1.2.13)	peg.364	372037	373107	-	2487	2688	2872
348701	349222	-	1580	1621	522	peg.345	FOG: Ankyrin repeat	522	522	FOG: Ankyrin repeat	peg.365	373614	374135	-	1367	1263	1215
349399	349572	+	1089	1109	265	peg.346	Pmp3 family protein	174	174	Pmp3 family protein	peg.366	374311	374484	+	787	701	572
349668	349796	-	903	989	249	peg.347	hypothetical protein	129	141	hypothetical protein	peg.367	374578	374718	-	770	686	664
350254	350613	+	1398	1794	378	peg.348	hypothetical protein	360	381	hypothetical protein	peg.369	375254	375634	+	1907	1882	2057
350832	351281	+	1434	1591	406	peg.350	Outer membrane protein A precursor	366	570	outer membrane protein	peg.370	375631	376200	+	2687	2825	2482
351297	352643	+	4370	5089	1602	peg.351	Type I secretion system, outer membrane component LapE	1347	1347	Type I secretion system, outer membrane component LapE	peg.371	376216	377562	+	8304	8817	7694
352781	354792	-	3688	4434	989	peg.352	Anaerobic dehydrogenases, typically selenocysteine-containing	2012	2054	Anaerobic dehydrogenases, typically selenocysteine-containing	peg.372	377690	379743	-	4649	4568	5246
355174	355668	+	3701	4152	2214	peg.353	Thiol peroxidase, Tpx-type (EC 1.11.1.15)	495	495	Thiol peroxidase, Tpx-type (EC 1.11.1.15)	peg.373	380125	380619	+	2587	2343	2330
355836	356483	+	5711	6923	1936	peg.354	hypothetical protein	648	648	hypothetical protein	peg.374	380788	381435	+	9190	10146	10001
356623	357087	+	3121	3428	980	peg.355	Isoquinoline 1-oxidoreductase alpha subunit (EC 1.3.99.16)	465	465	Isoquinoline 1-oxidoreductase alpha subunit (EC 1.3.99.16)	peg.375	381559	382023	+	881	738	770
357084	359402	+	15539	15502	3424	peg.356	Isoquinoline 1-oxidoreductase beta subunit (EC 1.3.99.16)	2319	2319	Isoquinoline 1-oxidoreductase beta subunit (EC 1.3.99.16)	peg.376	382020	384338	+	8649	8348	8319
359405	360400	+	5176	5021	879	peg.357	Xanthine and CO dehydrogenases maturation factor, XdhC/CoxF family	996	996	Xanthine and CO dehydrogenases maturation factor, XdhC/CoxF family	peg.377	384341	385336	+	2400	2577	2780
360413	361027	+	2460	2232	271	peg.358	CTP:molybdopterin cytidylyltransferase	615	615	CTP:molybdopterin cytidylyltransferase	peg.378	385349	385963	+	912	820	966
361024	361755	-	4286	4517	465	peg.359	cAMP-binding proteins - catabolite gene activator and regulatory subunit of cAMP-dependent protein kinases	732	732	cAMP-binding proteins - catabolite gene activator and regulatory subunit of cAMP-dependent protein kinases	peg.379	385960	386691	-	1624	1343	1360
362034	362198	-	838	751	237	peg.360	Protein of unknown function DUF1328	165	165	Protein of unknown function DUF1328	peg.380	386970	387134	-	664	701	666
362391	362576	+	4594	5231	1862	peg.361	hypothetical protein	186	186	hypothetical protein	peg.381	387328	387513	+	5402	6123	5005
362658	362930	+	7980	9683	3431	peg.362	hypothetical protein	273	273	hypothetical protein	peg.382	387595	387867	+	9557	10146	8859
362970	363404	+	7923	9245	2625	peg.363	hypothetical protein	435	435	hypothetical protein	peg.383	387907	388341	+	9528	9969	9254
363481	363837	+	5842	7076	1664	peg.364	hypothetical protein	357	357	hypothetical protein	peg.384	388418	388774	+	8708	7924	7954
363880	364071	+	5610	5264	1763	peg.365	hypothetical protein	192	192	hypothetical protein	peg.385	388817	389008	+	4200	3961	4775
364196	365584	+	5530	5360	1733	peg.366	sodium-solute symporter, putative	1389	1389	sodium-solute symporter, putative	peg.386	389133	390521	+	5429	4783	5275
365610	365870	+	1342	1456	560	peg.367	hypothetical protein	261	261	hypothetical protein	peg.387	390547	390807	+	1767	1813	1932
365903	366223	+	2800	2976	890	peg.368	hypothetical protein	321	321	hypothetical protein	peg.388	390840	391160	+	2008	1980	2109
366375	367589	+	6374	6258	1392	peg.369	Heavy metal RND efflux outer membrane protein, CzcC family	1215	1296	Heavy metal RND efflux outer membrane protein, CzcC family	peg.389	391231	392526	+	4118	3704	3481
367594	368820	+	4369	4048	914	peg.370	Probable Co/Zn/Cd efflux system membrane fusion protein	1227	1227	Probable Co/Zn/Cd efflux system membrane fusion protein	peg.390	392531	393757	+	2851	2480	2553
368830	371952	+	9301	9569	1597	peg.371	Cobalt-zinc-cadmium resistance protein CzcA; Cation efflux system protein CusA	3123	3123	Cobalt-zinc-cadmium resistance protein CzcA; Cation efflux system protein CusA	peg.391	393767	396889	+	9511	7881	7790
372030	372407	-	702	928	126	peg.372	hypothetical protein	378	378	hypothetical protein	peg.392	396967	397344	-	632	591	547
372613	374073	+	1589	1660	752	peg.373	Serine/Threonine protein kinase and Signal Transduction Histidine Kinase (STHK) with GAF and PAS/PAC sensor	1461	1461	Two-component sensor histidine kinase	peg.393	397550	399010	+	1828	1661	1748
374070	375497	+	2419	2793	571	peg.374	Response regulatory protein	1428	1428	Response regulatory protein	peg.394	399007	400434	+	3118	2580	2876
375494	376537	-	1271	1357	371	peg.375	hypothetical protein	1044	1134	hypothetical protein	peg.395	400431	401564	-	2125	1946	2135
377159	378514	-	4373	2977	1852	peg.376	Glutathione reductase (EC 1.8.1.7)	1356	1356	Glutathione reductase (EC 1.8.1.7)	peg.396	401841	403196	-	2483	1846	2063
378602	379126	-	6969	5012	8063	peg.377	Peroxiredoxin family protein/glutaredoxin	525	525	Peroxiredoxin family protein/glutaredoxin	peg.397	403284	403808	-	3058	2614	2281
379249	381448	-	8626	9262	2180	peg.378	diguanylate cyclase/phosphodiesterase (GGDEF & EAL domains) with PAS/PAC sensor(s)	2199	2199	diguanylate cyclase/phosphodiesterase (GGDEF & EAL domains) with PAS/PAC sensor(s)	peg.398	403931	406129	-	13648	13853	15749
381460	384423	-	10532	10288	2591	peg.380	Two-component hybrid sensor and regulator	2964	2964	Two-component hybrid sensor and regulator	peg.399	406141	409104	-	8082	7428	7784
384574	385134	-	3843	4089	872	peg.381	5-formyltetrahydrofolate cyclo-ligase (EC 6.3.3.2)	561	561	5-formyltetrahydrofolate cyclo-ligase (EC 6.3.3.2)	peg.400	409255	409815	-	5286	5081	5961
385131	385463	-	1965	2281	404	peg.382	Nitrite-sensitive transcriptional repressor NsrR	333	441	Nitrite-sensitive transcriptional repressor NsrR	peg.401	409812	410252	-	2540	2371	3133
385821	386889	+	7748	8535	1585	peg.384	Flavohemoprotein (Hemoglobin-like protein) (Flavohemoglobin) (Nitric oxide dioxygenase) (EC 1.14.12.17)	1069	1233	Flavohemoprotein (Hemoglobin-like protein) (Flavohemoglobin) (Nitric oxide dioxygenase) (EC 1.14.12.17)	peg.402	410339	411571	+	8034	8437	8245
387074	387391	+	3475	5838	2995	peg.385	hypothetical protein	318	318	hypothetical protein	peg.403	411756	412073	+	4672	5621	6708
387701	389026	-	5438	6162	1482	peg.386	Sensor protein PhoQ (EC 2.7.13.3)	1326	1326	Sensor protein PhoQ (EC 2.7.13.3)	peg.404	412383	413708	-	4783	4546	5316
389023	389685	-	4548	5882	1798	peg.387	DNA-binding response regulator	663	663	DNA-binding response regulator	peg.405	413705	414367	-	5970	5567	5942
389688	390008	-	2469	3049	963	peg.388	lipoprotein, putative	321	321	lipoprotein, putative	peg.406	414370	414690	-	3775	3311	3677
390445	391626	+	2492	3428	1792	peg.389	Cyclopropane-fatty-acyl-phospholipid synthase (EC 2.1.1.79)	1182	1038	Cyclopropane-fatty-acyl-phospholipid synthase (EC 2.1.1.79)	peg.407	415270	416307	+	3435	3837	3244
391766	393223	+	17419	28344	14600	peg.390	Catalase (EC 1.11.1.6)	1458	1458	Catalase (EC 1.11.1.6)	peg.408	416447	417904	+	28198	31289	44479
393289	393759	+	16363	35787	14302	peg.391	Non-specific DNA-binding protein Dps / Iron-binding ferritin-like antioxidant protein / Ferroxidase (EC 1.16.3.1)	471	471	Non-specific DNA-binding protein Dps / Iron-binding ferritin-like antioxidant protein / Ferroxidase (EC 1.16.3.1)	peg.409	417970	418440	+	37300	42405	53658
394171	395622	-	6995	7022	2451	peg.392	Aldehyde dehydrogenase (EC 1.2.1.3)	1452	1452	Aldehyde dehydrogenase (EC 1.2.1.3)	peg.410	418852	420303	-	10585	10522	11411
395632	397272	-	6182	6463	2300	peg.393	Acetolactate synthase large subunit (EC 2.2.1.6)	1641	1641	Acetolactate synthase large subunit (EC 2.2.1.6)	peg.411	420313	421953	-	6578	5949	5911
397359	398240	-	1768	1755	414	peg.394	Flagellar motor rotation protein MotB	882	882	Flagellar motor rotation protein MotB	peg.412	422040	422921	-	1535	1233	1278
398194	398331	-	280	263	55	peg.395	hypothetical protein	138	138	hypothetical protein	peg.413	422875	423012	-	267	223	213
398415	401369	+	6070	6295	1520	peg.396	diguanylate cyclase/phosphodiesterase (GGDEF & EAL domains) with PAS/PAC sensor(s)	2955	2955	diguanylate cyclase/phosphodiesterase (GGDEF & EAL domains) with PAS/PAC sensor(s)	peg.414	423096	426050	+	6226	5625	5833
401800	403110	+	3777	3872	963	peg.397	sodium-dependent transporter	1311	1311	sodium-dependent transporter	peg.415	426481	427791	+	4593	3903	4322
403107	403247	+	274	290	85	peg.398	hypothetical protein	141	141	hypothetical protein	peg.416	427788	427928	+	339	246	241
403240	405357	+	3139	2610	878	peg.399	Phospholipase D/Transphosphatidylase	2118	2118	Phospholipase D/Transphosphatidylase	peg.417	427921	430038	+	3321	2744	2893
405327	406061	+	997	884	177	peg.400	Endonuclease/exonuclease/phosphatase	735	735	Endonuclease/exonuclease/phosphatase	peg.418	430008	430742	+	807	838	787
406125	406283	+	311	293	57	peg.401	hypothetical protein	159	159	hypothetical protein	peg.419	430806	430964	+	223	202	319
406299	409253	+	6519	6472	1621	peg.402	putative exported protein	2955	2955	putative exported protein	peg.420	430980	433934	+	7871	7420	7195
409768	409890	+	1973	1857	249	peg.403	hypothetical protein	123	120	hypothetical protein	peg.421	434452	434571	+	1105	1141	1078
410013	410198	+	2394	2342	392	peg.404	Mobile element protein	186	186	Mobile element protein	peg.422	434694	434879	+	1438	1800	1410
410167	410940	-	9010	9196	1652	peg.405	Nitric oxide reductase activation protein NorQ	774	774	Nitric oxide reductase activation protein NorQ	peg.423	434848	435621	-	5854	7197	6089
410959	412830	-	25498	26163	4965	peg.406	Nitric oxide reductase activation protein NorD	1872	1872	Nitric oxide reductase activation protein NorD	peg.424	435640	437511	-	19344	23479	21961
412851	414263	-	61668	75199	33567	peg.407	Nitric-oxide reductase subunit B (EC 1.7.99.7)	1413	1413	Nitric-oxide reductase subunit B (EC 1.7.99.7)	peg.425	437532	438944	-	78338	101534	86171
414280	414729	-	21683	28107	23089	peg.408	Nitric-oxide reductase subunit C (EC 1.7.99.7)	450	450	Nitric-oxide reductase subunit C (EC 1.7.99.7)	peg.426	438961	439410	-	29169	34921	31751
415014	416570	+	14552	26934	8008	peg.409	Functional role page for Anaerobic nitric oxide reductase transcription regulator NorR	1557	1557	Functional role page for Anaerobic nitric oxide reductase transcription regulator NorR	peg.427	439695	441251	+	30814	36098	32053
416599	417174	+	10345	14406	4124	peg.410	Nitric oxide reductase activation protein NorE	576	576	Nitric oxide reductase activation protein NorE	peg.428	441280	441855	+	10858	12194	11538
417196	417423	+	5405	6614	1501	peg.411	hypothetical protein	228	228	hypothetical protein	peg.429	441877	442104	+	4756	5975	5874
417542	418762	-	24093	25805	4509	peg.412	NnrS protein involved in response to NO	1221	1221	NnrS protein involved in response to NO	peg.430	442223	443443	-	25074	27868	29444
419256	420263	-	9884	12926	1596	peg.413	Molybdenum cofactor biosynthesis protein MoaA	1008	1008	Molybdenum cofactor biosynthesis protein MoaA	peg.431	443937	444944	-	41643	36901	44504
420377	420658	-	2624	3632	553	peg.414	hypothetical protein	282	282	hypothetical protein	peg.432	445058	445339	-	13016	11874	14156
421560	423482	+	20227	23413	4177	peg.415	Nitrate/nitrite sensor protein (EC 2.7.3.-)	1923	1923	Nitrate/nitrite sensor protein (EC 2.7.3.-)	peg.433	446241	448163	+	44001	51556	54223
423479	424141	+	5797	7026	816	peg.416	Nitrate/nitrite response regulator protein	663	663	Nitrate/nitrite response regulator protein	peg.434	448160	448822	+	13801	16304	14635
424291	424413	-	727	887	101	peg.417	hypothetical protein	123	123	hypothetical protein	peg.435	448972	449094	-	1618	1675	1804
424803	426068	+	43779	68371	1146	peg.418	Nitrate/nitrite transporter	1266	1266	Nitrate/nitrite transporter	peg.436	449484	450749	+	81252	42499	33460
426081	427691	+	49975	48181	1589	peg.419	Nitrate/nitrite transporter	1611	1611	Nitrate/nitrite transporter	peg.437	450762	452372	+	86682	23907	12298
427732	431487	+	209113	175601	10563	peg.420	Respiratory nitrate reductase alpha chain (EC 1.7.99.4)	3756	3756	Respiratory nitrate reductase alpha chain (EC 1.7.99.4)	peg.438	452413	456168	+	305048	81754	37666
431519	433063	+	81919	54530	4839	peg.421	Respiratory nitrate reductase beta chain (EC 1.7.99.4)	1545	1545	Respiratory nitrate reductase beta chain (EC 1.7.99.4)	peg.439	456200	457744	+	102755	24228	12914
433076	433606	+	48335	27987	2989	peg.422	Respiratory nitrate reductase delta chain (EC 1.7.99.4)	531	531	Respiratory nitrate reductase delta chain (EC 1.7.99.4)	peg.440	457757	458287	+	47643	11405	6615
433606	434301	+	49242	25715	3772	peg.423	Respiratory nitrate reductase gamma chain (EC 1.7.99.4)	696	696	Respiratory nitrate reductase gamma chain (EC 1.7.99.4)	peg.441	458287	458982	+	45982	15069	11427
434318	435004	+	39166	18843	2656	peg.424	Carbonic anhydrase (EC 4.2.1.1)	687	687	Carbonic anhydrase (EC 4.2.1.1)	peg.442	458999	459685	+	33548	11778	9911
435106	436332	+	33011	17657	1914	peg.425	FIG00483566: hypothetical protein	1227	1227	FIG00483566: hypothetical protein	peg.443	459787	461013	+	27810	12018	12002
437232	437510	+	9311	7146	1317	peg.426	Coenzyme PQQ synthesis protein D	279	279	Coenzyme PQQ synthesis protein D	peg.444	461913	462191	+	3201	2093	1989
437479	438639	+	22567	15093	2791	peg.427	Coenzyme PQQ synthesis protein E	1161	1161	Coenzyme PQQ synthesis protein E	peg.445	462160	463320	+	9108	6779	6526
438806	439252	+	5257	3615	682	peg.428	Conserved domain protein	447	429	Conserved domain protein	peg.446	463505	463933	+	2376	2303	2520
439269	440369	+	11001	8111	1192	peg.429	Phosphoserine aminotransferase (EC 2.6.1.52)	1101	1101	Phosphoserine aminotransferase (EC 2.6.1.52)	peg.447	463950	465050	+	6383	6022	7462
440502	441257	+	5117	4408	699	peg.430	Dihydroorotate dehydrogenase (EC 1.3.3.1)	756	756	Dihydroorotate dehydrogenase (EC 1.3.3.1)	peg.448	465183	465938	+	4756	4811	6054
441283	442131	+	6880	6761	971	peg.431	Mobile element protein	849	849	Mobile element protein	peg.449	465964	466812	+	8994	10440	11692
442393	444555	+	39119	41812	6313	peg.432	Nitrous oxide reductase maturation protein NosR	2163	2163	Nitrous oxide reductase maturation protein NosR	peg.450	467074	469236	+	84054	93006	106435
444598	446514	+	63615	66843	13547	peg.433	Nitrous-oxide reductase (EC 1.7.99.6)	1917	1917	Nitrous-oxide reductase (EC 1.7.99.6)	peg.451	469279	471195	+	128250	127451	116050
446596	447885	+	16285	16345	1752	peg.434	Nitrous oxide reductase maturation protein NosD	1290	1290	Nitrous oxide reductase maturation protein NosD	peg.452	471277	472566	+	28501	27098	27726
447882	448781	+	7389	7109	747	peg.435	Nitrous oxide reductase maturation protein NosF (ATPase)	900	900	Nitrous oxide reductase maturation protein NosF (ATPase)	peg.453	472563	473462	+	10414	11132	11707
448781	449611	+	7900	6828	918	peg.436	Nitrous oxide reductase maturation transmembrane protein NosY	831	831	Nitrous oxide reductase maturation transmembrane protein NosY	peg.454	473462	474292	+	9796	8951	10005
449608	450120	+	5521	4921	676	peg.437	Nitrous oxide reductase maturation protein, outer-membrane lipoprotein NosL	513	513	Nitrous oxide reductase maturation protein, outer-membrane lipoprotein NosL	peg.455	474289	474801	+	7681	6555	6756
450934	452982	+	17621	18700	10650	peg.438	Ribonucleotide reductase of class III (anaerobic), large subunit (EC 1.17.4.2)	2049	2049	Ribonucleotide reductase of class III (anaerobic), large subunit (EC 1.17.4.2)	peg.456	475615	477663	+	63865	46737	39400
453008	453178	+	7849	8223	5304	peg.439	hypothetical protein	171	171	hypothetical protein	peg.457	477689	477859	+	30295	23187	17206
453200	453880	+	11697	11855	5529	peg.440	Ribonucleotide reductase of class III (anaerobic), activating protein (EC 1.97.1.4)	681	681	Ribonucleotide reductase of class III (anaerobic), activating protein (EC 1.97.1.4)	peg.458	477881	478561	+	41472	32110	24795
454030	454917	+	15038	12913	3574	peg.441	Pyridoxine biosynthesis glutamine amidotransferase, synthase subunit (EC 2.4.2.-)	888	888	Pyridoxine biosynthesis glutamine amidotransferase, synthase subunit (EC 2.4.2.-)	peg.459	478711	479598	+	32004	23191	19881
454918	455484	+	14800	14535	2834	peg.442	Pyridoxine biosynthesis glutamine amidotransferase, glutaminase subunit (EC 2.4.2.-)	567	567	Pyridoxine biosynthesis glutamine amidotransferase, glutaminase subunit (EC 2.4.2.-)	peg.460	479599	480165	+	29635	21951	18685
455503	456039	+	9435	8458	2088	peg.443	Molybdopterin biosynthesis molybdochelatase MogA	537	537	Molybdopterin biosynthesis molybdochelatase MogA	peg.461	480184	480720	+	14412	10912	9806
456061	456576	-	7669	7847	1254	peg.444	FIG138517: Putative lipid carrier protein	516	516	FIG138517: Putative lipid carrier protein	peg.462	480742	481257	-	7277	5632	5305
456735	457730	+	7799	8274	1310	peg.445	FIG139552: Putative protease	996	996	FIG139552: Putative protease	peg.463	481416	482411	+	13001	9035	8781
457768	458673	+	10613	9152	1259	peg.446	FIG139928: Putative protease	906	906	FIG139928: Putative protease	peg.464	482449	483354	+	17191	11370	10476
458791	459204	-	3492	3263	565	peg.447	Copper-containing nitrite reductase (EC 1.7.2.1)	414	414	Copper-containing nitrite reductase (EC 1.7.2.1)	peg.465	483472	483885	-	3219	2233	2318
459651	459830	-	2524	2584	493	peg.449	hypothetical protein	180	192	hypothetical protein	peg.466	484154	484345	-	2248	1897	1918
459790	460521	+	7050	6736	1149	peg.450	conserved hypothetical protein	732	732	conserved hypothetical protein	peg.467	484471	485202	+	5037	4019	4364
460527	460970	-	4654	4309	775	peg.451	Putative copper export protein	444	444	Putative copper export protein	peg.468	485208	485651	-	3088	2797	3301
461002	463653	-	14288	14204	2948	peg.452	Nitrate/nitrite transporter	2652	2652	Nitrate/nitrite transporter	peg.469	485683	488334	-	11756	11328	12365
463672	464430	-	2840	3032	702	peg.453	Peptidyl-prolyl cis-trans isomerase PpiD (EC 5.2.1.8)	759	759	Peptidyl-prolyl cis-trans isomerase PpiD (EC 5.2.1.8)	peg.470	488353	489111	-	2571	3200	2382
464448	465137	-	2487	2460	787	peg.454	Respiratory nitrate reductase gamma chain (EC 1.7.99.4)	690	690	Respiratory nitrate reductase gamma chain (EC 1.7.99.4)	peg.471	489129	489818	-	2061	2504	1750
465173	465871	-	3853	4007	645	peg.455	Respiratory nitrate reductase delta chain (EC 1.7.99.4)	699	699	Respiratory nitrate reductase delta chain (EC 1.7.99.4)	peg.472	489854	490552	-	3684	4383	2776
465874	467412	-	7711	7712	1693	peg.456	Respiratory nitrate reductase beta chain (EC 1.7.99.4)	1539	1539	Respiratory nitrate reductase beta chain (EC 1.7.99.4)	peg.473	490555	492093	-	6751	8267	5008
467409	471152	-	24512	26689	8249	peg.457	Respiratory nitrate reductase alpha chain (EC 1.7.99.4)	3744	3744	Respiratory nitrate reductase alpha chain (EC 1.7.99.4)	peg.474	492090	495833	-	28246	29759	22774
471507	473555	-	7174	7250	1377	peg.458	Nitric oxide reductase activation protein NorD	2049	2049	Nitric oxide reductase activation protein NorD	peg.475	496188	498236	-	5299	5084	5383
473588	474406	-	5318	5440	832	peg.459	Nitric oxide reductase activation protein NorQ	819	819	Nitric oxide reductase activation protein NorQ	peg.476	498269	499087	-	4347	4338	3768
474403	475764	-	7224	8180	1830	peg.460	Nitric-oxide reductase subunit B (EC 1.7.99.7)	1362	1362	Nitric-oxide reductase subunit B (EC 1.7.99.7)	peg.477	499084	500445	-	7559	7360	6859
475825	476655	-	4682	6944	3103	peg.461	Nitric-oxide reductase subunit C (EC 1.7.99.7)	831	831	Nitric-oxide reductase subunit C (EC 1.7.99.7)	peg.478	500506	501336	-	6858	7439	6859
476670	476795	-	1835	2941	1673	peg.462	hypothetical protein	126	126	hypothetical protein	peg.479	501351	501476	-	2616	2838	2976
477670	478095	-	4293	3461	589	peg.463	hypothetical protein	426	426	hypothetical protein	peg.480	502351	502776	-	2597	2334	2238
478876	478962	-	618	505	96	rna.4	tRNA-Leu-TAA	87	87	tRNA-Leu-TAA	rna.4	503557	503643	-	389	371	456
479375	479584	-	1625	1575	211	peg.464	hypothetical protein	210	210	hypothetical protein	peg.481	504056	504265	-	1857	2013	2041
479646	481019	-	12618	13807	3073	peg.465	Coproporphyrinogen III oxidase, oxygen-independent (EC 1.3.99.22)	1374	1374	Coproporphyrinogen III oxidase, oxygen-independent (EC 1.3.99.22)	peg.482	504327	505700	-	18850	21357	22293
481100	481771	-	2051	2151	586	peg.466	hypothetical protein	672	672	hypothetical protein	peg.483	505781	506452	-	1370	1213	1193
481949	483241	+	10511	7514	1220	peg.467	Phosphoribosylamine--glycine ligase (EC 6.3.4.13)	1293	1293	Phosphoribosylamine--glycine ligase (EC 6.3.4.13)	peg.484	506630	507922	+	6566	3754	3579
483270	484142	+	6585	4483	1417	peg.468	Phosphoribulokinase (EC 2.7.1.19)	873	873	Phosphoribulokinase (EC 2.7.1.19)	peg.485	507951	508823	+	4102	3274	2995
484176	484730	+	1868	1486	408	peg.469	TsaC protein (YrdC domain) required for threonylcarbamoyladenosine t(6)A37 modification in tRNA	555	555	TsaC protein (YrdC domain) required for threonylcarbamoyladenosine t(6)A37 modification in tRNA	peg.486	508857	509411	+	1334	1075	1072
484727	485653	+	3743	2529	510	peg.470	Coproporphyrinogen III oxidase, aerobic (EC 1.3.3.3)	927	927	Coproporphyrinogen III oxidase, aerobic (EC 1.3.3.3)	peg.487	509408	510334	+	2119	1578	1491
485896	486984	-	8164	6659	976	peg.472	Peptide chain release factor 1	1089	1089	Peptide chain release factor 1	peg.488	510577	511665	-	9712	7451	6865
486988	488247	-	12045	13234	1916	peg.473	Glutamyl-tRNA reductase (EC 1.2.1.70)	1260	1260	Glutamyl-tRNA reductase (EC 1.2.1.70)	peg.489	511669	512928	-	17254	15229	16407
488370	490145	+	11290	12924	2626	peg.474	FIG140336: TPR domain protein	1776	1776	FIG140336: TPR domain protein	peg.490	513051	514826	+	16219	15272	15239
490142	490741	+	4507	5387	859	peg.475	Outer membrane lipoprotein LolB precursor	600	600	Outer membrane lipoprotein LolB precursor	peg.491	514823	515422	+	7324	7216	6487
490738	491607	+	63447	52404	5645	peg.476	4-diphosphocytidyl-2-C-methyl-D-erythritol kinase (EC 2.7.1.148)	870	870	4-diphosphocytidyl-2-C-methyl-D-erythritol kinase (EC 2.7.1.148)	peg.492	515419	516288	+	34500	22779	23307
491628	491702	+	39220	32182	3850	rna.5	tRNA-Gln-TTG	75	75	tRNA-Gln-TTG	rna.5	516309	516383	+	21798	14157	15655
491740	492726	+	82602	67474	9218	peg.477	Ribose-phosphate pyrophosphokinase (EC 2.7.6.1)	987	987	Ribose-phosphate pyrophosphokinase (EC 2.7.6.1)	peg.493	516421	517407	+	45209	26705	31925
492840	493514	+	65925	39229	10125	peg.478	LSU ribosomal protein L25p	675	675	LSU ribosomal protein L25p	peg.494	517521	518195	+	24825	11112	11116
493535	494107	+	19445	11193	2199	peg.479	Peptidyl-tRNA hydrolase (EC 3.1.1.29)	573	573	Peptidyl-tRNA hydrolase (EC 3.1.1.29)	peg.495	518216	518788	+	6033	2736	3144
494209	495300	+	16680	11840	2665	peg.480	GTP-binding and nucleic acid-binding protein YchF	1092	1092	GTP-binding and nucleic acid-binding protein YchF	peg.496	518890	519981	+	7202	4458	5193
495358	496425	+	11119	8787	2307	peg.481	Phospholipase A1 precursor (EC 3.1.1.32, EC 3.1.1.4); Outer membrane phospholipase A	1068	1068	Phospholipase A1 precursor (EC 3.1.1.32, EC 3.1.1.4); Outer membrane phospholipase A	peg.497	520039	521106	+	6782	5485	6202
496516	496592	+	4368	3703	281	rna.6	tRNA-Met-CAT	77	77	tRNA-Met-CAT	rna.6	521197	521273	+	1672	1399	1961
496731	497744	-	8756	8906	953	peg.482	Putative inner membrane protein	1014	1113	Putative inner membrane protein	peg.498	521412	522524	-	4217	4071	5912
497843	497956	-	350	409	104	peg.483	hypothetical protein	114	114	hypothetical protein	peg.499	522524	522637	-	255	250	358
498130	498336	-	181	257	58	peg.484	Mobile element protein	207	294	Mobile element protein	peg.500	522811	523104	-	385	362	548
498419	498892	-	550	525	276	peg.485	Mobile element protein	474	474	Mobile element protein	peg.501	523101	523574	-	1058	998	1313
499057	499443	+	610	597	389	peg.486	hypothetical protein	387	387	hypothetical protein	peg.502	523739	524125	+	528	462	537
499519	499944	+	1408	2173	466	peg.487	hypothetical protein	426	426	hypothetical protein	peg.503	524201	524626	+	2632	3455	4064
499941	500678	-	4608	6308	1238	peg.488	hypothetical protein	738	738	hypothetical protein	peg.504	524623	525360	-	7562	9819	10939
500757	501740	-	5510	5617	1203	peg.489	hypothetical protein	984	984	hypothetical protein	peg.505	525439	526422	-	4719	4833	5338
501926	502327	+	767	812	231	peg.490	Large-conductance mechanosensitive channel	402	402	Large-conductance mechanosensitive channel	peg.506	526608	527009	+	548	441	540
502382	502996	+	1231	1294	394	peg.491	hypothetical protein	615	612	hypothetical protein	peg.507	527067	527678	+	897	913	1057
502974	503924	-	1255	1333	808	peg.492	RuBisCO operon transcriptional regulator CbbR	951	951	RuBisCO operon transcriptional regulator CbbR	peg.508	527656	528606	-	888	822	1083
504170	505588	+	12075	5579	19175	peg.493	Ribulose bisphosphate carboxylase large chain (EC 4.1.1.39)	1419	1419	Ribulose bisphosphate carboxylase large chain (EC 4.1.1.39)	peg.509	528852	530270	+	3526	3422	3915
505658	506014	+	870	698	3011	peg.494	Ribulose bisphosphate carboxylase small chain (EC 4.1.1.39)	357	357	Ribulose bisphosphate carboxylase small chain (EC 4.1.1.39)	peg.510	530340	530696	+	791	738	876
506107	506919	+	1048	1041	2460	peg.495	Rubisco activation protein CbbQ	813	813	Rubisco activation protein CbbQ	peg.511	530789	531601	+	1247	1210	1646
506959	509301	+	2521	2980	2198	peg.496	Rubisco activation protein CbbO	2343	2343	Rubisco activation protein CbbO	peg.512	531641	533983	+	2301	2290	2811
509547	509888	+	423	413	199	peg.497	FIG01182371: hypothetical protein	342	342	FIG01182371: hypothetical protein	peg.513	534229	534570	+	397	311	408
510002	514247	-	15030	13743	1921	peg.498	diguanylate cyclase/phosphodiesterase (GGDEF & EAL domains) with PAS/PAC sensor(s)	4245	4257	diguanylate cyclase/phosphodiesterase (GGDEF & EAL domains) with PAS/PAC sensor(s)	peg.514	534684	538940	-	11666	9836	11788
514337	515350	-	16401	5971	624	peg.500	MxaL protein	1014	1014	MxaL protein	peg.515	539030	540043	-	10135	7711	5608
515362	515931	-	7569	2898	407	peg.501	MxaK protein	570	570	MxaK protein	peg.516	540055	540624	-	5405	4212	2863
515931	516752	-	14175	5801	765	peg.502	MxaC, protein involved in Ca2+ insertion into methanol dehydrogenase	822	822	MxaC, protein involved in Ca2+ insertion into methanol dehydrogenase	peg.517	540624	541445	-	7753	6863	4924
516905	517870	-	16073	6815	1223	peg.503	MxaA protein	966	966	MxaA protein	peg.518	541598	542563	-	8734	8138	6782
517860	518693	-	18548	8590	1614	peg.504	hypothetical protein	834	834	hypothetical protein	peg.519	542553	543386	-	12396	11471	8749
518690	519724	-	33302	17174	3516	peg.505	Methanol dehydrogenase regulatory protein MoxR	1035	1035	Methanol dehydrogenase regulatory protein MoxR	peg.520	543383	544417	-	30761	27213	19248
519808	520083	-	85035	70302	24443	peg.506	Methanol dehydrogenase, small subunit (EC 1.1.99.8)	276	276	Methanol dehydrogenase, small subunit (EC 1.1.99.8)	peg.521	544501	544776	-	110803	101466	62064
520215	520799	-	70940	48476	8457	peg.507	Cytochrome c-L precursor (Cytochrome c551I) (Cytochrome c552)	585	543	Cytochrome c-L precursor (Cytochrome c551I) (Cytochrome c552)	peg.522	544908	545450	-	87827	71635	45128
520847	521716	-	112481	76479	16313	peg.508	MxaJ, protein involved in methanol oxidation	870	870	MxaJ, protein involved in methanol oxidation	peg.523	545540	546409	-	181852	150639	94857
521821	523707	-	512051	450380	161352	peg.509	Methanol dehydrogenase large subunit protein (EC 1.1.99.8)	1887	1887	Methanol dehydrogenase large subunit protein (EC 1.1.99.8)	peg.524	546514	548400	-	1049645	932987	529693
523912	524565	-	24980	25088	2456	peg.510	Nitrate/nitrite response regulator protein	654	654	Nitrate/nitrite response regulator protein	peg.525	548605	549258	-	43758	50251	46708
524612	525580	-	18185	23342	2613	peg.511	two-component sensor histidine kinase	969	972	two-component sensor histidine kinase	peg.526	549305	550276	-	33845	38779	40498
525806	526138	+	11649	8985	3496	peg.512	hypothetical protein	333	333	hypothetical protein	peg.527	550499	550831	+	7163	5463	3950
526168	526692	+	35066	26453	12113	peg.513	MxaD protein	525	525	MxaD protein	peg.528	550861	551385	+	34889	27854	22141
526699	527634	+	41411	26919	8737	peg.514	hypothetical protein	936	936	hypothetical protein	peg.529	551392	552327	+	46616	39916	32875
527667	528131	-	11258	7669	1622	peg.515	tRNA (cytidine(34)-2'-O)-methyltransferase (EC 2.1.1.207)	465	465	tRNA (cytidine(34)-2'-O)-methyltransferase (EC 2.1.1.207)	peg.530	552360	552824	-	10374	9578	10398
528134	529741	-	21217	18659	3198	peg.516	Membrane-bound lytic murein transglycosylase D precursor (EC 3.2.1.-)	1608	1608	Membrane-bound lytic murein transglycosylase D precursor (EC 3.2.1.-)	peg.531	552827	554434	-	22167	22747	27881
530050	530853	+	5994	7914	1654	peg.517	hypothetical protein	804	804	hypothetical protein	peg.532	554743	555546	+	17409	21640	28646
530859	531878	+	3947	5336	1019	peg.518	Dihydroorotate dehydrogenase (EC 1.3.3.1)	1020	1020	Dihydroorotate dehydrogenase (EC 1.3.3.1)	peg.533	555552	556571	+	11466	12930	16155
531880	532719	+	5155	5656	1406	peg.519	Small-conductance mechanosensitive channel	840	840	Small-conductance mechanosensitive channel	peg.534	556573	557412	+	10238	11158	12931
532732	533502	-	4512	4962	941	peg.520	Hydroxyacylglutathione hydrolase (EC 3.1.2.6)	771	771	Hydroxyacylglutathione hydrolase (EC 3.1.2.6)	peg.535	557425	558195	-	6469	7198	8732
533526	534251	+	4185	5088	920	peg.521	FIG005121: SAM-dependent methyltransferase (EC 2.1.1.-)	726	726	FIG005121: SAM-dependent methyltransferase (EC 2.1.1.-)	peg.536	558219	558944	+	7410	7030	8712
534251	534694	+	2281	2978	317	peg.522	Ribonuclease HI (EC 3.1.26.4)	444	444	Ribonuclease HI (EC 3.1.26.4)	peg.537	558944	559387	+	3808	2858	3704
534698	535429	+	3615	4226	632	peg.523	DNA polymerase III epsilon subunit (EC 2.7.7.7)	732	732	DNA polymerase III epsilon subunit (EC 2.7.7.7)	peg.538	559391	560122	+	5192	5598	6862
535526	536083	+	3739	6583	2599	peg.524	Heat shock protein GrpE	558	558	Heat shock protein GrpE	peg.539	560219	560776	+	5900	7042	11092
536184	538106	+	43814	114605	34281	peg.525	Chaperone protein DnaK	1923	1923	Chaperone protein DnaK	peg.540	560877	562799	+	178084	238654	447935
538188	539300	+	8760	17044	2728	peg.526	Chaperone protein DnaJ	1113	1113	Chaperone protein DnaJ	peg.541	562881	563993	+	26442	36248	61038
539386	540195	+	4217	4583	1309	peg.527	4-hydroxy-tetrahydrodipicolinate reductase (EC 1.17.1.8)	810	810	4-hydroxy-tetrahydrodipicolinate reductase (EC 1.17.1.8)	peg.542	564078	564887	+	5110	6101	10529
540196	540582	-	1439	1374	346	peg.528	FOG: TPR repeat	387	387	FOG: TPR repeat	peg.543	564888	565274	-	1865	2099	3134
540581	540808	+	1250	1434	259	peg.529	hypothetical protein	228	228	hypothetical protein	peg.544	565273	565500	+	1591	1662	2647
540776	543130	-	9044	7238	873	peg.530	Multimodular transpeptidase-transglycosylase (EC 2.4.1.129) (EC 3.4.-.-)	2355	2235	Multimodular transpeptidase-transglycosylase (EC 2.4.1.129) (EC 3.4.-.-)	peg.545	565468	567702	-	6418	5968	8114
543358	544674	+	22006	19560	4870	peg.531	putative membrane protein	1317	1317	putative membrane protein	peg.546	568049	569365	+	14872	10574	9165
544677	545834	+	7669	4963	1474	peg.532	Zn-dependent protease with chaperone function	1158	1158	Zn-dependent protease with chaperone function	peg.547	569368	570525	+	4758	3003	2694
546030	546584	+	42361	27389	4474	peg.533	PPO candidate 1	555	555	PPO candidate 1	peg.548	570721	571275	+	24929	16360	14645
546611	548599	+	164685	87097	30129	peg.534	Transketolase (EC 2.2.1.1)	1989	1989	Transketolase (EC 2.2.1.1)	peg.549	571302	573290	+	109213	57793	38762
548811	549809	+	12934	7686	2604	peg.535	NAD-dependent glyceraldehyde-3-phosphate dehydrogenase (EC 1.2.1.12)	999	999	NAD-dependent glyceraldehyde-3-phosphate dehydrogenase (EC 1.2.1.12)	peg.550	573502	574500	+	6372	4387	3263
549929	551113	+	9465	8559	3369	peg.536	Phosphoglycerate kinase (EC 2.7.2.3)	1185	1185	Phosphoglycerate kinase (EC 2.7.2.3)	peg.551	574620	575804	+	10675	10680	8441
551132	552598	+	5787	5917	1489	peg.537	Pyruvate kinase (EC 2.7.1.40)	1467	1466	Pyruvate kinase (EC 2.7.1.40)	peg.552	575823	577288	+	6712	6816	5472
552623	553693	+	4664	4923	1366	peg.538	Fructose-bisphosphate aldolase class II (EC 4.1.2.13)	1071	1071	Fructose-bisphosphate aldolase class II (EC 4.1.2.13)	peg.553	577313	578383	+	5366	5678	5009
553836	554210	+	3653	3506	667	peg.539	CrcB protein	375	375	CrcB protein	peg.554	578526	578900	+	5782	4669	4361
554207	554497	+	2880	2946	513	peg.540	hypothetical protein	291	291	hypothetical protein	peg.555	578897	579187	+	4291	3182	3278
554499	555773	+	15333	14826	2513	peg.541	Seryl-tRNA synthetase (EC 6.1.1.11)	1275	1275	Seryl-tRNA synthetase (EC 6.1.1.11)	peg.556	579189	580463	+	22716	17061	14959
555766	556446	+	5512	4918	869	peg.542	FIG004556: membrane metalloprotease	681	681	FIG004556: membrane metalloprotease	peg.557	580456	581136	+	8277	5982	5534
556482	557699	+	10666	9831	1624	peg.543	Tryptophanyl-tRNA synthetase (EC 6.1.1.2)	1218	1218	Tryptophanyl-tRNA synthetase (EC 6.1.1.2)	peg.558	581172	582389	+	14154	10429	9459
557717	558637	+	9756	9624	1575	peg.544	Ribosomal large subunit pseudouridine synthase B (EC 4.2.1.70)	921	921	Ribosomal large subunit pseudouridine synthase B (EC 4.2.1.70)	peg.559	582407	583327	+	12132	9272	8476
558634	559560	-	16208	31482	1476	peg.545	GGDEF/response regulator receiver domain protein	927	927	GGDEF/response regulator receiver domain protein	peg.560	583324	584250	-	16931	14104	12849
559650	560411	-	28765	30083	6749	peg.546	3-oxoacyl-[acyl-carrier protein] reductase (EC 1.1.1.100)	762	762	3-oxoacyl-[acyl-carrier protein] reductase (EC 1.1.1.100)	peg.561	584340	585101	-	29141	26093	21561
560421	560786	-	22352	24050	9269	peg.547	hypothetical protein	366	366	hypothetical protein	peg.562	585111	585476	-	24704	22057	17528
560999	562282	-	8070	7828	1461	peg.548	Phytoene desaturase, pro-zeta-carotene producing (EC 1.-.-.-)	1284	1283	Phytoene desaturase, pro-zeta-carotene producing (EC 1.-.-.-)	peg.563	585689	586971	-	10046	8536	8146
562284	563141	-	8593	6787	1416	peg.549	Phytoene synthase (EC 2.5.1.32)	858	858	Phytoene synthase (EC 2.5.1.32)	peg.564	586973	587830	-	6441	5533	5830
563138	563440	-	4558	3663	730	peg.550	Ferredoxin	303	303	Ferredoxin	peg.565	587827	588129	-	3042	2622	2653
563496	564464	-	14806	12512	2209	peg.551	Octaprenyl diphosphate synthase (EC 2.5.1.90) / Dimethylallyltransferase (EC 2.5.1.1) / (2E,6E)-farnesyl diphosphate synthase (EC 2.5.1.10) / Geranylgeranyl pyrophosphate synthetase (EC 2.5.1.29)	969	969	Octaprenyl diphosphate synthase (EC 2.5.1.90) / Dimethylallyltransferase (EC 2.5.1.1) / (2E,6E)-farnesyl diphosphate synthase (EC 2.5.1.10) / Geranylgeranyl pyrophosphate synthetase (EC 2.5.1.29)	peg.566	588185	589153	-	9278	7413	6740
564632	564943	+	50700	43652	6012	peg.552	LSU ribosomal protein L21p	312	312	LSU ribosomal protein L21p	peg.567	589321	589632	+	31029	23484	23375
564972	565229	+	30249	25049	3508	peg.553	LSU ribosomal protein L27p	258	258	LSU ribosomal protein L27p	peg.568	589661	589918	+	13896	9867	10370
565290	566375	+	15550	12726	1988	peg.554	GTP-binding protein Obg	1086	1086	GTP-binding protein Obg	peg.569	589979	591064	+	8394	5422	5139
566378	567508	+	31287	25727	3748	peg.555	Glutamate 5-kinase (EC 2.7.2.11) / RNA-binding C-terminal domain PUA	1131	1131	Glutamate 5-kinase (EC 2.7.2.11) / RNA-binding C-terminal domain PUA	peg.570	591067	592197	+	15943	13060	11619
567571	567831	-	39496	36173	4229	peg.556	SSU ribosomal protein S20p	261	261	SSU ribosomal protein S20p	peg.571	592260	592520	-	33958	24684	24872
567939	568718	+	4413	3105	684	peg.557	Exodeoxyribonuclease III (EC 3.1.11.2)	780	780	Exodeoxyribonuclease III (EC 3.1.11.2)	peg.572	592628	593407	+	2047	1582	1802
568774	568941	+	1246	1065	219	peg.558	hypothetical protein	168	168	hypothetical protein	peg.573	593463	593630	+	983	848	826
569781	571907	-	7985	8085	1631	peg.559	ATP-dependent DNA helicase RecQ	2127	2127	ATP-dependent DNA helicase RecQ	peg.574	594470	596596	-	10513	9621	9193
572136	572492	+	1541	1870	417	peg.560	hypothetical protein	357	357	hypothetical protein	peg.575	596824	597180	+	1463	1400	1265
573230	573577	+	3129	3085	479	peg.561	expressed protein	348	348	expressed protein	peg.576	597917	598264	+	2178	1819	2076
573680	573940	-	3556	5366	1121	peg.562	transcriptional regulator, XRE family	261	261	transcriptional regulator, XRE family	peg.577	598366	598626	-	5120	5219	6595
573942	574223	-	2431	3585	809	peg.563	hypothetical protein	282	282	hypothetical protein	peg.578	598628	598909	-	2755	2715	3612
574705	574857	+	464	468	70	peg.564	hypothetical protein	153	126	hypothetical protein	peg.579	599418	599543	+	582	508	498
576261	577349	-	2015	2020	267	peg.566	DNA polymerase IV (EC 2.7.7.7)	1089	1089	DNA polymerase IV (EC 2.7.7.7)	peg.580	600947	602035	-	1342	1321	1238
577362	577478	+	425	429	97	peg.567	hypothetical protein	117	117	hypothetical protein	peg.581	602048	602164	+	297	261	252
577584	579209	+	5714	5606	1120	peg.568	AmpG permease	1626	1626	AmpG permease	peg.582	602270	603895	+	6134	4879	4345
579221	579811	+	2027	1593	313	peg.569	hypothetical protein; putative signal peptide	591	591	hypothetical protein; putative signal peptide	peg.583	603907	604497	+	1588	1151	1177
579898	580281	+	6313	5524	2417	peg.570	Permeases of the major facilitator superfamily	384	384	Permeases of the major facilitator superfamily	peg.584	604584	604967	+	7822	6631	5734
580303	581664	-	11929	11133	2494	peg.571	Decarboxylase family protein	1362	1362	Decarboxylase family protein	peg.585	604989	606350	-	11870	10551	9785
581814	582311	-	8789	9336	2751	peg.572	Single-stranded DNA-binding protein	498	498	Single-stranded DNA-binding protein	peg.586	606500	606997	-	8919	7096	6221
582351	583736	-	9800	8902	1333	peg.573	Putative transport protein	1386	1386	Putative transport protein	peg.587	607037	608422	-	6537	5394	5203
583787	586606	+	13078	12507	2861	peg.574	Excinuclease ABC subunit A	2820	2820	Excinuclease ABC subunit A	peg.588	608473	611292	+	15622	11138	9572
586603	587226	+	3919	4173	1304	peg.575	Adenylate cyclase (EC 4.6.1.1)	624	624	Adenylate cyclase (EC 4.6.1.1)	peg.589	611289	611912	+	6238	5048	3985
587231	588277	-	3400	3065	658	peg.576	Ferric siderophore transport system, periplasmic binding protein TonB	1047	1047	Ferric siderophore transport system, periplasmic binding protein TonB	peg.590	611917	612963	-	3520	2802	2641
588282	589328	-	4260	3622	734	peg.577	Thiamin biosynthesis lipoprotein ApbE	1047	1047	Thiamin biosynthesis lipoprotein ApbE	peg.591	612968	614014	-	4678	3779	3568
589325	590269	-	5327	4643	843	peg.578	Glutathione synthetase (EC 6.3.2.3)	945	945	Glutathione synthetase (EC 6.3.2.3)	peg.592	614011	614955	-	5597	4607	4173
590449	591378	+	13572	12863	1983	peg.579	Glycyl-tRNA synthetase alpha chain (EC 6.1.1.14)	930	930	Glycyl-tRNA synthetase alpha chain (EC 6.1.1.14)	peg.593	615135	616064	+	14665	11079	11142
591381	593459	+	18860	17468	2906	peg.580	Glycyl-tRNA synthetase beta chain (EC 6.1.1.14)	2079	2079	Glycyl-tRNA synthetase beta chain (EC 6.1.1.14)	peg.594	616067	618145	+	28642	21471	18855
593469	594008	+	4719	4261	782	peg.581	Histidinol-phosphatase (EC 3.1.3.15)	540	540	Histidinol-phosphatase (EC 3.1.3.15)	peg.595	618155	618694	+	7147	5088	4103
594008	594760	+	5452	4682	698	peg.582	1-acyl-sn-glycerol-3-phosphate acyltransferase (EC 2.3.1.51)	753	753	1-acyl-sn-glycerol-3-phosphate acyltransferase (EC 2.3.1.51)	peg.596	618694	619446	+	7600	4669	4073
594747	596828	+	21643	16460	3004	peg.583	response regulator receiver modulated diguanylate cyclase/phosphodiesterase with PAS/PAC sensor(s)	2082	2082	response regulator receiver modulated diguanylate cyclase/phosphodiesterase with PAS/PAC sensor(s)	peg.597	619433	621514	+	16871	11907	10447
596881	597762	-	4927	4683	1637	peg.584	Probable protease htpX homolog (EC 3.4.24.-)	882	882	Probable protease htpX homolog (EC 3.4.24.-)	peg.598	621567	622448	-	2946	2578	3456
597817	598914	-	6809	6659	1678	peg.585	COG1821 family protein	1098	957	COG1821 family protein	peg.599	622503	623459	-	4170	4345	4359
598939	599844	-	10563	7233	2029	peg.586	Methylene tetrahydromethanopterin dehydrogenase (EC 1.5.99.9)	906	906	Methylene tetrahydromethanopterin dehydrogenase (EC 1.5.99.9)	peg.600	623625	624530	-	8350	6936	6964
599878	600888	-	12633	9129	1965	peg.587	beta-ribofuranosylaminobenzene 5'-phosphate synthase	1011	1020	beta-ribofuranosylaminobenzene 5'-phosphate synthase	peg.601	624564	625583	-	6756	5654	6231
600906	601769	-	23448	20702	6046	peg.588	Methylene tetrahydromethanopterin dehydrogenase (EC 1.5.99.9)	864	885	Methylene tetrahydromethanopterin dehydrogenase (EC 1.5.99.9)	peg.602	625592	626476	-	16560	13784	13852
602228	602350	+	2856	5360	1547	peg.589	hypothetical protein	123	123	hypothetical protein	peg.603	626913	627035	+	4022	6007	7953
603125	603877	-	12211	15712	3963	peg.590	hypothetical protein	753	753	hypothetical protein	peg.604	627810	628562	-	13839	17505	19857
603939	604871	-	9166	11867	4193	peg.591	SoxH protein, homolog	933	933	SoxH protein, homolog	peg.605	628624	629556	-	10328	12278	11053
604961	606364	+	5232	5551	1239	peg.592	Glutamyl-tRNA synthetase (EC 6.1.1.17)	1404	1404	Glutamyl-tRNA synthetase (EC 6.1.1.17)	peg.606	629646	631049	+	7467	7141	7145
606571	608349	+	21806	62051	15302	peg.593	Methanol dehydrogenase large subunit protein (EC 1.1.99.8)	1779	1779	Methanol dehydrogenase large subunit protein (EC 1.1.99.8)	peg.607	631256	633034	+	43328	60487	130035
608616	609362	+	7240	12693	3763	peg.594	Bll6196 protein	747	747	Bll6196 protein	peg.608	633301	634047	+	8505	13119	17486
609400	609582	-	1532	1846	369	peg.595	hypothetical protein	183	186	hypothetical protein	peg.609	634085	634270	-	953	1090	1236
609979	610620	+	6658	7256	2019	peg.596	hypothetical protein	642	642	hypothetical protein	peg.610	634664	635305	+	6028	5989	6823
610678	612135	+	5505	5190	1046	peg.597	Sensor histidine kinase	1458	1458	Sensor histidine kinase	peg.611	635363	636820	+	2946	2454	2650
612330	613706	+	6497	4768	936	peg.598	Sigma-54 dependent DNA-binding response regulator	1377	1377	Sigma-54 dependent DNA-binding response regulator	peg.612	637015	638391	+	3483	3214	3360
613708	614115	-	10976	7540	773	peg.599	Stringent starvation protein B	408	408	Stringent starvation protein B	peg.613	638393	638800	-	8000	6838	7518
614119	614739	-	26432	19356	2422	peg.600	Stringent starvation protein A	621	621	Stringent starvation protein A	peg.614	638804	639424	-	28833	26547	27778
614772	615482	-	37262	27300	4405	peg.601	ubiquinol cytochrome C oxidoreductase, cytochrome C1 subunit	711	711	ubiquinol cytochrome C oxidoreductase, cytochrome C1 subunit	peg.615	639457	640167	-	48933	43025	44536
615479	616684	-	46006	34196	6437	peg.602	Ubiquinol--cytochrome c reductase, cytochrome B subunit (EC 1.10.2.2)	1206	1212	Ubiquinol--cytochrome c reductase, cytochrome B subunit (EC 1.10.2.2)	peg.616	640164	641375	-	71254	62676	68444
616690	617283	-	29378	24134	5445	peg.603	Ubiquinol-cytochrome C reductase iron-sulfur subunit (EC 1.10.2.2)	594	594	Ubiquinol-cytochrome C reductase iron-sulfur subunit (EC 1.10.2.2)	peg.617	641375	641968	-	52301	48662	52144
617455	617901	-	13077	15470	4687	peg.604	Pseudoazurin	447	447	Pseudoazurin	peg.618	642140	642586	-	20362	13642	13773
618425	618541	-	1264	1491	271	peg.605	hypothetical protein	117	117	hypothetical protein	peg.619	643110	643226	-	2739	2828	2811
618933	619199	+	5850	6913	2069	peg.606	Conserved domain protein	267	267	Conserved domain protein	peg.621	643618	643884	+	12423	13347	13728
619208	619840	+	11085	12888	2652	peg.607	Transporter	633	633	Transporter	peg.622	643893	644525	+	21986	22932	25323
619912	621690	+	41919	43210	5940	peg.608	Aspartyl-tRNA synthetase (EC 6.1.1.12) @ Aspartyl-tRNA(Asn) synthetase (EC 6.1.1.23)	1779	1779	Aspartyl-tRNA synthetase (EC 6.1.1.12) @ Aspartyl-tRNA(Asn) synthetase (EC 6.1.1.23)	peg.623	644597	646375	+	90118	92748	97777
621733	622845	+	23144	26469	4485	peg.609	Quinolinate synthetase (EC 2.5.1.72)	1113	1113	Quinolinate synthetase (EC 2.5.1.72)	peg.624	646418	647530	+	62244	67568	66651
622863	623048	+	3165	3612	594	peg.610	hypothetical protein	186	186	hypothetical protein	peg.625	647548	647733	+	7489	8471	8720
623052	623453	+	5465	6198	1256	peg.611	Mutator mutT protein (7,8-dihydro-8-oxoguanine-triphosphatase) (EC 3.6.1.-) / Thiamin-phosphate pyrophosphorylase-like protein	402	402	Mutator mutT protein (7,8-dihydro-8-oxoguanine-triphosphatase) (EC 3.6.1.-) / Thiamin-phosphate pyrophosphorylase-like protein	peg.626	647737	648138	+	10630	11865	12506
623510	623695	-	2583	2456	456	peg.612	FIG003276: zinc-binding protein	186	186	FIG003276: zinc-binding protein	peg.627	648195	648380	-	2499	2574	3071
623698	624468	-	10504	10192	2416	peg.613	FIG002842: hypothetical protein	771	771	FIG002842: hypothetical protein	peg.628	648383	649153	-	10827	11416	11931
624514	625122	-	3547	3473	962	peg.614	Dephospho-CoA kinase (EC 2.7.1.24)	609	609	Dephospho-CoA kinase (EC 2.7.1.24)	peg.629	649199	649807	-	3422	3649	4284
625124	625993	-	2103	2243	552	peg.615	Leader peptidase (Prepilin peptidase) (EC 3.4.23.43) / N-methyltransferase (EC 2.1.1.-)	870	870	Leader peptidase (Prepilin peptidase) (EC 3.4.23.43) / N-methyltransferase (EC 2.1.1.-)	peg.630	649809	650678	-	1824	1857	2173
625998	627245	-	8579	8592	3365	peg.616	Type IV fimbrial assembly protein PilC	1248	1248	Type IV fimbrial assembly protein PilC	peg.631	650683	651930	-	8917	10198	9393
627249	628967	-	18518	19335	5691	peg.617	Type IV fimbrial assembly, ATPase PilB	1719	1719	Type IV fimbrial assembly, ATPase PilB	peg.632	651934	653652	-	17183	19038	18436
629173	629301	+	2575	2995	515	peg.618	hypothetical protein	129	129	hypothetical protein	peg.633	653858	653986	+	3613	3292	3142
629304	630557	+	9300	9700	2120	peg.619	Diaminopimelate decarboxylase (EC 4.1.1.20)	1254	1254	Diaminopimelate decarboxylase (EC 4.1.1.20)	peg.634	653989	655242	+	11848	11532	11716
630562	631410	+	4265	4523	1326	peg.620	Diaminopimelate epimerase (EC 5.1.1.7)	849	849	Diaminopimelate epimerase (EC 5.1.1.7)	peg.635	655247	656095	+	7090	7358	7286
631386	632096	+	4553	4856	1042	peg.621	Protein of unknown function DUF484	711	711	Protein of unknown function DUF484	peg.636	656071	656781	+	7083	7779	7967
632086	632994	+	3765	3693	688	peg.622	Tyrosine recombinase XerC	909	909	Tyrosine recombinase XerC	peg.637	656771	657679	+	5087	5509	6030
633249	634268	+	2241	2930	603	peg.623	Sodium/calcium antiporter	1020	1020	Sodium/calcium antiporter	peg.638	657934	658953	+	4154	4250	4765
634762	635577	-	849	1076	290	peg.624	Mobile element protein	816	816	Mobile element protein	peg.639	659447	660262	-	22624	14531	10971
635976	637373	-	2096	2396	569	peg.625	Deoxyribodipyrimidine photolyase (EC 4.1.99.3)	1398	1398	Deoxyribodipyrimidine photolyase (EC 4.1.99.3)	peg.640	660661	662058	-	3277	3457	3918
637383	638915	-	1801	2130	597	peg.626	deoxyribodipyrimidine photolyase-related protein	1533	1533	deoxyribodipyrimidine photolyase-related protein	peg.641	662068	663600	-	2475	2483	2820
638908	639321	-	359	446	112	peg.627	hypothetical protein	414	414	hypothetical protein	peg.642	663593	664006	-	428	428	540
639318	640766	-	2383	2955	703	peg.628	DNA polymerase III epsilon subunit (EC 2.7.7.7)	1449	1449	DNA polymerase III epsilon subunit (EC 2.7.7.7)	peg.643	664003	665451	-	2860	2995	3860
641083	641967	+	3473	3782	523	peg.629	Mobile element protein	885	885	Mobile element protein	peg.644	665768	666652	+	3465	3758	4425
641998	642549	-	9293	10390	2408	peg.630	3'-to-5' oligoribonuclease (orn)	552	552	3'-to-5' oligoribonuclease (orn)	peg.645	666683	667234	-	11271	12271	13859
642659	643906	+	11827	12687	3835	peg.631	macromolecule metabolism; macromolecule degradation; degradation of proteins, peptides, glycopeptides	1248	1248	macromolecule metabolism; macromolecule degradation; degradation of proteins, peptides, glycopeptides	peg.646	667344	668591	+	12607	13246	13761
643910	644185	+	2818	2718	663	peg.632	hypothetical protein	276	276	hypothetical protein	peg.647	668595	668870	+	3149	4055	3952
644186	645223	-	8829	7701	1084	peg.633	GGDEF domain protein	1038	1038	GGDEF domain protein	peg.648	668871	669908	-	7416	7072	8299
645250	646503	-	8530	8040	1061	peg.634	Putative 2-acylglycerophosphoethanolamine acyltransferase / acyl-acyl carrier protein synthetase (EC 6.2.1.20)	1254	1215	Putative 2-acylglycerophosphoethanolamine acyltransferase / acyl-acyl carrier protein synthetase (EC 6.2.1.20)	peg.649	669935	671149	-	10045	8650	9976
646511	646957	-	13227	15282	2295	peg.635	Universal stress protein family COG0589	447	447	Universal stress protein family COG0589	peg.650	671196	671642	-	26524	27112	23878
647012	647950	-	27700	28221	7246	peg.636	Thioredoxin reductase (EC 1.8.1.9)	939	939	Thioredoxin reductase (EC 1.8.1.9)	peg.651	671697	672635	-	42096	39579	37631
648353	650656	+	16953	17818	2621	peg.637	Cell division protein FtsK	2304	2304	Cell division protein FtsK	peg.652	673038	675341	+	40523	39124	39563
650717	651349	+	6303	6036	1033	peg.638	Outer membrane lipoprotein carrier protein LolA	633	633	Outer membrane lipoprotein carrier protein LolA	peg.653	675402	676034	+	13137	12328	12079
651349	652671	+	10924	12652	1246	peg.639	FIG065221: Holliday junction DNA helicase	1323	1323	FIG065221: Holliday junction DNA helicase	peg.654	676034	677356	+	23121	23025	22635
652678	653433	-	3508	3594	619	peg.640	SAM-dependent methyltransferase (EC 2.1.1.-)	756	756	SAM-dependent methyltransferase (EC 2.1.1.-)	peg.655	677363	678118	-	6461	6027	7006
653440	654432	-	4917	5663	1204	peg.641	Bll4706 protein	993	993	Bll4706 protein	peg.656	678125	679117	-	5010	5063	5757
654432	654995	-	22100	24604	6199	peg.642	MxaD protein	564	564	MxaD protein	peg.657	679117	679680	-	30944	30616	32113
655198	656004	+	20313	18919	3707	peg.643	Uncharacterized ABC transporter, ATP-binding protein YrbF	807	807	Uncharacterized ABC transporter, ATP-binding protein YrbF	peg.658	679883	680689	+	25761	24781	24638
656001	656783	+	8459	7791	1347	peg.644	Uncharacterized ABC transporter, permease component YrbE	783	783	Uncharacterized ABC transporter, permease component YrbE	peg.659	680686	681468	+	13189	11974	12485
656784	657248	+	11943	10594	1533	peg.645	Uncharacterized ABC transporter, periplasmic component YrbD	465	465	Uncharacterized ABC transporter, periplasmic component YrbD	peg.660	681469	681933	+	18545	18311	17035
657250	657876	+	20278	17478	3032	peg.646	Uncharacterized ABC transporter, auxiliary component YrbC	627	627	Uncharacterized ABC transporter, auxiliary component YrbC	peg.661	681935	682561	+	29725	30030	28967
657873	658169	+	7995	6584	983	peg.647	Uncharacterized protein YrbB	297	297	Uncharacterized protein YrbB	peg.662	682558	682854	+	10777	10186	9443
658191	658415	+	9018	7688	1173	peg.648	YrbA protein	225	225	YrbA protein	peg.663	682876	683100	+	11558	10889	10556
658446	659732	+	22985	18333	2293	peg.649	UDP-N-acetylglucosamine 1-carboxyvinyltransferase (EC 2.5.1.7)	1287	1287	UDP-N-acetylglucosamine 1-carboxyvinyltransferase (EC 2.5.1.7)	peg.664	683131	684417	+	28697	26769	26251
659725	660369	+	11514	8569	1011	peg.650	ATP phosphoribosyltransferase (EC 2.4.2.17)	645	645	ATP phosphoribosyltransferase (EC 2.4.2.17)	peg.665	684410	685054	+	11132	9637	9923
[truncated: 2,228 more rows]

## Sheet: Transcriptome common genes
							Transcriptomes of the common coding sequences (Cod), Riboswitches (Rsw), ncRNA between Methylophaga nitratireducenticrescens strains GP59 and JAM1
[truncated: 2,878 more rows]

[truncated: 2 more sheets: Differences in gene expression, Transcriptome commun+Rsw+NC]
