# Supplementary material for: Strain-level genetic diversity of Methylophaga nitratireducenticrescens confers plasticity to denitrification capacity in a methylotrophic marine denitrifying biofilm
Source: PeerJ. 2018 Apr 23;6:e4679. doi: 10.7717/peerj.4679 (PMC5918138; doi:10.7717/peerj.4679)
Supplement: Data S6 [file peerj-06-4679-s012.xlsx]

## Sheet: Summary
		Supplemental document 6
		Methylophaga nitratireducenticrescens GP59: RELATIVE EXPRESSION: Include all coding sequences (CDS) in genome and plasmids, the intergenic sequences and the riboswitches
		Methylophaga nitratireducenticrescens GP59: METABOLIC PATHWAYS: Selected pathways illustrated in Figure S4
		Methylophaga nitratireducenticrescens GP59: SELECTED MOST EXPRESSED GENES
		Methylophaga nitratireducenticrescens JAM1 RELATIVE EXPRESSION: Include all coding sequences (CDS), intergenic sequences and riboswitches
		Methylophaga nitratireducenticrescens JAM1 METABOLIC PATHWAYS: Selected pathways illustrated in Figure S4
		Methylophaga nitratireducenticrescens JAM1: SELECTED MOST EXPRESSED GENES

## Sheet: GP59 relative expression
Methylophaga nitratireducenticrescens GP59: RELATIVE EXPRESSION
				Reference gene: maxI, Methanol dehydrogenase, small subunit (peg.506) set to 100
					Intergenic sequences				Relative expression			Gene Id is based on RAST annotations
									20-50			See Supplemental doc4
									50-100
									>100
				Reads			RPK			TPM				Relative to mxaI
Start	End	Length	Strand	Rep1	Rep2	Rep3	Rep1	Rep2	Rep3	Rep1	Rep2	Rep3	Average TPM	Rep1	Rep2	Rep3	Average
		(nt)		50611855	50476862	11132809	1.08036e+08	1.08311e+08	2.32135e+07	1e+06	1e+06	1e+06	1e+06	2851.81	2351.73	3815.09	Rep1+2	Gene id	function
1	42	42	-	151	228	61	3595.24	5428.57	1452.38	33.2782	50.1204	62.5662	41.6993	1.16692	2.13121	1.63997	1.64906	rna.1
92	167	76	-	12520	7005	911	164737	92171.1	11986.8	1524.84	850.988	516.374	1187.91	53.4691	36.1856	13.535	44.8273	rna.1	tRNA-Lys-TTT
308	976	669	-	5858	4473	685	8756.35	6686.1	1023.92	81.0505	61.7307	44.1086	71.3906	2.84207	2.62491	1.15616	2.73349	peg.1	Queuosine Biosynthesis QueC ATPase
973	1614	642	-	7734	5192	856	12046.7	8087.23	1333.33	111.507	74.6669	57.4378	93.0869	3.91004	3.17498	1.50554	3.54251	peg.2	Queuosine Biosynthesis QueE Radical SAM
1638	2468	831	-	18501	14272	2578	22263.5	17174.5	3102.29	206.076	158.567	133.641	182.321	7.22614	6.74256	3.50297	6.98435	peg.3	TPR repeat containing exported protein; Putative periplasmic protein contains a protein prenylyltransferase domain
2470	3039	570	-	16421	13446	2584	28808.8	23589.5	4533.33	266.66	217.795	195.289	242.227	9.35054	9.26103	5.11885	9.30579	peg.4	18K peptidoglycan-associated outer membrane lipoprotein; Peptidoglycan-associated lipoprotein precursor; Outer membrane protein P6; OmpA/MotB precursor
3061	4362	1302	-	17651	15121	3240	13556.8	11613.7	2488.48	125.485	107.226	107.2	116.355	4.40018	4.55943	2.80988	4.4798	peg.5	tolB protein precursor, periplasmic protein involved in the tonb-independent uptake of group A colicins
4374	5507	1134	-	14707	11311	1825	12969.1	9974.43	1609.35	120.045	92.0909	69.3281	106.068	4.20943	3.91588	1.81721	4.06265	peg.6	TolA protein
5514	5960	447	-	8394	7436	1498	18778.5	16635.3	3351.23	173.818	153.589	144.366	163.703	6.09499	6.5309	3.78407	6.31295	peg.7	Tol biopolymer transport system, TolR protein
5975	6643	669	-	10284	8776	1986	15372.2	13118.1	2968.61	142.288	121.115	127.883	131.702	4.98939	5.15005	3.35203	5.06972	peg.8	MotA/TolQ/ExbB proton channel family protein
6633	7037	405	-	7879	6770	1173	19454.3	16716	2896.3	180.073	154.334	124.768	167.204	6.31434	6.56258	3.27037	6.43846	peg.9	4-hydroxybenzoyl-CoA thioesterase family active site
7037	8050	1014	-	20233	15969	2245	19953.6	15748.5	2214	184.695	145.401	95.3757	165.048	6.47641	6.18274	2.49996	6.32957	peg.10	Holliday junction DNA helicase RuvB
8053	8649	597	-	5698	4741	587	9544.39	7941.37	983.25	88.3447	73.3203	42.3568	80.8325	3.09785	3.11772	1.11024	3.10778	peg.11	Holliday junction DNA helicase RuvA
8646	9185	540	-	6729	5907	801	12461.1	10938.9	1483.33	115.342	100.995	63.8996	108.169	4.04454	4.29452	1.67492	4.16953	peg.12	Crossover junction endodeoxyribonuclease RuvC (EC 3.1.22.4)
9200	9949	750	-	14644	13325	1951	19525.3	17766.7	2601.33	180.73	164.034	112.061	172.382	6.33739	6.97505	2.93731	6.65622	peg.13	FIG000859: hypothetical protein YebC
9997	10911	915	-	14488	14923	2452	15833.9	16309.3	2679.78	146.561	150.579	115.441	148.57	5.13924	6.40289	3.02589	5.77107	peg.14	Branched-chain amino acid aminotransferase (EC 2.6.1.42)
10969	13812	2844	-	8480	9503	1940	2981.72	3341.42	682.138	27.5993	30.8503	29.3854	29.2248	0.967783	1.31181	0.770241	1.1398	peg.15	Glutamate-ammonia-ligase adenylyltransferase (EC 2.7.7.42)
13862	14086	225	+	1509	1842	433	6706.67	8186.67	1924.44	62.0782	75.585	82.9019	68.8316	2.1768	3.21402	2.173	2.69541	peg.16
14136	14504	369	+	7700	6316	1014	20867.2	17116.5	2747.97	193.151	158.032	118.378	175.591	6.77292	6.71981	3.10289	6.74637	peg.16	hypothetical protein
14594	16222	1629	-	36743	73334	24470	22555.6	45017.8	15021.5	208.779	415.636	647.101	312.207	7.32092	17.6736	16.9616	12.4973	peg.17	Heat shock protein 60 family chaperone GroEL
16280	16570	291	-	5472	11337	5915	18804.1	38958.8	20326.5	174.055	359.695	875.631	266.875	6.1033	15.2949	22.9518	10.6991	peg.18	Heat shock protein 60 family co-chaperone GroES
16718	17173	456	-	992	2764	1265	2175.44	6061.4	2774.12	20.1363	55.9631	119.505	38.0497	0.706088	2.37966	3.13242	1.54287	peg.19	FxsA protein
17223	17352	130	+	284	347	62	2184.62	2669.23	476.923	20.2212	24.6442	20.5451	22.4327	0.709066	1.04792	0.538521	0.878492	peg.20
17402	18754	1353	+	4139	4927	3307	3059.13	3641.54	2444.2	28.3159	33.6212	105.292	30.9686	0.992909	1.42964	2.75988	1.21127	peg.20	Phosphate-specific outer membrane porin OprP ; Pyrophosphate-specific outer membrane porin OprO
18848	20638	1791	+	5259	6003	1277	2936.35	3351.76	713.009	27.1794	30.9458	30.7153	29.0626	0.953058	1.31587	0.8051	1.13447	peg.21	diguanylate cyclase/phosphodiesterase (GGDEF & EAL domains) with PAS/PAC sensor(s)
20672	21094	423	-	1192	1412	468	2817.97	3338.06	1106.38	26.0837	30.8193	47.6612	28.4515	0.914635	1.3105	1.24928	1.11257	peg.22	Arsenate reductase (EC 1.20.4.1)
21144	21217	74	+	174	245	382	2351.35	3310.81	5162.16	21.7646	30.5677	222.378	26.1661	0.763184	1.2998	5.82889	1.03149	peg.23
21267	21944	678	+	6693	7633	2105	9871.68	11258.1	3104.72	91.3742	103.943	133.746	97.6585	3.20408	4.41984	3.50572	3.81196	peg.23	Bacterial SH3 domain homologue
21986	22531	546	-	3506	4045	3779	6421.25	7408.42	6921.25	59.4363	68.3998	298.156	63.918	2.08416	2.90849	7.81517	2.49632	peg.24	Pyridoxamine 5'-phosphate oxidase-related putative heme iron utilization protein
22581	23105	525	+	1422	1701	2108	2708.57	3240	4015.24	25.0711	29.9139	172.97	27.4925	0.879128	1.272	4.53384	1.07556	peg.25
23155	23277	123	+	812	948	263	6601.63	7707.32	2138.21	61.1059	71.1593	92.1107	66.1326	2.14271	3.02583	2.41438	2.58427	peg.25	hypothetical protein
23327	23418	92	+	407	514	114	4423.91	5586.96	1239.13	40.9486	51.5827	53.3797	46.2656	1.43588	2.19339	1.39917	1.81464	peg.26
23468	25252	1785	+	7615	9507	1609	4266.11	5326.05	901.401	39.4879	49.1738	38.8309	44.3309	1.38466	2.09096	1.01782	1.73781	peg.26	Lipid A export ATP-binding/permease protein MsbA
25302	25536	235	-	3496	3948	414	14876.6	16800	1761.7	137.701	155.109	75.8913	146.405	4.82854	6.59554	1.98924	5.71204	peg.27
25586	27439	1854	-	28364	34538	5337	15298.8	18628.9	2878.64	141.609	171.995	124.007	156.802	4.96558	7.31356	3.25044	6.13957	peg.27	Dihydroxy-acid dehydratase (EC 4.2.1.9)
27562	28857	1296	+	13442	13977	2693	10371.9	10784.7	2077.93	96.0045	99.5721	89.5139	97.7883	3.36644	4.23399	2.34631	3.80022	peg.28	N-acetylglutamate synthase (EC 2.3.1.1)
28854	29369	516	-	5483	5955	1579	10626	11540.7	3060.08	98.356	106.552	131.823	102.454	3.4489	4.53078	3.45531	3.98984	peg.29	Adenosine (5')-pentaphospho-(5'')-adenosine pyrophosphohydrolase (EC 3.6.1.-)
29518	30174	657	+	8395	7853	982	12777.8	11952.8	1494.67	118.274	110.357	64.3881	114.315	4.14732	4.69258	1.68772	4.41995	peg.30	Phosphoserine phosphatase (EC 3.1.3.3)
30221	31663	1443	+	21248	19382	4159	14724.9	13431.7	2882.19	136.296	124.011	124.16	130.154	4.77929	5.27319	3.25445	5.02624	peg.31	Aspartyl-tRNA(Asn) amidotransferase subunit B (EC 6.3.5.6) @ Glutamyl-tRNA(Gln) amidotransferase subunit B (EC 6.3.5.7)
31713	31821	109	+	686	645	99	6293.58	5917.43	908.257	58.2546	54.6339	39.1262	56.4442	2.04272	2.32313	1.02556	2.18293	peg.32
31871	33013	1143	+	20742	18385	4695	18147	16084.9	4107.61	167.972	148.507	176.949	158.239	5.89001	6.31479	4.63814	6.1024	peg.32	FIG00808804: hypothetical protein
33033	34307	1275	-	16661	19569	4224	13067.5	15348.2	3312.94	120.955	141.706	142.716	131.33	4.24134	6.02559	3.74083	5.13346	peg.33	Glutamate--cysteine ligase (EC 6.3.2.2), divergent, of Alpha- and Beta-proteobacteria type
34387	34503	117	-	1626	1819	355	13897.4	15547	3034.19	128.637	143.541	130.708	136.089	4.51073	6.10363	3.42608	5.30718	peg.34	hypothetical protein
34553	34945	393	+	2808	3052	669	7145.04	7765.9	1702.29	66.1359	71.7002	73.3319	68.9181	2.31908	3.04883	1.92215	2.68396	peg.35
34995	35363	369	+	4911	5999	1920	13308.9	16257.5	5203.25	123.19	150.1	224.148	136.645	4.31972	6.38254	5.87529	5.35113	peg.35	twitching motility protein PilG
35371	35742	372	+	4404	5136	1584	11838.7	13806.5	4258.06	109.581	127.471	183.43	118.526	3.84252	5.4203	4.80802	4.63141	peg.36	twitching motility protein PilH
35739	36287	549	+	6246	6582	1403	11377	11989.1	2555.56	105.308	110.691	110.089	108	3.69268	4.70681	2.88562	4.19974	peg.37	type IV pili signal transduction protein PilI
36312	37574	1263	+	10650	10254	2573	8432.3	8118.76	2037.21	78.051	74.9581	87.7598	76.5046	2.7369	3.18736	2.30033	2.96213	peg.38	type IV pilus biogenesis protein PilJ
37603	43308	5706	+	33926	30647	5505	5945.67	5371.01	964.774	55.0343	49.5889	41.5609	52.3116	1.9298	2.10862	1.08938	2.01921	peg.39	Signal transduction histidine kinase CheA (EC 2.7.3.-)
43331	43816	486	+	2466	2131	376	5074.07	4384.77	773.663	46.9666	40.4833	33.3281	43.725	1.64691	1.72143	0.873587	1.68417	peg.40	hypothetical protein
43826	45769	1944	+	11282	8705	1470	5803.5	4477.88	756.173	53.7183	41.3429	32.5747	47.5306	1.88366	1.75798	0.853838	1.82082	peg.41	Soluble lytic murein transglycosylase precursor (EC 3.2.1.-)
45779	47020	1242	+	7762	7575	1377	6249.6	6099.03	1108.7	57.8475	56.3105	47.7608	57.079	2.02845	2.39443	1.25189	2.21144	peg.42	tRNA nucleotidyltransferase (EC 2.7.7.21) (EC 2.7.7.25)
47083	48066	984	+	15930	14270	3033	16189	14502	3082.32	149.849	133.893	132.781	141.871	5.25451	5.69338	3.48042	5.47395	peg.43	N(5),N(10)-methenyltetrahydromethanopterin cyclohydrolase (EC 3.5.4.27)
48076	49002	927	+	8350	6729	1176	9007.55	7258.9	1268.61	83.3756	67.0192	54.6496	75.1974	2.9236	2.84978	1.43246	2.88669	peg.44	Possible glutaminyl transferase clustered with tetrahydromethanopterin biosynthesis genes
48992	49870	879	+	16518	14487	3220	18791.8	16481.2	3663.25	173.941	152.166	157.807	163.053	6.09931	6.4704	4.13639	6.28485	peg.45	Triphosphoribosyl-dephospho-CoA synthetase
49989	50507	519	+	117503	87717	15554	226403	169012	29969.2	2095.63	1560.43	1291.02	1828.03	73.4841	66.3526	33.8399	69.9183	peg.46	Formaldehyde activating enzyme
50549	51244	696	-	3307	3217	472	4751.44	4622.13	678.161	43.9802	42.6747	29.2141	43.3275	1.54219	1.81461	0.76575	1.6784	peg.47	Phosphoribosylformimino-5-aminoimidazole carboxamide ribotide isomerase related protein
51354	52262	909	+	3713	3834	709	4084.71	4217.82	779.978	37.8089	38.9419	33.6002	38.3754	1.32578	1.65588	0.880718	1.49083	peg.48	COG1821 family protein
52255	53298	1044	+	5033	4765	903	4820.88	4564.18	864.943	44.623	42.1397	37.2603	43.3813	1.56473	1.79186	0.976656	1.67829	peg.49	COG1548 family protein
53308	54693	1386	+	4031	3901	501	2908.37	2814.57	361.472	26.9204	25.9861	15.5716	26.4533	0.943977	1.10498	0.408159	1.02448	peg.50	Para-aminobenzoate synthase, aminase component (EC 2.6.1.85)
54694	55269	576	+	1920	1680	254	3333.33	2916.67	440.972	30.854	26.9287	18.9964	28.8913	1.08191	1.14506	0.497927	1.11348	peg.51	delta 1-pyrroline-5-carboxylate synthetase
55266	56447	1182	+	3949	3511	512	3340.95	2970.39	433.164	30.9245	27.4247	18.66	29.1746	1.08438	1.16615	0.48911	1.12527	peg.52	L-tyrosine decarboxylase (EC 4.1.1.25)
56422	58125	1704	-	6824	5437	1166	4004.69	3190.73	684.272	37.0682	29.459	29.4773	33.2636	1.29981	1.25265	0.772651	1.27623	peg.53	Pyruvate-flavodoxin oxidoreductase (EC 1.2.7.-)
58134	59222	1089	-	10773	9303	2802	9892.56	8542.7	2573	91.5675	78.8722	110.841	85.2198	3.21085	3.35379	2.90532	3.28232	peg.54	3-dehydroquinate synthase (EC 4.2.3.4)
59225	59719	495	-	5972	5200	1587	12064.6	10505.1	3206.06	111.673	96.99	138.112	104.331	3.91585	4.1242	3.62015	4.02003	peg.55	Shikimate kinase I (EC 2.7.1.71)
59845	61980	2136	-	17355	14995	3640	8125	7020.13	1704.12	75.2066	64.8148	73.4107	70.0107	2.63715	2.75605	1.92422	2.6966	peg.56	Type IV pilus biogenesis protein PilQ
62033	62581	549	-	4943	3993	785	9003.64	7273.22	1429.87	83.3395	67.1515	61.5966	75.2455	2.92234	2.85541	1.61455	2.88887	peg.57	Type IV pilus biogenesis protein PilP
62581	63168	588	-	5550	4833	1154	9438.78	8219.39	1962.59	87.3671	75.8871	84.545	81.6271	3.06357	3.22686	2.21607	3.14522	peg.58	Type IV pilus biogenesis protein PilO
63171	63731	561	-	6747	6184	1594	12026.7	11023.2	2841.35	111.322	101.774	122.401	106.548	3.90355	4.32761	3.20834	4.11558	peg.59	Type IV pilus biogenesis protein PilN
63731	64789	1059	-	13810	13654	4411	13040.6	12893.3	4165.25	120.706	119.04	179.432	119.873	4.23262	5.0618	4.70322	4.64721	peg.60	Type IV pilus biogenesis protein PilM
64839	64940	102	+	395	440	158	3872.55	4313.73	1549.02	35.8451	39.8273	66.7292	37.8362	1.25692	1.69353	1.74909	1.47523	peg.61
64990	67377	2388	+	21794	22121	3534	9126.47	9263.4	1479.9	84.4763	85.5262	63.7517	85.0013	2.9622	3.63674	1.67104	3.29947	peg.61	Multimodular transpeptidase-transglycosylase (EC 2.4.1.129) (EC 3.4.-.-)
67525	68622	1098	-	21387	58775	18640	19478.1	53529.1	16976.3	180.293	494.218	731.312	337.256	6.32207	21.0151	19.1689	13.6686	peg.62	Methyl-accepting chemotaxis protein
68699	69868	1170	+	8980	19026	5398	7675.21	16261.5	4613.68	71.0433	150.138	198.75	110.591	2.49116	6.38415	5.20957	4.43766	peg.63	NnrS protein involved in response to NO
69878	70315	438	+	14300	27587	8806	32648.4	62984	20105	302.2	581.512	866.092	441.856	10.5968	24.727	22.7017	17.6619	peg.64	Nitrite-sensitive transcriptional repressor NsrR
70337	71011	675	-	27080	63623	36036	40118.5	94256.3	53386.7	371.345	870.24	2299.81	620.792	13.0214	37.0042	60.2819	25.0128	peg.65	Nitric oxide-dependent regulator DnrN or NorA
71061	71394	334	+	1714	2754	535	5131.74	8245.51	1601.8	47.5004	76.1283	69.0028	61.8143	1.66562	3.23712	1.80868	2.45137	peg.66
71444	71569	126	+	1357	1432	311	10769.8	11365.1	2468.25	99.6877	104.93	106.328	102.309	3.4956	4.46184	2.78705	3.97872	peg.66	hypothetical protein
71619	71850	232	-	1747	1489	324	7530.17	6418.1	1396.55	69.7007	59.2564	60.1612	64.4786	2.44409	2.51969	1.57693	2.48189	peg.67
71900	73375	1476	-	24986	18487	3326	16928.2	12525.1	2253.39	156.691	115.64	97.0723	136.165	5.49443	4.91724	2.54443	5.20583	peg.67	Putative Zn-dependent protease
73403	73603	201	-	32227	24770	3781	160333	123234	18810.9	1484.08	1137.78	810.345	1310.93	52.0398	48.3806	21.2405	50.2102	peg.68	LSU ribosomal protein L31p
73727	74305	579	-	2292	2502	704	3958.55	4321.24	1215.89	36.6411	39.8967	52.3785	38.2689	1.28484	1.69648	1.37293	1.49066	peg.69	Putative SAM-dependent methyltransferase Bucepa02006346
74302	75753	1452	-	5190	4860	1335	3574.38	3347.11	919.421	33.0852	30.9028	39.6072	31.994	1.16015	1.31405	1.03817	1.2371	peg.70	Potassium uptake protein TrkH
75760	77271	1512	-	5970	4669	1007	3948.41	3087.96	666.005	36.5473	28.5102	28.6904	32.5288	1.28155	1.21231	0.752025	1.24693	peg.71	Apolipoprotein N-acyltransferase (EC 2.3.1.-) / Copper homeostasis protein CutE
77271	78140	870	-	5013	3834	881	5762.07	4406.9	1012.64	53.3348	40.6876	43.623	47.0112	1.87021	1.73011	1.14343	1.80016	peg.72	Magnesium and cobalt efflux protein CorC
78137	78601	465	-	3062	2334	564	6584.95	5019.35	1212.9	60.9515	46.3422	52.2499	53.6469	2.13729	1.97056	1.36956	2.05393	peg.73	Metal-dependent hydrolase YbeY, involved in rRNA and/or ribosome maturation and assembly
78598	79572	975	-	11219	8920	2060	11506.7	9148.72	2112.82	106.508	84.4674	91.0169	95.4877	3.73475	3.59171	2.38571	3.66323	peg.74	Phosphate starvation-inducible protein PhoH, predicted ATPase
79594	80961	1368	-	21807	15854	2331	15940.8	11589.2	1703.95	147.551	106.999	73.4033	127.275	5.17394	4.54982	1.92402	4.86188	peg.75	tRNA-i(6)A37 methylthiotransferase
80943	81059	117	-	1230	1070	195	10512.8	9145.3	1666.67	97.3087	84.4358	71.7973	90.8723	3.41217	3.59037	1.88193	3.50127	peg.76	hypothetical protein
81111	81227	117	-	1639	1429	188	14008.5	12213.7	1606.84	129.666	112.765	69.2199	121.216	4.54679	4.79499	1.81437	4.67089	peg.77	hypothetical protein
81355	81486	132	-	2211	1854	432	16750	14045.5	3272.73	155.041	129.677	140.984	142.359	5.43659	5.51413	3.69542	5.47536	peg.78	hypothetical protein
81523	81957	435	+	8122	7838	2851	18671.3	18018.4	6554.02	172.825	166.358	282.337	169.592	6.06018	7.07387	7.40052	6.56703	peg.79	hypothetical protein
82091	82849	759	-	25256	26803	6801	33275.4	35313.6	8960.47	308.003	326.04	386.003	317.021	10.8003	13.8638	10.1178	12.332	peg.80	Fibronectin type III domain protein
82899	83111	213	+	722	561	102	3389.67	2633.8	478.873	31.3755	24.3171	20.6291	27.8463	1.10019	1.03401	0.540723	1.0671	peg.81	Include a cyclic di-GMP riboswitch class I
83161	84903	1743	+	11610	13977	2390	6660.93	8018.93	1371.2	61.6549	74.0364	59.069	67.8456	2.16196	3.14817	1.5483	2.65506	peg.81	Protein of unknown function DUF181
84987	86561	1575	-	4154	5606	1270	2637.46	3559.37	806.349	24.4128	32.8625	34.7362	28.6377	0.856047	1.39738	0.910495	1.12671	peg.82	putative Glutathione-regulated potassium-efflux system protein KefB
86611	86667	57	-	112	144	29	1964.91	2526.32	508.772	18.1876	23.3247	21.9171	20.7562	0.637757	0.991811	0.574484	0.814784	peg.83
86717	87013	297	-	971	1184	320	3269.36	3986.53	1077.44	30.2618	36.8065	46.4144	33.5341	1.06114	1.56508	1.2166	1.31311	peg.83	hypothetical protein
87063	87211	149	-	339	410	104	2275.17	2751.68	697.987	21.0594	25.4054	30.0681	23.2324	0.738457	1.08029	0.788137	0.909372	peg.84
87261	87581	321	-	1805	1997	610	5623.05	6221.18	1900.31	52.0481	57.4383	81.8623	54.7432	1.82509	2.44239	2.14575	2.13374	peg.84	hypothetical protein
87698	87973	276	-	2167	2433	799	7851.45	8815.22	2894.93	72.6745	81.3883	124.709	77.0314	2.54837	3.46078	3.26883	3.00457	peg.85	Uncharacterized protein/domain, possibly involved in tellurite resistance
88106	88717	612	-	1482	2066	617	2421.57	3375.82	1008.17	22.4145	31.1679	43.4303	26.7912	0.785975	1.32532	1.13838	1.05565	peg.86	Hypothetical protein VC0266 (sugar utilization related?)
88758	89012	255	-	1078	1532	692	4227.45	6007.84	2713.73	39.1301	55.4686	116.903	47.2994	1.37211	2.35863	3.06422	1.86537	peg.87	hypothetical protein
89062	89149	88	+	155	167	48	1761.36	1897.73	545.455	16.3035	17.5211	23.4973	16.9123	0.57169	0.745032	0.615904	0.658361	peg.88
89199	90485	1287	+	3083	3495	672	2395.49	2715.62	522.145	22.1732	25.0725	22.4931	23.6228	0.777512	1.06613	0.589583	0.92182	peg.88	FIG00785332: hypothetical protein
90535	90674	140	-	265	286	60	1892.86	2042.86	428.571	17.5207	18.8611	18.4622	18.1909	0.61437	0.802009	0.483925	0.708189	peg.89
90724	92187	1464	-	4613	4833	1352	3150.96	3301.23	923.497	29.1659	30.4793	39.7828	29.8226	1.02271	1.29604	1.04277	1.15937	peg.89	conserved hypothetical protein; putative phospholipase D endonuclease domain
92237	92371	135	+	173	176	43	1281.48	1303.7	318.519	11.8616	12.0367	13.7213	11.9492	0.415934	0.511823	0.359658	0.463879	peg.90
92421	94337	1917	+	2837	3101	1061	1479.92	1617.63	553.469	13.6984	14.9351	23.8425	14.3168	0.48034	0.635069	0.624954	0.557705	peg.90	FIG00877238: hypothetical protein
94387	94503	117	+	119	128	34	1017.09	1094.02	290.598	9.41442	10.1007	12.5185	9.75758	0.330121	0.429502	0.328131	0.379812	peg.91
94553	95608	1056	+	1485	1685	498	1406.25	1595.64	471.591	13.0165	14.7321	20.3154	13.8743	0.45643	0.626437	0.5325	0.541433	peg.91	Phosphate ABC transporter, periplasmic phosphate-binding protein PstS (TC 3.A.1.7.1)
95670	96677	1008	-	1308	1686	331	1297.62	1672.62	328.373	12.011	15.4428	14.1458	13.7269	0.421172	0.656657	0.370785	0.538914	peg.92	Ribonuclease BN (EC 3.1.-.-)
96745	96963	219	-	934	984	212	4264.84	4493.15	968.037	39.4762	41.4839	41.7014	40.4801	1.38425	1.76397	1.09307	1.57411	peg.93	hypothetical protein
97013	97264	252	-	507	612	143	2011.9	2428.57	567.46	18.6226	22.4223	24.4453	20.5224	0.653009	0.953437	0.640752	0.803223	peg.94
97314	98258	945	-	1670	1800	615	1767.2	1904.76	650.794	16.3575	17.5861	28.0351	16.9718	0.573583	0.747794	0.734848	0.660689	peg.94	Malate dehydrogenase (EC 1.1.1.37)
98362	98625	264	-	791	798	278	2996.21	3022.73	1053.03	27.7335	27.9079	45.3628	27.8207	0.972488	1.1867	1.18904	1.07959	peg.95	hypothetical protein
98675	98826	152	-	394	441	132	2592.11	2901.32	868.421	23.993	26.787	37.4102	25.39	0.841326	1.13903	0.980584	0.99018	peg.96
98876	99391	516	-	1739	1855	545	3370.16	3594.96	1056.2	31.1948	33.1912	45.4994	32.193	1.09386	1.41135	1.19262	1.25261	peg.96	hypothetical protein
99441	99518	78	-	129	176	37	1653.85	2256.41	474.359	15.3083	20.8328	20.4346	18.0705	0.536793	0.885848	0.535626	0.711321	peg.97
99568	100083	516	-	1965	2058	509	3808.14	3988.37	986.434	35.2489	36.8234	42.494	36.0362	1.23602	1.5658	1.11384	1.40091	peg.97	Protoporphyrinogen IX oxidase, novel form, HemJ (EC 1.3.-.-)
100133	100234	102	-	173	213	28	1696.08	2088.24	274.51	15.6992	19.28	11.8254	17.4896	0.550501	0.819824	0.309965	0.685162	peg.98
100284	100892	609	-	2555	2736	531	4195.4	4492.61	871.921	38.8335	41.4789	37.5609	40.1562	1.36171	1.76376	0.984536	1.56274	peg.98	Uncharacterized protein conserved in bacteria
100881	101027	147	+	991	1075	174	6741.5	7312.93	1183.67	62.4006	67.518	50.9907	64.9593	2.18811	2.87099	1.33655	2.52955	peg.99	hypothetical protein
101077	101498	422	-	3265	3835	553	7736.97	9087.68	1310.43	71.6149	83.9038	56.451	77.7593	2.51121	3.56775	1.47968	3.03948	peg.100
101548	102711	1164	-	11489	13168	3110	9870.27	11312.7	2671.82	91.3612	104.447	115.098	97.904	3.20362	4.44128	3.01691	3.82245	peg.100	putative cytochrome P450 hydroxylase
102737	102862	126	-	259	326	88	2055.56	2587.3	698.413	19.0266	23.8878	30.0865	21.4572	0.667177	1.01575	0.788618	0.841465	peg.101
102912	103156	245	+	561	719	153	2289.8	2934.69	624.49	21.1948	27.0951	26.902	24.145	0.743205	1.15214	0.705147	0.947671	peg.102
103206	103880	675	+	1078	1306	555	1597.04	1934.81	822.222	14.7825	17.8636	35.42	16.323	0.518355	0.759592	0.928418	0.638973	peg.102	DNA repair protein RadC
103930	103990	61	+	137	192	1226	2245.9	3147.54	20098.4	20.7885	29.0603	865.805	24.9244	0.728958	1.2357	22.6942	0.982328	peg.103
104040	105041	1002	+	1994	2095	8128	1990.02	2090.82	8111.78	18.42	19.3039	349.442	18.862	0.645906	0.820838	9.15947	0.733372	peg.103	TonB-dependent receptor
105060	106043	984	+	1386	1828	1610	1408.54	1857.72	1636.18	13.0377	17.1518	70.4839	15.0947	0.457172	0.729327	1.8475	0.59325	peg.104	TonB-dependent receptor
106115	107251	1137	+	2214	2998	824	1947.23	2636.76	724.714	18.0239	24.3444	31.2195	21.1842	0.632017	1.03517	0.818316	0.833595	peg.105	Uncharacterized iron-regulated membrane protein; Iron-uptake factor PiuB
107260	107994	735	-	5156	5147	1956	7014.97	7002.72	2661.22	64.9319	64.654	114.641	64.793	2.27687	2.74921	3.00494	2.51304	peg.106	Ni,Fe-hydrogenase I cytochrome b subunit
108092	108523	432	-	2881	2724	740	6668.98	6305.56	1712.96	61.7294	58.2173	73.7916	59.9733	2.16457	2.47551	1.9342	2.32004	peg.107	hypothetical protein
108525	109358	834	-	5024	4794	1504	6023.98	5748.2	1803.36	55.7591	53.0714	77.6857	54.4153	1.95522	2.2567	2.03627	2.10596	peg.108	Thymidylate synthase (EC 2.1.1.45)
109486	110424	939	-	4973	5179	1810	5296.06	5515.44	1927.58	49.0214	50.9224	83.0371	49.9719	1.71896	2.16532	2.17654	1.94214	peg.109	Response regulator of zinc sigma-54-dependent two-component system
110467	111195	729	-	3073	3167	1439	4215.36	4344.31	1973.94	39.0182	40.1097	85.034	39.564	1.36819	1.70554	2.22889	1.53687	peg.110	Heavy-metal-associated domain (N-terminus) and membrane-bounded cytochrome biogenesis cycZ-like domain, possible membrane copper tolerance protein
111255	111422	168	+	1832	3046	8980	10904.8	18131	53452.4	100.937	167.398	2302.64	134.167	3.53939	7.11806	60.3561	5.32873	peg.111	hypothetical protein
111472	111574	103	+	293	442	2662	2844.66	4291.26	25844.7	26.3307	39.6199	1113.35	32.9753	0.923299	1.68471	29.1827	1.30401	peg.112
111624	112028	405	+	3489	3966	24821	8614.81	9792.59	61286.4	79.7404	90.4121	2640.12	85.0762	2.79613	3.84449	69.202	3.32031	peg.112	Cytochrome c-555 precursor (Cytochrome c555)
112077	112610	534	-	2826	2917	7456	5292.13	5462.55	13962.5	48.985	50.4341	601.484	49.7095	1.71768	2.14455	15.7659	1.93112	peg.113	hypothetical protein
112666	114171	1506	-	7452	6370	2482	4948.21	4229.75	1648.07	45.8016	39.052	70.9964	42.4268	1.60605	1.66056	1.86094	1.63331	peg.114	Exopolyphosphatase (EC 3.6.1.11)
114306	115022	717	-	3989	4149	750	5563.46	5786.61	1046.03	51.4965	53.426	45.0611	52.4612	1.80575	2.27178	1.18113	2.03876	peg.115	Phosphate transport system regulatory protein PhoU
115046	115888	843	-	2922	3155	587	3466.19	3742.59	696.323	32.0837	34.5542	29.9964	33.319	1.12503	1.46931	0.786258	1.29717	peg.116	Phosphate transport ATP-binding protein PstB (TC 3.A.1.7.1)
115888	117555	1668	-	3573	3878	769	2142.09	2324.94	461.031	19.8276	21.4655	19.8605	20.6465	0.695263	0.912752	0.520577	0.804008	peg.117	Phosphate transport system permease protein PstA (TC 3.A.1.7.1)
117568	119844	2277	-	5344	6597	1413	2346.95	2897.23	620.553	21.7238	26.7493	26.7324	24.2365	0.761755	1.13743	0.700702	0.949593	peg.118	Phosphate transport system permease protein PstC (TC 3.A.1.7.1)
119894	119950	57	-	115	165	1001	2017.54	2894.74	17561.4	18.6748	26.7262	756.517	22.7005	0.65484	1.13645	19.8296	0.895645	peg.119
120000	120956	957	-	2973	3086	2618	3106.58	3224.66	2735.63	28.7551	29.7723	117.847	29.2637	1.00831	1.26598	3.08896	1.13714	peg.119	Phosphate ABC transporter, periplasmic phosphate-binding protein PstS (TC 3.A.1.7.1)
121098	122387	1290	-	3961	5090	1389	3070.54	3945.74	1076.74	28.4215	36.4298	46.3844	32.4257	0.996614	1.54906	1.21581	1.27284	peg.120	Phosphate regulon sensor protein PhoR (SphS) (EC 2.7.13.3)
122400	123092	693	-	2447	3000	921	3531.02	4329	1329	32.6839	39.9684	57.2513	36.3261	1.14607	1.69953	1.50065	1.4228	peg.121	Phosphate regulon transcriptional regulatory protein PhoB (SphR)
123174	124397	1224	-	2689	2565	441	2196.9	2095.59	360.294	20.3349	19.3479	15.5209	19.8414	0.713052	0.822711	0.406829	0.767881	peg.122	Permease of the major facilitator superfamily
124456	126105	1650	-	9922	10567	1629	6013.33	6404.24	987.273	55.6606	59.1284	42.5301	57.3945	1.95176	2.51425	1.11479	2.23301	peg.123	Probable low-affinity inorganic phosphate transporter
126242	128080	1839	+	6594	8676	1598	3585.64	4717.78	868.951	33.1894	43.5579	37.433	38.3736	1.1638	1.85216	0.981182	1.50798	peg.124	Cytochrome c-type biogenesis protein DsbD, protein-disulfide reductase (EC 1.8.1.8)
128216	128653	438	+	3952	3352	665	9022.83	7652.97	1518.26	83.5171	70.6576	65.4044	77.0873	2.92856	3.00449	1.71436	2.96653	peg.125	3-dehydroquinate dehydratase II (EC 4.2.1.10)
128663	129130	468	+	5305	4717	1122	11335.5	10079.1	2397.44	104.923	93.0569	103.278	98.9901	3.67918	3.95696	2.70708	3.81807	peg.126	Biotin carboxyl carrier protein of acetyl-CoA carboxylase
129185	130525	1341	+	18503	15895	2421	13797.9	11853.1	1805.37	127.716	109.436	77.7724	118.576	4.47842	4.65343	2.03855	4.56593	peg.127	Biotin carboxylase of acetyl-CoA carboxylase (EC 6.3.4.14)
130537	131406	870	+	11355	7403	1013	13051.7	8509.2	1164.37	120.809	78.5628	50.1591	99.6861	4.23623	3.34064	1.31475	3.78844	peg.128	Ribosomal protein L11 methyltransferase (EC 2.1.1.-)
131399	132400	1002	+	11518	9246	1399	11495	9227.54	1396.21	106.4	85.1951	60.1463	95.7976	3.73097	3.62266	1.57654	3.67681	peg.129	tRNA dihydrouridine synthase B (EC 1.-.-.-)
132397	132687	291	+	7010	6668	1353	24089.3	22914.1	4649.48	222.976	211.559	200.292	217.267	7.81874	8.99588	5.25	8.40731	peg.130	DNA-binding protein Fis
132717	134282	1566	+	20767	17663	2037	13261.2	11279.1	1300.77	122.748	104.136	56.0349	113.442	4.30421	4.42806	1.46877	4.36614	peg.131	IMP cyclohydrolase (EC 3.5.4.10) / Phosphoribosylaminoimidazolecarboxamide formyltransferase (EC 2.1.2.3)
134296	136929	2634	+	14884	12296	1938	5650.72	4668.19	735.763	52.3042	43.1	31.6955	47.7021	1.83407	1.83269	0.830792	1.83338	peg.132	Adenylate cyclase (EC 4.6.1.1)
136983	138011	1029	+	14284	17413	5067	13881.4	16922.3	4924.2	128.489	156.238	212.126	142.364	4.50553	6.64354	5.56019	5.57454	peg.133	N-acetyl-gamma-glutamyl-phosphate reductase (EC 1.2.1.38)
138074	138211	138	-	2000	2249	496	14492.8	16297.1	3594.2	134.148	150.466	154.832	142.307	4.70395	6.39811	4.05842	5.55103	peg.134	hypothetical protein
138191	138715	525	+	3580	3658	673	6819.05	6967.62	1281.9	63.1184	64.3299	55.2224	63.7242	2.21328	2.73543	1.44747	2.47435	peg.135	hypothetical protein
138724	139161	438	+	3893	4082	823	8888.13	9319.63	1879	82.2702	86.0454	80.9441	84.1578	2.88484	3.65881	2.12168	3.27183	peg.136	Integral membrane protein CcmA involved in cell shape determination
139211	139262	52	+	386	353	79	7423.08	6788.46	1519.23	68.7094	62.6758	65.446	65.6926	2.40933	2.66509	1.71545	2.53721	peg.137
139312	139656	345	+	16721	36415	12591	48466.7	105551	36495.7	448.617	974.518	1572.17	711.568	15.731	41.4383	41.2093	28.5847	peg.137	probable iron binding protein from the HesB_IscA_SufA family
139785	141074	1290	+	5699	5947	1190	4417.83	4610.08	922.481	40.8923	42.5635	39.739	41.7279	1.43391	1.80988	1.04163	1.62189	peg.138	hypothetical protein
141153	141779	627	+	3201	2927	1318	5105.26	4668.26	2102.07	47.2553	43.1007	90.5539	45.178	1.65703	1.83272	2.37357	1.74487	peg.139	Transcriptional regulator, TetR family
141783	142955	1173	+	4766	3632	1222	4063.09	3096.33	1041.77	37.6087	28.5875	44.8779	33.0981	1.31877	1.2156	1.17633	1.26718	peg.140	RND efflux system, membrane fusion protein CmeA
142958	146104	3147	+	14283	9560	2606	4538.61	3037.81	828.09	42.0102	28.0472	35.6728	35.0287	1.47311	1.19262	0.935044	1.33286	peg.141	RND efflux system, inner membrane transporter CmeB
146101	147543	1443	+	10017	5662	1560	6941.79	3923.77	1081.08	64.2545	36.227	46.5712	50.2408	2.25311	1.54044	1.22071	1.89678	peg.142	RND efflux system, outer membrane lipoprotein CmeC
147623	147802	180	+	3266	2679	776	18144.4	14883.3	4311.11	167.949	137.413	185.716	152.681	5.88919	5.84307	4.86792	5.86613	peg.143	hypothetical protein
147852	147943	92	+	573	520	125	6228.26	5652.17	1358.7	57.65	52.1848	58.5304	54.9174	2.02152	2.219	1.53418	2.12026	peg.144
147993	150053	2061	+	9812	9009	2038	4760.8	4371.18	988.84	44.0669	40.3578	42.5976	42.2123	1.54522	1.71609	1.11656	1.63066	peg.144	High-affinity choline uptake protein BetT
150103	150279	177	+	542	464	552	3062.15	2621.47	3118.64	28.3438	24.2032	134.346	26.2735	0.993889	1.02917	3.52144	1.01153	peg.145
150329	150487	159	+	376	343	1886	2364.78	2157.23	11861.6	21.8889	19.9171	510.98	20.903	0.767543	0.846912	13.3937	0.807227	peg.145	hypothetical protein
150538	151455	918	+	1185	1249	759	1290.85	1360.57	826.797	11.9484	12.5617	35.6171	12.255	0.418974	0.534147	0.933584	0.476561	peg.146	Transcriptional regulator, LysR family
151542	152948	1407	+	7824	9573	2352	5560.77	6803.84	1671.64	51.4715	62.8178	72.0116	57.1447	1.80487	2.67113	1.88755	2.238	peg.147	diguanylate cyclase/phosphodiesterase (GGDEF & EAL domains) with PAS/PAC sensor(s)
152902	153456	555	-	3297	3833	877	5940.54	6906.31	1580.18	54.9868	63.7638	68.0716	59.3753	1.92814	2.71136	1.78427	2.31975	peg.148	Lactoylglutathione lyase (EC 4.4.1.5)
153483	154436	954	-	3889	4438	1086	4076.52	4651.99	1138.36	37.7331	42.9504	49.0389	40.3418	1.32313	1.82633	1.28539	1.57473	peg.149	Magnesium and cobalt transport protein CorA
154486	154767	282	-	714	528	417	2531.91	1872.34	1478.72	23.4359	17.2868	63.701	20.3613	0.82179	0.735066	1.66971	0.778428	peg.150
154817	155440	624	-	2579	1659	342	4133.01	2658.65	548.077	38.256	24.5466	23.6103	31.4013	1.34146	1.04377	0.618865	1.19261	peg.150	HEN1 C-terminal domain; double-stranded RNA 3'-methylase
155459	156817	1359	-	8011	4586	1065	5894.78	3374.54	783.664	54.5632	31.1561	33.759	42.8597	1.91328	1.32482	0.88488	1.61905	peg.151	GTPase and tRNA-U34 5-formylation enzyme TrmE
156875	158518	1644	-	28285	17274	3396	17205	10507.3	2065.69	159.253	97.0107	88.9867	128.132	5.58427	4.12508	2.33249	4.85467	peg.152	Inner membrane protein translocase component YidC, long form
158568	158682	115	-	1196	892	128	10400	7756.52	1113.04	96.2644	71.6136	47.9481	83.939	3.37556	3.04515	1.2568	3.21035	peg.153
158732	159064	333	-	31869	24929	4066	95702.7	74861.9	12210.2	885.843	691.177	525.996	788.51	31.0625	29.3902	13.7872	30.2263	peg.153	Ribonuclease P protein component (EC 3.1.26.5)
159114	159248	135	-	24998	18169	3201	185170	134585	23711.1	1713.97	1242.58	1021.44	1478.28	60.1012	52.837	26.7736	56.4691	peg.154	LSU ribosomal protein L34p
159298	159464	167	+	1572	1291	358	9413.17	7730.54	2143.71	87.1302	71.3737	92.3476	79.252	3.05526	3.03495	2.42059	3.0451	peg.155
159514	160878	1365	+	15540	13967	2068	11384.6	10232.2	1515.02	105.378	94.4711	65.2645	99.9247	3.69513	4.01709	1.71069	3.85611	peg.155	Chromosomal replication initiator protein DnaA
160893	161996	1104	+	10604	8194	1866	9605.07	7422.1	1690.22	88.9064	68.526	72.8118	78.7162	3.11754	2.91386	1.90852	3.0157	peg.156	DNA polymerase III beta subunit (EC 2.7.7.7)
162062	163264	1203	-	11668	11985	1309	9699.09	9962.59	1088.11	89.7766	91.9816	46.8741	90.8791	3.14806	3.91123	1.22865	3.52965	peg.157	Uncharacterized protein EC-HemY, likely associated with heme metabolism based on gene clustering with hemC, hemD in Proteobacteria (unrelated to HemY-type PPO in GramPositives)
163261	164295	1035	-	15283	17018	2823	14766.2	16442.5	2727.54	136.679	151.809	117.498	144.244	4.7927	6.4552	3.07982	5.62395	peg.158	Homolog of E. coli HemX protein
164285	165049	765	-	6817	7962	1369	8911.11	10407.8	1789.54	82.483	96.0925	77.0906	89.2877	2.8923	4.08603	2.02068	3.48917	peg.159	Uroporphyrinogen-III synthase (EC 4.2.1.75)
165042	165971	930	-	5367	7268	1984	5770.97	7815.05	2133.33	53.4172	72.154	91.9005	62.7856	1.8731	3.06813	2.40887	2.47061	peg.160	Porphobilinogen deaminase (EC 2.5.1.61)
166090	167473	1383	+	11821	10732	1919	8547.36	7759.94	1387.56	79.116	71.6452	59.774	75.3806	2.77424	3.04649	1.56678	2.91036	peg.162	Argininosuccinate lyase (EC 4.3.2.1)
167565	168929	1365	+	2561	2008	278	1876.19	1471.06	203.663	17.3664	13.5819	8.77347	15.4741	0.60896	0.577527	0.229968	0.593244	peg.163	membrane protein, putative
168926	169141	216	-	489	425	84	2263.89	1967.59	388.889	20.955	18.1662	16.7527	19.5606	0.734796	0.772461	0.439117	0.753629	peg.164	hypothetical protein
169168	169518	351	-	270	295	63	769.231	840.456	179.487	7.12015	7.75968	7.73201	7.43991	0.249671	0.329956	0.202669	0.289814	peg.165	FIG016502: iron uptake protein
169518	171161	1644	-	2351	2679	2256	1430.05	1629.56	1372.26	13.2368	15.0453	59.1148	14.141	0.464155	0.639753	1.5495	0.551954	peg.166	FIG138928: iron-regulated membrane protein
171158	171439	282	-	987	1091	2060	3500	3868.79	7304.96	32.3967	35.7194	314.686	34.058	1.136	1.51886	8.24845	1.32743	peg.167	FIG024006: iron uptake protein
171489	171925	437	-	742	979	570	1697.94	2240.27	1304.35	15.7165	20.6838	56.1892	18.2001	0.551105	0.879513	1.47281	0.715309	peg.168
171975	174056	2082	-	2077	2740	1677	997.598	1316.04	805.476	9.23397	12.1506	34.6986	10.6923	0.323793	0.516667	0.909509	0.42023	peg.168	TonB-dependent siderophore receptor
174064	174306	243	-	864	1020	1367	3555.56	4197.53	5625.51	32.9109	38.7545	242.338	35.8327	1.15404	1.64792	6.35209	1.40098	peg.169	FIG006045: Sigma factor, ECF subfamily
174356	174493	138	+	200	218	63	1449.28	1579.71	456.522	13.4148	14.585	19.6662	13.9999	0.470395	0.620181	0.515485	0.545288	peg.170
174543	175442	900	+	2153	2437	488	2392.22	2707.78	542.222	22.1429	25.0001	23.358	23.5715	0.77645	1.06305	0.612254	0.919751	peg.170	Mobile element protein
175492	175558	67	+	62	106	10	925.373	1582.09	149.254	8.56543	14.607	6.42961	11.5862	0.300351	0.621115	0.168531	0.460733	peg.171
175608	177152	1545	+	2597	4532	1299	1680.91	2933.33	840.777	15.5588	27.0826	36.2193	21.3207	0.545576	1.1516	0.949369	0.848589	peg.171	Filamentation induced by cAMP protein Fic
177112	177264	153	-	530	699	148	3464.05	4568.63	967.32	32.0639	42.1808	41.6706	37.1224	1.12434	1.79361	1.09226	1.45897	peg.172	hypothetical protein
177218	177400	183	+	535	712	159	2923.5	3890.71	868.852	27.0605	35.9218	37.4287	31.4911	0.948887	1.52746	0.981071	1.23817	peg.173	hypothetical protein
177450	177571	122	-	79	142	20	647.541	1163.93	163.934	5.99377	10.7463	7.06203	8.37001	0.210174	0.456951	0.185108	0.333563	peg.174
177621	179969	2349	-	8606	9715	1884	3663.69	4135.8	802.043	33.9118	38.1846	34.5507	36.0482	1.18913	1.62368	0.905633	1.40641	peg.174	Ferrichrome-iron receptor
180019	180136	118	-	91	151	24	771.186	1279.66	203.39	7.13825	11.8147	8.7617	9.47649	0.250306	0.502384	0.229659	0.376345	peg.175
180186	181184	999	-	548	725	672	548.549	725.726	672.673	5.07747	6.70041	28.9776	5.88894	0.178044	0.284914	0.759553	0.231479	peg.175	putative transmembrane sensor
181181	181690	510	-	644	856	1705	1262.75	1678.43	3343.14	11.6882	15.4965	144.017	13.5923	0.409852	0.658938	3.77493	0.534395	peg.176	FIG006045: Sigma factor, ECF subfamily
181740	181848	109	-	70	94	16	642.202	862.385	146.789	5.94435	7.96214	6.32343	6.95324	0.208441	0.338565	0.165748	0.273503	peg.177
181898	184324	2427	-	3903	4640	1015	1608.16	1911.83	418.212	14.8854	17.6513	18.0159	16.2684	0.521964	0.750567	0.472227	0.636266	peg.177	Ferrichrome-iron receptor
184400	185353	954	-	962	1179	580	1008.39	1235.85	607.966	9.33381	11.4102	26.1902	10.372	0.327294	0.485184	0.68649	0.406239	peg.179	Fe2+-dicitrate sensor, membrane component
185359	185856	498	-	792	1004	741	1590.36	2016.06	1487.95	14.7207	18.6137	64.0985	16.6672	0.516188	0.79149	1.68013	0.653839	peg.180	RNA polymerase sigma-70 factor, ECF subfamily
185906	185959	54	-	21	22	2	388.889	407.407	37.037	3.59963	3.76147	1.5955	3.68055	0.126223	0.159945	0.0418206	0.143084	peg.181
186009	188456	2448	-	3473	4104	1040	1418.71	1676.47	424.837	13.1318	15.4783	18.3013	14.3051	0.460474	0.658169	0.479707	0.559321	peg.181	TonB-dependent siderophore receptor
188506	188741	236	-	264	358	284	1118.64	1516.95	1203.39	10.3544	14.0055	51.8401	12.18	0.363081	0.595542	1.35882	0.479312	peg.182
188791	189732	942	-	3235	3824	2144	3434.18	4059.45	2276.01	31.7875	37.4797	98.0467	34.6336	1.11464	1.59371	2.56997	1.35417	peg.182	Fe2+-dicitrate sensor, membrane component
189746	190114	369	-	1478	1805	1549	4005.42	4891.6	4197.83	37.0749	45.1627	180.836	41.1188	1.30005	1.9204	4.74001	1.61023	peg.183	probable sigma-70 factor, ECF subfamily
190164	190677	514	-	1557	2095	1848	3029.18	4075.88	3595.33	28.0387	37.6313	154.881	32.835	0.98319	1.60016	4.05969	1.29167	peg.184
190727	191182	456	-	1085	1351	476	2379.39	2962.72	1043.86	22.0241	27.3539	44.9678	24.689	0.772284	1.16314	1.17868	0.967711	peg.184	hypothetical protein
191235	192365	1131	-	1755	2078	598	1551.72	1837.31	528.736	14.3631	16.9634	22.7771	15.6632	0.503647	0.721314	0.597026	0.61248	peg.185	GNAT family acetyltransferase VC2332
192349	193419	1071	-	2266	3081	881	2115.78	2876.75	822.596	19.5841	26.5602	35.4361	23.0721	0.686724	1.12939	0.92884	0.908056	peg.186	hypothetical protein
193439	193555	117	+	317	475	148	2709.4	4059.83	1264.96	25.0787	37.4832	54.4923	31.281	0.879398	1.59386	1.42834	1.23663	peg.187	hypothetical protein
193587	195071	1485	+	4717	4267	713	3176.43	2873.4	480.135	29.4017	26.5292	20.6834	27.9655	1.03098	1.12807	0.542148	1.07953	peg.188	ribosomal protein S6 glutaminyl transferase related protein
195149	197206	2058	-	22863	15903	4330	11109.3	7727.41	2103.98	102.83	71.3448	90.6362	87.0875	3.60578	3.03372	2.37573	3.31975	peg.189	TonB-dependent receptor
197256	197309	54	+	243	290	82	4500	5370.37	1518.52	41.6529	49.583	65.4153	45.6179	1.46058	2.10836	1.71465	1.78447	peg.190
197359	198252	894	+	5723	11688	4041	6401.57	13073.8	4520.13	59.2541	120.707	194.72	89.9804	2.07777	5.13268	5.10394	3.60522	peg.190	DnaJ-class molecular chaperone CbpA
198274	199659	1386	+	6213	12540	3059	4482.68	9047.62	2207.07	41.4926	83.5339	95.077	62.5133	1.45496	3.55202	2.49213	2.50349	peg.191	HtrA protease/chaperone protein / Serine protease (Protease DO) (EC 3.4.21.-)
199771	200247	477	-	2532	3917	4538	5308.18	8211.74	9513.63	49.1335	75.8165	409.832	62.475	1.72289	3.22386	10.7424	2.47338	peg.192	COGs COG3558
200349	200924	576	+	1772	2152	610	3076.39	3736.11	1059.03	28.4757	34.4944	45.6212	31.485	0.998512	1.46677	1.19581	1.23264	peg.193	Transcriptional regulator, TetR family
200974	201356	383	+	2191	2434	776	5720.63	6355.09	2026.11	52.9512	58.6746	87.2815	55.8129	1.85676	2.49496	2.2878	2.17586	peg.194
201406	201558	153	+	1820	1906	613	11895.4	12457.5	4006.54	110.106	115.017	172.595	112.561	3.86093	4.89072	4.52401	4.37582	peg.194	hypothetical protein
201608	201677	70	+	667	630	251	9528.57	9000	3585.71	88.1983	83.0943	154.467	85.6463	3.09271	3.53333	4.04884	3.31302	peg.195
201727	202206	480	+	8918	9358	3548	18579.2	19495.8	7391.67	171.972	179.999	318.421	175.986	6.03029	7.6539	8.34635	6.8421	peg.195	Bacterioferritin
202256	202864	609	-	42941	44763	6544	70510.7	73502.5	10745.5	652.661	678.626	462.898	665.643	22.8858	28.8565	12.1333	25.8711	peg.196
202914	203828	915	-	9948	9437	2165	10872.1	10313.7	2366.12	100.635	95.2229	101.929	97.9287	3.5288	4.04906	2.67172	3.78893	peg.196	hypothetical protein
203862	205229	1368	-	8639	6028	1392	6315.06	4406.43	1017.54	58.4534	40.6833	43.8341	49.5683	2.0497	1.72993	1.14897	1.88981	peg.197	N-acetylglucosamine-1-phosphate uridyltransferase (EC 2.7.7.23) / Glucosamine-1-phosphate N-acetyltransferase (EC 2.3.1.157)
205325	205747	423	-	39582	23995	3887	93574.5	56725.8	9189.13	866.143	523.732	395.853	694.938	30.3717	22.2701	10.376	26.3209	peg.198	ATP synthase epsilon chain (EC 3.6.3.14)
205766	207142	1377	-	110302	63724	12411	80103.1	46277.4	9013.07	741.45	427.265	388.268	584.358	25.9993	18.1681	10.1772	22.0837	peg.199	ATP synthase beta chain (EC 3.6.3.14)
207193	207990	798	-	41305	23395	3787	51760.7	29317	4745.61	479.107	270.675	204.433	374.891	16.8001	11.5096	5.35854	14.1549	peg.200	ATP synthase gamma chain (EC 3.6.3.14)
208074	209615	1542	-	95755	56801	12793	62097.9	36835.9	8296.37	574.79	340.095	357.394	457.443	20.1553	14.4615	9.36791	17.3084	peg.201	ATP synthase alpha chain (EC 3.6.3.14)
209640	210170	531	-	39756	23517	4682	74870.1	44288.1	8817.33	693.012	408.899	379.836	550.955	24.3008	17.3872	9.95615	20.844	peg.202	ATP synthase delta chain (EC 3.6.3.14)
210183	210653	471	-	45829	27564	5622	97301.5	58522.3	11936.3	900.641	540.319	514.197	720.48	31.5814	22.9754	13.478	27.2784	peg.203	ATP synthase F0 sector subunit b
210699	210932	234	-	16451	8912	1775	70303.4	38085.5	7585.47	650.742	351.632	326.77	501.187	22.8186	14.952	8.56519	18.8853	peg.204	ATP synthase F0 sector subunit c
210990	211889	900	-	57155	39913	6773	63505.6	44347.8	7525.56	587.82	409.45	324.189	498.635	20.6122	17.4106	8.49754	19.0114	peg.205	ATP synthase F0 sector subunit a
211897	212139	243	-	31748	26387	3852	130650	108588	15851.9	1209.32	1002.56	682.872	1105.94	42.4055	42.6309	17.8992	42.5182	peg.206	hypothetical protein
212189	212509	321	-	9051	7870	1293	28196.3	24517.1	4028.04	260.99	226.359	173.521	243.675	9.15173	9.62523	4.54829	9.38848	peg.207
212559	213422	864	-	13348	10640	2247	15449.1	12314.8	2600.69	143	113.699	112.034	128.349	5.01435	4.8347	2.93659	4.92452	peg.207	Chromosome (plasmid) partitioning protein ParB
213439	214221	783	-	16727	14149	2501	21362.7	18070.2	3194.13	197.737	166.837	137.598	182.287	6.93375	7.09423	3.60667	7.01399	peg.208	Chromosome (plasmid) partitioning protein ParA
214227	214853	627	-	9890	9709	1332	15773.5	15484.8	2124.4	146.003	142.967	91.5158	144.485	5.11965	6.07922	2.39878	5.59944	peg.209	rRNA small subunit 7-methylguanosine (m7G) methyltransferase GidB
214853	216736	1884	-	18327	18740	2694	9727.71	9946.92	1429.94	90.0415	91.8369	61.5993	90.9392	3.15735	3.90508	1.61462	3.53121	peg.210	tRNA uridine 5-carboxymethylaminomethyl modification enzyme GidA
216786	216840	55	+	265	176	36	4818.18	3200	654.545	44.598	29.5446	28.1968	37.0713	1.56385	1.25629	0.739085	1.41007	peg.211
216890	217042	153	+	314	367	75	2052.29	2398.69	490.196	18.9964	22.1464	21.1168	20.5714	0.666116	0.941707	0.553508	0.803912	peg.211	Diacylglycerol kinase (EC 2.7.1.107)
217039	217938	900	-	3304	3482	673	3671.11	3868.89	747.778	33.9805	35.7203	32.213	34.8504	1.19154	1.51889	0.844359	1.35522	peg.212	Mobile element protein
218074	218259	186	+	4267	3835	881	22940.9	20618.3	4736.56	212.345	190.362	204.043	201.354	7.44598	8.09457	5.34832	7.77027	peg.213	Diacylglycerol kinase (EC 2.7.1.107)
218256	219032	777	-	4646	4254	843	5979.41	5474.9	1084.94	55.3466	50.5481	46.7375	52.9474	1.94075	2.1494	1.22507	2.04508	peg.214	Prolipoprotein diacylglyceryl transferase (EC 2.4.99.-)
219082	219263	182	+	81	88	37	445.055	483.516	203.297	4.11952	4.46416	8.75769	4.29184	0.144453	0.189825	0.229554	0.167139	peg.215
219313	220032	720	+	847	654	444	1176.39	908.333	616.667	10.8889	8.38637	26.565	9.63763	0.381824	0.356604	0.696314	0.369214	peg.215	Conserved hypothetical protein 2001
220088	220426	339	+	1043	1191	370	3076.7	3513.27	1091.45	28.4785	32.437	47.0177	30.4578	0.998611	1.37928	1.23241	1.18895	peg.216	Nitrogen regulatory protein P-II
220523	221728	1206	+	3157	3378	835	2617.74	2801	692.371	24.2304	25.8607	29.8262	25.0455	0.849648	1.09965	0.781796	0.974648	peg.217	Ammonium transporter
221800	222864	1065	-	11729	10474	1183	11013.1	9834.74	1110.8	101.94	90.8012	47.8514	96.3705	3.57457	3.86104	1.25427	3.7178	peg.218	Uroporphyrinogen III decarboxylase (EC 4.1.1.37)
222998	224404	1407	-	30561	31390	3546	21720.7	22309.9	2520.26	201.051	205.98	108.569	203.516	7.04994	8.75868	2.84577	7.90431	peg.219	Glutamate synthase [NADPH] small chain (EC 1.4.1.13)
224428	228819	4392	-	120668	146325	18917	27474.5	33316.3	4307.15	254.309	307.599	185.545	280.954	8.91747	13.0797	4.86345	10.9986	peg.220	Glutamate synthase [NADPH] large chain (EC 1.4.1.13)
228954	229079	126	-	5049	6159	1053	40071.4	48881	8357.14	370.909	451.303	360.012	411.106	13.0061	19.1903	9.43653	16.0982	peg.221	hypothetical protein
229153	229647	495	+	7532	6695	1139	15216.2	13525.3	2301.01	140.844	124.875	99.1238	132.859	4.93875	5.3099	2.5982	5.12433	peg.222	Phosphoribosylaminoimidazole carboxylase catalytic subunit (EC 4.1.1.21)
229662	230792	1131	+	11164	8733	1356	9870.91	7721.49	1198.94	91.3671	71.2902	51.6483	81.3286	3.20383	3.03139	1.35379	3.11761	peg.223	Phosphoribosylaminoimidazole carboxylase ATPase subunit (EC 4.1.1.21)
230834	231067	234	+	2391	1821	291	10217.9	7782.05	1243.59	94.5793	71.8493	53.5718	83.2143	3.31647	3.05517	1.40421	3.18582	peg.224	Mll3944 protein
231121	233403	2283	-	31340	28601	4220	13727.6	12527.8	1848.45	127.065	115.666	79.628	121.365	4.45559	4.91832	2.08719	4.68695	peg.225	DNA topoisomerase I (EC 5.99.1.2)
233488	233955	468	-	38173	39572	6499	81566.2	84555.6	13886.8	754.993	780.676	598.219	767.835	26.4742	33.1958	15.6803	29.835	peg.226	Protein of unknown function Smg
233979	235100	1122	-	14001	14956	2494	12478.6	13329.8	2222.82	115.504	123.07	95.7553	119.287	4.05022	5.23316	2.50991	4.64169	peg.227	Rossmann fold nucleotide-binding protein Smf possibly involved in DNA uptake
235111	236142	1032	-	20208	22050	5842	19581.4	21366.3	5660.85	181.249	197.268	243.86	189.259	6.35558	8.38823	6.39199	7.37191	peg.228	Uncharacterized protein with LysM domain, COG1652
236192	236279	88	+	379	375	49	4306.82	4261.36	556.818	39.8647	39.3439	23.9868	39.6043	1.39788	1.67298	0.628735	1.53543	peg.229
236329	236646	318	+	8682	10061	2414	27301.9	31638.4	7591.19	252.712	292.108	327.016	272.41	8.86145	12.421	8.57165	10.6412	peg.229	Cytochrome c553
236685	237188	504	+	13419	14213	2558	26625	28200.4	5075.4	246.446	260.366	218.64	253.406	8.64175	11.0712	5.73092	9.8565	peg.230	Peptide deformylase (EC 3.5.1.88)
237197	238129	933	+	12116	12380	2117	12986.1	13269	2269.02	120.202	122.509	97.7459	121.355	4.21492	5.20931	2.56209	4.71212	peg.231	Methionyl-tRNA formyltransferase (EC 2.1.2.9)
238122	239429	1308	+	10623	10743	1262	8121.56	8213.3	964.832	75.1747	75.831	41.5634	75.5028	2.63604	3.22448	1.08945	2.93026	peg.232	Ribosomal RNA small subunit methyltransferase B (EC 2.1.1.-)
239407	239988	582	+	5317	5431	784	9135.74	9331.62	1347.08	84.5622	86.156	58.03	85.3591	2.96521	3.66352	1.52106	3.31436	peg.233	Probable proline rich signal peptide protein
239973	242132	2160	+	8648	8529	1291	4003.7	3948.61	597.685	37.0591	36.4563	25.7473	36.7577	1.29949	1.55019	0.674881	1.42484	peg.234	Nitrogen regulation protein NtrY (EC 2.7.3.-)
242135	243409	1275	+	12601	13130	2627	9883.14	10298	2060.39	91.4802	95.0787	88.7583	93.2795	3.2078	4.04293	2.32651	3.62536	peg.235	Nitrogen regulation protein NtrX
243419	244792	1374	+	8317	7942	1051	6053.13	5780.2	764.92	56.0289	53.3669	32.9515	54.6979	1.96468	2.26926	0.863715	2.11697	peg.236	Trk system potassium uptake protein TrkA
244796	245353	558	+	3292	2592	383	5899.64	4645.16	686.38	54.6082	42.8874	29.5681	48.7478	1.91486	1.82365	0.775031	1.86926	peg.237	UPF0301 protein YqgE
245350	245769	420	+	6494	5696	1082	15461.9	13561.9	2576.19	143.118	125.213	110.978	134.166	5.01851	5.32429	2.90892	5.1714	peg.238	Putative Holliday junction resolvase YqgF
245772	246296	525	+	6668	5811	1146	12701	11068.6	2182.86	117.562	102.193	94.0339	109.878	4.12238	4.34543	2.46479	4.23391	peg.239	Uracil phosphoribosyltransferase (EC 2.4.2.9) / Pyrimidine operon regulatory protein PyrR
246286	247257	972	+	8447	6856	1256	8690.33	7053.5	1292.18	80.4394	65.1228	55.6651	72.7811	2.82064	2.76915	1.45908	2.79489	peg.240	Aspartate carbamoyltransferase (EC 2.1.3.2)
247257	248540	1284	+	11898	11847	1714	9266.36	9226.64	1334.89	85.7712	85.1868	57.5049	85.479	3.00761	3.6223	1.5073	3.31495	peg.241	Dihydroorotase (EC 3.5.2.3)
248559	248735	177	+	2278	2054	333	12870.1	11604.5	1881.36	119.128	107.141	81.0457	113.134	4.17727	4.55584	2.12435	4.36655	peg.242	hypothetical protein
248732	249496	765	+	12732	12018	937	16643.1	15709.8	1224.84	154.052	145.044	52.764	149.548	5.40191	6.16754	1.38303	5.78472	peg.243	hypothetical protein
249546	249833	288	-	13247	13232	581	45996.5	45944.4	2017.36	425.753	424.191	86.9046	424.972	14.9292	18.0374	2.27792	16.4833	rna.2
249883	249959	77	-	7559	6894	358	98168.8	89532.5	4649.35	908.67	826.626	200.286	867.648	31.8629	35.1497	5.24985	33.5063	rna.2	tRNA-Asp-GTC
250009	250135	127	-	2928	2658	178	23055.1	20929.1	1401.57	213.403	193.232	60.3776	203.318	7.48306	8.21661	1.5826	7.84983	peg.244
250185	251021	837	-	21751	20196	6118	25986.9	24129	7309.44	240.539	222.776	314.879	231.658	8.43462	9.47286	8.25351	8.95374	peg.244	Pseudoazurin
251167	253386	2220	-	14508	14324	2840	6535.14	6452.25	1279.28	60.4905	59.5717	55.1093	60.0311	2.12113	2.5331	1.44451	2.32711	peg.245	Isocitrate dehydrogenase [NADP] (EC 1.1.1.42); Monomeric isocitrate dehydrogenase [NADP] (EC 1.1.1.42)
253436	253824	389	-	1826	1623	288	4694.09	4172.24	740.36	43.4494	38.521	31.8935	40.9852	1.52357	1.63799	0.835983	1.58078	peg.246
253874	254896	1023	-	6951	6281	1347	6794.72	6139.78	1316.72	62.8933	56.6868	56.722	59.79	2.20538	2.41043	1.48678	2.3079	peg.246	Ferric iron ABC transporter, ATP-binding protein
254893	256359	1467	-	4580	4308	875	3122.02	2936.61	596.455	28.898	27.1128	25.6943	28.0054	1.01332	1.15289	0.673492	1.0831	peg.247	Ferric iron ABC transporter, permease protein
256413	257450	1038	-	5646	5709	2491	5439.31	5500	2399.81	50.3473	50.7798	103.38	50.5636	1.76545	2.15925	2.70976	1.96235	peg.248	Ferric iron ABC transporter, iron-binding protein
257451	258263	813	-	4481	4713	6582	5511.69	5797.05	8095.94	51.0172	53.5224	348.76	52.2698	1.78894	2.27587	9.14159	2.03241	peg.249	hypothetical protein
258313	258848	536	-	917	1013	281	1710.82	1889.93	524.254	15.8357	17.4491	22.584	16.6424	0.555286	0.741969	0.591965	0.648627	peg.250
258898	259011	114	-	342	458	127	3000	4017.54	1114.04	27.7686	37.0928	47.9908	32.4307	0.973718	1.57725	1.25792	1.27549	peg.250	hypothetical protein
259061	259507	447	+	392	449	101	876.957	1004.47	225.951	8.11729	9.27401	9.73359	8.69565	0.284636	0.394348	0.255134	0.339492	peg.251
259557	261725	2169	+	5153	5611	3502	2375.75	2586.91	1614.57	21.9904	23.8841	69.553	22.9373	0.771103	1.0156	1.8231	0.893351	peg.251	TonB-dependent receptor
261775	262254	480	+	6094	3762	1127	12695.8	7837.5	2347.92	117.515	72.3613	101.144	94.9382	4.12072	3.07694	2.65117	3.59883	peg.252
262304	262426	123	+	4834	3004	899	39300.8	24422.8	7308.94	363.776	225.488	314.857	294.632	12.756	9.58818	8.25295	11.1721	peg.252	hypothetical protein
262548	262973	426	-	53497	47535	13562	125580	111585	31835.7	1162.39	1030.23	1371.43	1096.31	40.7598	43.8072	35.9475	42.2835	peg.253	Pseudoazurin
263023	263109	87	+	654	537	126	7517.24	6172.41	1448.28	69.581	56.988	62.3894	63.2845	2.43989	2.42324	1.63533	2.43156	peg.254
263159	263293	135	+	914	1109	275	6770.37	8214.81	2037.04	62.6679	75.8449	87.7522	69.2564	2.19748	3.22507	2.30014	2.71127	peg.254
263280	264356	1077	-	3676	3970	1540	3413.18	3686.17	1429.9	31.5931	34.0333	61.5977	32.8132	1.10783	1.44716	1.61458	1.27749	peg.255	Putative permease PerM (= YfgO)
264424	265599	1176	+	2712	2943	797	2306.12	2502.55	677.721	21.3459	23.1053	29.1951	22.2256	0.748504	0.982481	0.765254	0.865493	peg.256	Probable Co/Zn/Cd efflux system membrane fusion protein
265606	268770	3165	+	7736	7282	1632	2444.23	2300.79	515.64	22.6243	21.2425	22.2129	21.9334	0.793331	0.903271	0.582238	0.848301	peg.257	Acriflavin resistance protein
268746	269243	498	-	1614	1668	361	3240.96	3349.4	724.9	29.999	30.924	31.2275	30.4615	1.05193	1.31495	0.818526	1.18344	peg.258	lipoprotein Blc
269325	269582	258	+	727	722	163	2817.83	2798.45	631.783	26.0824	25.8372	27.2162	25.9598	0.91459	1.09865	0.713382	1.00662	peg.259	Alcohol dehydrogenase, class IV
269608	270003	396	-	1407	1391	336	3553.03	3512.63	848.485	32.8875	32.431	36.5513	32.6593	1.15322	1.37903	0.958073	1.26612	peg.260	hypothetical protein
270061	271071	1011	-	6488	6250	1397	6417.41	6182	1381.8	59.4008	57.0765	59.5257	58.2387	2.08292	2.427	1.56027	2.25496	peg.261	Fructose-1,6-bisphosphatase, type I (EC 3.1.3.11)
271121	271181	61	-	183	215	46	3000	3524.59	754.098	27.7686	32.5415	32.4853	30.155	0.973718	1.38373	0.851496	1.17872	peg.262
271231	272046	816	-	11822	9864	1684	14487.7	12088.2	2063.73	134.101	111.607	88.9019	122.854	4.70233	4.74574	2.33027	4.72403	peg.262	Formylmethanofuran dehydrogenase (tungsten) subunit C (EC 1.2.99.5)
272043	272945	903	-	15777	14115	2501	17471.8	15631.2	2769.66	161.722	144.318	119.312	153.02	5.67086	6.13669	3.12738	5.90377	peg.263	Formylmethanofuran--tetrahydromethanopterin N-formyltransferase (EC 2.3.1.101)
272942	274609	1668	-	22807	19393	4526	13673.3	11626.5	2713.43	126.562	107.344	116.89	116.953	4.43797	4.56447	3.06389	4.50122	peg.264	Formylmethanofuran dehydrogenase subunit A (EC 1.2.99.5)
274622	275896	1275	-	13933	13304	3881	10927.8	10434.5	3043.92	101.15	96.3387	131.127	98.7445	3.54688	4.0965	3.43707	3.82169	peg.265	Formylmethanofuran dehydrogenase subunit B (EC 1.2.99.5)
275864	276010	147	+	2736	2671	697	18612.2	18170.1	4741.5	172.279	167.759	204.256	170.019	6.04103	7.13342	5.3539	6.58722	peg.266	hypothetical protein
275990	276535	546	-	7079	6612	1493	12965.2	12109.9	2734.43	120.008	111.807	117.795	115.908	4.20815	4.75424	3.0876	4.4812	peg.267	FIG00858078: hypothetical protein
276598	278361	1764	-	24459	20655	3765	13865.6	11709.2	2134.35	128.343	108.107	91.9445	118.225	4.50041	4.59693	2.41002	4.54867	peg.268	Arginyl-tRNA synthetase (EC 6.1.1.19)
278439	280613	2175	-	8741	9972	2120	4018.85	4584.83	974.713	37.1993	42.3303	41.989	39.7648	1.30441	1.79997	1.1006	1.55219	peg.269	Helicase PriA essential for oriC/DnaA-independent DNA replication
280663	280809	147	-	301	350	90	2047.62	2380.95	612.245	18.9532	21.9826	26.3745	20.4679	0.664601	0.934742	0.691321	0.799672	peg.270
280859	282472	1614	-	3010	3915	798	1864.93	2425.65	494.424	17.2622	22.3953	21.299	19.8287	0.605306	0.952291	0.558282	0.778798	peg.270	Sodium-dependent phosphate transporter
282389	282562	174	+	735	1066	181	4224.14	6126.44	1040.23	39.0994	56.5635	44.8114	47.8315	1.37104	2.40519	1.17458	1.88811	peg.271
282571	283056	486	+	7339	8353	1991	15100.8	17187.2	4096.71	139.776	158.685	176.479	149.23	4.90131	6.74757	4.62583	5.82444	peg.272	Dihydrofolate reductase (EC 1.5.1.3)
283053	283289	237	-	5414	6457	1884	22843.9	27244.7	7949.37	211.447	251.542	342.446	231.495	7.4145	10.6961	8.97609	9.05528	peg.273	DNA-binding protein inhibitor Id-2-related protein
283339	283643	305	+	2280	2236	382	7475.41	7331.15	1252.46	69.1938	67.6863	53.9539	68.4401	2.42631	2.87815	1.41422	2.65223	peg.274
283693	283941	249	+	9168	11586	3721	36819.3	46530.1	14943.8	340.806	429.599	643.753	385.203	11.9505	18.2673	16.8739	15.1089	peg.274	hypothetical protein
283953	284297	345	+	9429	11800	2855	27330.4	34202.9	8275.36	252.976	315.785	356.489	284.38	8.87071	13.4278	9.34419	11.1492	peg.275	Pentapeptide repeat domain protein
284301	285044	744	-	15139	15933	2168	20348.1	21415.3	2913.98	188.346	197.721	125.529	193.034	6.60444	8.40748	3.29034	7.50596	peg.276	Twin-arginine translocation protein TatC
285034	285327	294	-	8721	8498	1133	29663.3	28904.8	3853.74	274.569	266.869	166.013	270.719	9.62788	11.3478	4.35148	10.4878	peg.277	Twin-arginine translocation protein TatB
285360	285605	246	-	7237	7153	1398	29418.7	29077.2	5682.93	272.305	268.461	244.811	270.383	9.5485	11.4155	6.41692	10.482	peg.278	Twin-arginine translocation protein TatA
285615	285953	339	-	8710	9039	2211	25693.2	26663.7	6522.12	237.821	246.178	280.962	242	8.33931	10.468	7.3645	9.40364	peg.279	Histidine triad (HIT) nucleotide-binding protein, similarity with At5g48545 and yeast YDL125C (HNT1)
285950	286270	321	-	6414	5996	1096	19981.3	18679.1	3414.33	184.951	172.459	147.084	178.705	6.48539	7.33327	3.85532	6.90933	peg.280	Phosphoribosyl-ATP pyrophosphatase (EC 3.6.1.31)
286267	286650	384	-	6334	5196	942	16494.8	13531.2	2453.12	152.679	124.93	105.677	138.804	5.35376	5.31226	2.76996	5.33301	peg.281	Phosphoribosyl-AMP cyclohydrolase (EC 3.5.4.19)
286647	287420	774	-	14100	12012	2123	18217.1	15519.4	2742.89	168.621	143.286	118.159	155.953	5.91276	6.09278	3.09716	6.00277	peg.282	Imidazole glycerol phosphate synthase cyclase subunit (EC 4.1.3.-)
287426	288175	750	-	17409	15399	2927	23212	20532	3902.67	214.855	189.566	168.121	202.21	7.53398	8.06069	4.40672	7.79734	peg.283	Phosphoribosylformimino-5-aminoimidazole carboxamide ribotide isomerase (EC 5.3.1.16)
288201	288836	636	-	18629	16509	2452	29290.9	25957.5	3855.35	271.122	239.658	166.082	255.39	9.50702	10.1907	4.35329	9.84887	peg.284	Imidazole glycerol phosphate synthase amidotransferase subunit (EC 2.4.2.-)
288884	289477	594	-	25413	23424	3773	42782.8	39434.3	6351.85	396.006	364.085	273.627	380.046	13.8861	15.4816	7.17224	14.6839	peg.285	Imidazoleglycerol-phosphate dehydratase (EC 4.2.1.19)
289575	290324	750	+	8084	8217	1980	10778.7	10956	2640	99.7694	101.153	113.727	100.461	3.49846	4.30124	2.98098	3.89985	peg.286	Fumarate and nitrate reduction regulatory protein
290374	290776	403	+	1936	2044	260	4803.97	5071.96	645.161	44.4665	46.8279	27.7925	45.6472	1.55924	1.99121	0.728489	1.77522	peg.287
290826	291044	219	+	1539	1695	163	7027.4	7739.73	744.292	65.047	71.4586	32.0629	68.2528	2.2809	3.03855	0.840423	2.65973	peg.287
291149	292693	1545	-	7568	7942	971	4898.38	5140.45	628.479	45.3404	47.4603	27.0738	46.4003	1.58988	2.0181	0.709652	1.80399	peg.288	Proposed peptidoglycan lipid II flippase MurJ
292746	293366	621	+	4625	4945	660	7447.67	7962.96	1062.8	68.937	73.5196	45.7838	71.2283	2.41731	3.12619	1.20007	2.77175	peg.289	hypothetical protein
293363	294274	912	-	7111	7560	2285	7797.15	8289.47	2505.48	72.1719	76.5342	107.932	74.3531	2.53074	3.25438	2.82908	2.89256	peg.290	Hydrogen peroxide-inducible genes activator
294415	294579	165	+	1510	1934	325	9151.52	11721.2	1969.7	84.7082	108.218	84.8513	96.4633	2.97033	4.60165	2.2241	3.78599	peg.291	Rubredoxin
294674	295750	1077	+	8136	9585	1137	7554.32	8899.72	1055.71	69.9242	82.1685	45.4783	76.0463	2.45192	3.49396	1.19206	2.97294	peg.292	DNA recombination and repair protein RecF
295823	298237	2415	+	26580	29087	4651	11006.2	12044.3	1925.88	101.876	111.201	82.9638	106.539	3.57231	4.7285	2.17462	4.15041	peg.293	DNA gyrase subunit B (EC 5.99.1.3)
298287	298588	302	-	3231	2915	285	10698.7	9652.32	943.709	99.029	89.1169	40.6534	94.073	3.4725	3.78942	1.0656	3.63096	peg.294
298638	299954	1317	-	25947	26940	6327	19701.6	20455.6	4804.1	182.362	188.86	206.953	185.611	6.3946	8.03069	5.42458	7.21265	peg.294	NADH dehydrogenase (EC 1.6.99.3)
300092	300652	561	+	7368	8885	1728	13133.7	15837.8	3080.21	121.568	146.226	132.691	133.897	4.26284	6.21779	3.47805	5.24031	peg.295	Archaeal flavoprotein COG1036
300645	302072	1428	+	24317	26733	3128	17028.7	18720.6	2190.48	157.621	172.842	94.3621	165.231	5.52705	7.34955	2.47339	6.4383	peg.296	Related to Dihydropteroate synthase
302086	302670	585	+	4882	4941	640	8345.3	8446.15	1094.02	77.2457	77.9808	47.1285	77.6133	2.70866	3.31589	1.23532	3.01227	peg.297	DUF447 family protein
302660	303367	708	+	6097	7125	936	8611.58	10063.6	1322.03	79.7105	92.9138	56.9511	86.3121	2.79508	3.95087	1.49278	3.37298	peg.298	duf556 family protein
303427	305706	2280	-	64182	84925	42787	28150	37247.8	18766.2	260.562	343.898	808.418	302.23	9.13672	14.6232	21.19	11.88	peg.299	5-methyltetrahydropteroyltriglutamate--homocysteine methyltransferase (EC 2.1.1.14)
305807	306703	897	+	1782	1964	507	1986.62	2189.52	565.217	18.3886	20.2152	24.3486	19.3019	0.644803	0.859588	0.638219	0.752196	peg.300	Transcriptional activator MetR
306700	307503	804	-	5135	5149	760	6386.82	6404.23	945.274	59.1176	59.1283	40.7208	59.123	2.07299	2.51425	1.06736	2.29362	peg.301	Chemotaxis regulator - transmits chemoreceptor signals to flagelllar motor components CheY
307516	308070	555	-	7139	7937	1534	12863.1	14300.9	2763.96	119.063	132.036	119.067	125.549	4.175	5.61442	3.12095	4.89471	peg.302	DJ-1/YajL/PfpI superfamily, includes chaperone protein YajL (former ThiJ), parkinsonism-associated protein DJ-1, peptidases PfpI, Hsp31
308080	309411	1332	-	22774	25236	5377	17097.6	18945.9	4036.79	158.259	174.922	173.898	166.59	5.54941	7.43802	4.55817	6.49372	peg.303	Carboxyl-terminal protease (EC 3.4.21.102)
309436	310545	1110	-	11840	12615	2356	10666.7	11364.9	2122.52	98.7327	104.928	91.4348	101.831	3.46211	4.46175	2.39666	3.96193	peg.304	Lipoprotein NlpD
310593	312125	1533	-	12423	16596	2666	8103.72	10825.8	1739.07	75.0096	99.9516	74.9165	87.4806	2.63025	4.25013	1.96369	3.44019	peg.305	2,3-bisphosphoglycerate-independent phosphoglycerate mutase (EC 5.4.2.1)
312175	312234	60	+	179	173	29	2983.33	2883.33	483.333	27.6143	26.6209	20.8212	27.1176	0.968308	1.13197	0.545759	1.05014	peg.306
312284	312574	291	+	7986	8402	1527	27443.3	28872.9	5247.42	254.021	266.574	226.05	260.297	8.90734	11.3352	5.92517	10.1213	peg.306	Transcriptional regulator, ArsR family
312610	313029	420	+	10640	10925	1873	25333.3	26011.9	4459.52	234.49	240.16	192.109	237.325	8.22251	10.2121	5.0355	9.21728	peg.307	FIG136845: Rhodanese-related sulfurtransferase
313046	313303	258	+	8060	7746	1450	31240.3	30023.3	5620.16	289.166	277.196	242.107	283.181	10.1397	11.7869	6.34604	10.9633	peg.308	Glutaredoxin 3
313325	313807	483	+	17622	18428	4160	36484.5	38153.2	8612.84	337.707	352.257	371.027	344.982	11.8419	14.9786	9.72525	13.4102	peg.309	Protein export cytoplasm chaperone protein (SecB, maintains protein to be exported in unfolded state)
313817	314851	1035	+	21884	23606	3858	21144	22807.7	3727.54	195.713	210.577	160.576	203.145	6.86275	8.95413	4.20897	7.90844	peg.310	Glycerol-3-phosphate dehydrogenase [NAD(P)+] (EC 1.1.1.94)
314876	315751	876	+	25592	24607	4374	29214.6	28090.2	4993.15	270.416	259.348	215.097	264.882	9.48226	11.028	5.63805	10.2551	peg.311	FIG00857728: hypothetical protein
315805	316968	1164	-	4510	5113	809	3874.57	4392.61	695.017	35.8638	40.5557	29.9402	38.2097	1.25758	1.7245	0.784784	1.49104	peg.312	COG1565: Uncharacterized conserved protein
316985	317704	720	+	3723	3993	898	5170.83	5545.83	1247.22	47.8622	51.203	53.7283	49.5326	1.67831	2.17725	1.40831	1.92778	peg.313	FolM Alternative dihydrofolate reductase 1
317754	318110	357	-	1465	1423	270	4103.64	3985.99	756.303	37.9841	36.8015	32.5803	37.3928	1.33193	1.56487	0.853985	1.4484	peg.314
318160	318513	354	-	2591	2257	531	7319.21	6375.71	1500	67.748	58.865	64.6176	63.3065	2.37561	2.50305	1.69374	2.43933	peg.314	Dihydroneopterin aldolase (EC 4.1.2.25)
318495	318623	129	-	876	855	143	6790.7	6627.91	1108.53	62.856	61.1935	47.7535	62.0247	2.20407	2.60206	1.2517	2.40307	peg.315	hypothetical protein
318665	319186	522	+	3418	3283	473	6547.89	6289.27	906.13	60.6086	58.067	39.0346	59.3378	2.12527	2.46912	1.02316	2.29719	peg.316	Acyl-phosphate:glycerol-3-phosphate O-acyltransferase PlsY
319178	320194	1017	-	6762	6119	1108	6648.97	6016.72	1089.48	61.5441	55.5505	46.933	58.5473	2.15807	2.36211	1.23019	2.26009	peg.317	TsaD/Kae1/Qri7 protein, required for threonylcarbamoyladenosine t(6)A37 formation in tRNA
320244	320297	54	+	157	173	39	2907.41	3203.7	722.222	26.9115	29.5788	31.1122	28.2452	0.943665	1.25775	0.815503	1.10071	peg.318
320347	320562	216	+	60862	58207	5821	281769	269477	26949.1	2608.1	2488	1160.92	2548.05	91.4543	105.794	30.4297	98.6244	peg.318	SSU ribosomal protein S21p
320586	321047	462	+	110263	108153	9313	238665	234097	20158	2209.13	2161.35	868.374	2185.24	77.464	91.9047	22.7616	84.6843	peg.319	Transamidase GatB domain protein
321116	322840	1725	+	36967	43029	4215	21430.1	24944.3	2443.48	198.362	230.304	105.261	214.333	6.95564	9.79295	2.75907	8.37429	peg.320	DNA primase (EC 2.7.7.-)
322936	324774	1839	+	134110	196972	23351	72925.5	107108	12697.7	675.013	988.898	546.995	831.955	23.6696	42.0498	14.3377	32.8597	peg.321	RNA polymerase sigma factor RpoD
324785	324861	77	+	4276	4503	1307	55532.5	58480.5	16974	514.019	539.933	731.213	526.976	18.0243	22.959	19.1663	20.4916	rna.3	tRNA-Met-CAT
324868	326013	1146	-	24257	37167	18033	21166.7	32431.9	15735.6	195.923	299.434	677.864	247.679	6.87012	12.7325	17.768	9.80132	peg.322	Integrase
326063	326556	494	+	1567	2287	716	3172.06	4629.55	1449.39	29.3612	42.7433	62.4375	36.0523	1.02957	1.81753	1.63659	1.42355	peg.323
326606	327340	735	+	1058	1974	1894	1439.46	2685.71	2576.87	13.3239	24.7964	111.007	19.0601	0.467208	1.05439	2.90969	0.760799	peg.323	hypothetical protein
327390	327460	71	+	7	3	6	98.5915	42.2535	84.507	0.912583	0.390114	3.64043	0.651348	0.0320001	0.0165884	0.0954217	0.0242943	peg.324
327510	327875	366	+	689	990	427	1882.51	2704.92	1166.67	17.4249	24.9737	50.2581	21.1993	0.611012	1.06193	1.31735	0.836471	peg.324	hypothetical protein
327856	329661	1806	+	2695	3627	805	1492.25	2008.31	445.736	13.8125	18.5421	19.2016	16.1773	0.484343	0.788444	0.503307	0.636394	peg.325	MobA
329676	330023	348	-	1194	1504	309	3431.03	4321.84	887.931	31.7583	39.9022	38.2506	35.8303	1.11362	1.69672	1.00261	1.40517	peg.326	hypothetical protein
330083	331198	1116	-	2465	3522	1016	2208.78	3155.91	910.394	20.4449	29.1376	39.2183	24.7913	0.71691	1.23899	1.02798	0.977948	peg.327	ATP-dependent protease La (EC 3.4.21.53) Type I
331232	331651	420	-	711	1234	1099	1692.86	2938.1	2616.67	15.6694	27.1265	112.722	21.398	0.549455	1.15347	2.95463	0.851464	peg.328	hypothetical protein
331701	331770	70	-	17	18	3	242.857	257.143	42.8571	2.24793	2.37412	1.84622	2.31103	0.0788248	0.100952	0.0483925	0.0898885	peg.329
331820	332050	231	-	784	936	175	3393.94	4051.95	757.576	31.415	37.4104	32.6351	34.4127	1.10158	1.59076	0.855422	1.34617	peg.329	hypothetical protein
332100	332222	123	-	211	338	486	1715.45	2747.97	3951.22	15.8785	25.3712	170.212	20.6248	0.556787	1.07883	4.46155	0.817808	peg.330
332272	332412	141	-	495	521	123	3510.64	3695.04	872.34	32.4952	34.1152	37.579	33.3052	1.13946	1.45064	0.98501	1.29505	peg.330	hypothetical protein
332454	332570	117	+	531	567	152	4538.46	4846.15	1299.15	42.0089	44.7431	55.9651	43.376	1.47306	1.90256	1.46694	1.68781	peg.331	hypothetical protein
332532	333662	1131	-	1896	2263	821	1676.39	2000.88	725.906	15.517	18.4736	31.2709	16.9953	0.544111	0.785531	0.819662	0.664821	peg.332	ABC-type multidrug transport system, permease component
333664	336426	2763	-	1610	1986	419	582.7	718.784	151.647	5.39358	6.63632	6.53269	6.01495	0.189128	0.282189	0.171233	0.235659	peg.333	ABC-type multidrug transport system, permease component
336430	337509	1080	-	513	644	186	475	596.296	172.222	4.39669	5.50542	7.41905	4.95106	0.154172	0.234101	0.194466	0.194137	peg.334	HlyD family secretion protein
337524	339011	1488	-	1335	2133	3016	897.177	1433.47	2026.88	8.30445	13.2348	87.3148	10.7696	0.291199	0.562768	2.28867	0.426983	peg.335	RND efflux system, outer membrane lipoprotein CmeC
339061	339440	380	+	752	1548	3845	1978.95	4073.68	10118.4	18.3175	37.6111	435.885	27.9643	0.642312	1.5993	11.4253	1.1208	peg.336
339490	340128	639	+	1154	1156	1349	1805.95	1809.08	2111.11	16.7162	16.7027	90.9432	16.7094	0.586161	0.710229	2.38378	0.648195	peg.336	Transcriptional regulator, TetR family
340220	340396	177	+	184	209	119	1039.55	1180.79	672.316	9.62226	10.9019	28.9623	10.2621	0.337409	0.463569	0.759151	0.400489	peg.337	hypothetical protein
340377	341168	792	+	642	735	246	810.606	928.03	310.606	7.50313	8.56822	13.3804	8.03568	0.263101	0.364337	0.350723	0.313719	peg.338	putative membrane protein
341165	343114	1950	+	1775	1766	534	910.256	905.641	273.846	8.42551	8.36151	11.7968	8.39351	0.295444	0.355547	0.309215	0.325496	peg.339	hypothetical protein
343164	343362	199	-	149	159	31	748.744	798.995	155.779	6.93052	7.37688	6.7107	7.1537	0.243022	0.313679	0.175899	0.27835	peg.340
343412	343564	153	-	279	252	51	1823.53	1647.06	333.333	16.8789	15.2068	14.3595	16.0429	0.591868	0.646622	0.376386	0.619245	peg.340	hypothetical protein
343614	344170	557	+	1039	1146	169	1865.35	2057.45	303.411	17.266	18.9958	13.0705	18.1309	0.605442	0.807738	0.342599	0.70659	peg.341
344220	344969	750	+	1522	1773	375	2029.33	2364	500	18.7839	21.8261	21.5392	20.305	0.658666	0.928087	0.564579	0.793377	peg.341	hypothetical protein
345019	345096	78	-	42	46	10	538.462	589.744	128.205	4.9841	5.44493	5.52287	5.21452	0.17477	0.231529	0.144764	0.203149	peg.342
345146	345994	849	-	1090	1376	754	1283.86	1620.73	888.104	11.8837	14.9637	38.2581	13.4237	0.416707	0.636285	1.00281	0.526496	peg.342	Triosephosphate isomerase (EC 5.3.1.1)
346039	347043	1005	-	910	1071	1626	905.473	1065.67	1617.91	8.38123	9.83903	69.6969	9.11013	0.293892	0.418374	1.82688	0.356133	peg.343	Fructose-1,6-bisphosphatase, type I (EC 3.1.3.11)
347124	348194	1071	-	4913	3208	12411	4587.3	2995.33	11588.2	42.461	27.655	499.202	35.058	1.48891	1.17594	13.0849	1.33243	peg.344	Fructose-bisphosphate aldolase class II (EC 4.1.2.13)
348244	348651	408	-	1205	1376	277	2953.43	3372.55	678.922	27.3375	31.1377	29.2468	29.2376	0.958603	1.32404	0.766609	1.14132	peg.345
348701	349222	522	-	1580	1621	522	3026.82	3105.36	1000	28.0168	28.6709	43.0784	28.3439	0.982423	1.21914	1.12916	1.10078	peg.345	FOG: Ankyrin repeat
349272	349349	78	+	219	229	47	2807.69	2935.9	602.564	25.9885	27.1063	25.9575	26.5474	0.9113	1.15261	0.68039	1.03195	peg.346
349399	349572	174	+	1089	1109	265	6258.62	6373.56	1522.99	57.931	58.8452	65.6079	58.3881	2.03138	2.50221	1.71969	2.26679	peg.346	Pmp3 family protein
349668	349796	129	-	903	989	249	7000	7666.67	1930.23	64.7934	70.784	83.1513	67.7887	2.27201	3.00987	2.17954	2.64094	peg.347	hypothetical protein
349846	350204	359	+	838	938	173	2334.26	2612.81	481.894	21.6064	24.1233	20.7592	22.8649	0.757638	1.02577	0.544134	0.891703	peg.348
350254	350613	360	+	1398	1794	378	3883.33	4983.33	1050	35.9449	46.0096	45.2323	40.9773	1.26042	1.95642	1.18562	1.60842	peg.348	hypothetical protein
350663	350782	120	+	138	177	41	1150	1475	341.667	10.6446	13.6182	14.7184	12.1314	0.373259	0.579073	0.385795	0.476166	peg.349
350832	351281	366	+	1434	1591	406	3918.03	4346.99	1109.29	36.2661	40.1345	47.7864	38.2003	1.27169	1.70659	1.25256	1.48914	peg.350	Outer membrane protein A precursor
351297	352643	1347	+	4370	5089	1602	3244.25	3778.03	1189.31	30.0294	34.8814	51.2335	32.4554	1.05299	1.48322	1.34292	1.26811	peg.351	Type I secretion system, outer membrane component LapE
352781	354792	2012	-	3688	4434	989	1833	2203.78	491.551	16.9666	20.3468	21.1752	18.6567	0.594942	0.865185	0.555038	0.730064	peg.352	Anaerobic dehydrogenases, typically selenocysteine-containing
354842	355124	283	+	375	451	130	1325.09	1593.64	459.364	12.2653	14.7136	19.7886	13.4894	0.430087	0.62565	0.518694	0.527869	peg.353
355174	355668	495	+	3701	4152	2214	7476.77	8387.88	4472.73	69.2064	77.4428	192.678	73.3246	2.42675	3.29301	5.05041	2.85988	peg.353	Thiol peroxidase, Tpx-type (EC 1.11.1.15)
355718	355786	69	+	124	150	43	1797.1	2173.91	623.188	16.6343	20.0711	26.8459	18.3527	0.58329	0.85346	0.703678	0.718375	peg.354
355836	356483	648	+	5711	6923	1936	8813.27	10683.6	2987.65	81.5774	98.6389	128.703	90.1081	2.86055	4.19431	3.37353	3.52743	peg.354	hypothetical protein
356623	357087	465	+	3121	3428	980	6711.83	7372.04	2107.53	62.126	68.0639	90.7888	65.0949	2.17848	2.8942	2.37973	2.53634	peg.355	Isoquinoline 1-oxidoreductase alpha subunit (EC 1.3.99.16)
357084	359402	2319	+	15539	15502	3424	6700.73	6684.78	1476.5	62.0233	61.7185	63.6051	61.8709	2.17487	2.62439	1.6672	2.39963	peg.356	Isoquinoline 1-oxidoreductase beta subunit (EC 1.3.99.16)
359405	360400	996	+	5176	5021	879	5196.79	5041.16	882.53	48.1025	46.5436	38.018	47.323	1.68673	1.97912	0.996515	1.83293	peg.357	Xanthine and CO dehydrogenases maturation factor, XdhC/CoxF family
360413	361027	615	+	2460	2232	271	4000	3629.27	440.65	37.0248	33.5079	18.9825	35.2664	1.29829	1.42482	0.497564	1.36156	peg.358	CTP:molybdopterin cytidylyltransferase
361024	361755	732	-	4286	4517	465	5855.19	6170.77	635.246	54.1968	56.9728	27.3654	55.5848	1.90043	2.42259	0.717293	2.16151	peg.359	cAMP-binding proteins - catabolite gene activator and regulatory subunit of cAMP-dependent protein kinases
361805	361984	180	-	408	429	77	2266.67	2383.33	427.778	20.9807	22.0046	18.428	21.4927	0.735698	0.935677	0.483028	0.835688	peg.360
362034	362198	165	-	838	751	237	5078.79	4551.52	1436.36	47.0102	42.0228	61.8762	44.5165	1.64844	1.78689	1.62188	1.71766	peg.360	Protein of unknown function DUF1328
362248	362341	94	+	310	318	93	3297.87	3382.98	989.362	30.5257	31.234	42.6201	30.8799	1.0704	1.32813	1.11715	1.19926	peg.361
362391	362576	186	+	4594	5231	1862	24698.9	28123.7	10010.8	228.618	259.657	431.247	244.138	8.01659	11.0411	11.3037	9.52886	peg.361	hypothetical protein
362658	362930	273	+	7980	9683	3431	29230.8	35468.9	12567.8	270.566	327.473	541.399	299.02	9.48751	13.9248	14.191	11.7061	peg.362	hypothetical protein
362970	363404	435	+	7923	9245	2625	18213.8	21252.9	6034.48	168.59	196.221	259.956	182.406	5.9117	8.3437	6.81388	7.1277	peg.363	hypothetical protein
363481	363837	357	+	5842	7076	1664	16364.1	19820.7	4661.06	151.47	182.999	200.791	167.234	5.31135	7.78146	5.26308	6.5464	peg.364	hypothetical protein
363880	364071	192	+	5610	5264	1763	29218.8	27416.7	9182.29	270.454	253.13	395.558	261.792	9.48361	10.7636	10.3683	10.1236	peg.365	hypothetical protein
364196	365584	1389	+	5530	5360	1733	3981.28	3858.89	1247.66	36.8515	35.628	53.7472	36.2397	1.29222	1.51497	1.4088	1.40359	peg.366	sodium-solute symporter, putative
365610	365870	261	+	1342	1456	560	5141.76	5578.54	2145.59	47.5932	51.505	92.4287	49.5491	1.66888	2.19009	2.42271	1.92948	peg.367	hypothetical protein
365903	366223	321	+	2800	2976	890	8722.74	9271.03	2772.59	80.7394	85.5966	119.438	83.168	2.83116	3.63973	3.13069	3.23545	peg.368	hypothetical protein
366273	366325	53	+	103	107	31	1943.4	2018.87	584.906	17.9885	18.6396	25.1968	18.314	0.630773	0.792591	0.660451	0.711682	peg.369
366375	367589	1215	+	6374	6258	1392	5246.09	5150.62	1145.68	48.5588	47.5541	49.354	48.0565	1.70274	2.02209	1.29365	1.86241	peg.369	Heavy metal RND efflux outer membrane protein, CzcC family
367594	368820	1227	+	4369	4048	914	3560.72	3299.1	744.906	32.9587	30.4596	32.0893	31.7092	1.15571	1.2952	0.841116	1.22546	peg.370	Probable Co/Zn/Cd efflux system membrane fusion protein
368830	371952	3123	+	9301	9569	1597	2978.23	3064.04	511.367	27.567	28.2894	22.0289	27.9282	0.966651	1.20292	0.577414	1.08478	peg.371	Cobalt-zinc-cadmium resistance protein CzcA; Cation efflux system protein CusA
372030	372407	378	-	702	928	126	1857.14	2455.03	333.333	17.1901	22.6665	14.3595	19.9283	0.602778	0.963823	0.376386	0.783301	peg.372	hypothetical protein
372457	372563	107	+	46	78	12	429.907	728.972	112.15	3.9793	6.73038	4.83122	5.35484	0.139536	0.286188	0.126634	0.212862	peg.373
372613	374073	1461	+	1589	1660	752	1087.61	1136.21	514.716	10.0671	10.4903	22.1731	10.2787	0.353009	0.446066	0.581195	0.399537	peg.373	Serine/Threonine protein kinase and Signal Transduction Histidine Kinase (STHK) with GAF and PAS/PAC sensor
374070	375497	1428	+	2419	2793	571	1693.98	1955.88	399.86	15.6798	18.0581	17.2253	16.8689	0.549819	0.767863	0.451505	0.658841	peg.374	Response regulatory protein
375494	376537	1044	-	1271	1357	371	1217.43	1299.81	355.364	11.2688	12.0007	15.3085	11.6348	0.395145	0.510294	0.401262	0.45272	peg.375	hypothetical protein
376587	377109	523	-	287	399	95	548.757	762.906	181.644	5.0794	7.04368	7.82494	6.06154	0.178112	0.299511	0.205105	0.238811	peg.376
377159	378514	1356	-	4373	2977	1852	3224.93	2195.43	1365.78	29.8505	20.2697	58.8356	25.0601	1.04672	0.861907	1.54218	0.954315	peg.376	Glutathione reductase (EC 1.8.1.7)
378602	379126	525	-	6969	5012	8063	13274.3	9546.67	15358.1	122.869	88.1415	661.602	105.505	4.30847	3.74794	17.3417	4.02821	peg.377	Peroxiredoxin family protein/glutaredoxin
379249	381448	2199	-	8626	9262	2180	3922.69	4211.91	991.36	36.3092	38.8873	42.7062	37.5983	1.2732	1.65356	1.1194	1.46338	peg.378	diguanylate cyclase/phosphodiesterase (GGDEF & EAL domains) with PAS/PAC sensor(s)
381460	384423	2964	-	10532	10288	2591	3553.31	3470.99	874.157	32.8901	32.0466	37.6572	32.4683	1.15331	1.36268	0.98706	1.25799	peg.380	Two-component hybrid sensor and regulator
384473	384524	52	-	231	267	41	4442.31	5134.62	788.462	41.1189	47.4064	33.9656	44.2626	1.44185	2.01581	0.890297	1.72883	peg.381
384574	385134	561	-	3843	4089	872	6850.27	7288.77	1554.37	63.4074	67.295	66.9596	65.3512	2.22341	2.86151	1.75513	2.54246	peg.381	5-formyltetrahydrofolate cyclo-ligase (EC 6.3.3.2)
385131	385463	333	-	1965	2281	404	5900.9	6849.85	1213.21	54.6199	63.2426	52.2632	58.9312	1.91527	2.68919	1.36991	2.30223	peg.382	Nitrite-sensitive transcriptional repressor NsrR
385513	385771	259	+	1536	1669	320	5930.5	6444.02	1235.52	54.8939	59.4957	53.2242	57.1948	1.92488	2.52987	1.3951	2.22737	peg.383
385821	386889	1069	+	7748	8535	1585	7247.9	7984.1	1482.69	67.0879	73.7148	63.872	70.4013	2.35247	3.13449	1.67419	2.74348	peg.384	Flavohemoprotein (Hemoglobin-like protein) (Flavohemoglobin) (Nitric oxide dioxygenase) (EC 1.14.12.17)
386939	387024	86	+	248	269	59	2883.72	3127.91	686.047	26.6923	28.879	29.5538	27.7857	0.935977	1.22799	0.774654	1.08198	peg.385
387074	387391	318	+	3475	5838	2995	10927.7	18358.5	9418.24	101.149	169.498	405.722	135.324	3.54682	7.20739	10.6347	5.37711	peg.385	hypothetical protein
387441	387651	211	-	430	481	156	2037.91	2279.62	739.336	18.8633	21.0471	31.8494	19.9552	0.661451	0.89496	0.834827	0.778206	peg.386
387701	389026	1326	-	5438	6162	1482	4101.06	4647.06	1117.65	37.9602	42.9049	48.1464	40.4325	1.33109	1.8244	1.262	1.57774	peg.386	Sensor protein PhoQ (EC 2.7.13.3)
389023	389685	663	-	4548	5882	1798	6859.73	8871.79	2711.92	63.495	81.9106	116.825	72.7028	2.22648	3.48299	3.06218	2.85474	peg.387	DNA-binding response regulator
389688	390008	321	-	2469	3049	963	7691.59	9498.44	3000	71.1948	87.6963	129.235	79.4456	2.49648	3.72901	3.38747	3.11274	peg.388	lipoprotein, putative
390058	390395	338	+	1771	5331	501	5239.64	15772.2	1482.25	48.4992	145.62	63.8528	97.0595	1.70065	6.19203	1.67369	3.94634	peg.389
390445	391626	1182	+	2492	3428	1792	2108.29	2900.17	1516.07	19.5148	26.7764	65.31	23.1456	0.684294	1.13858	1.71189	0.911438	peg.389	Cyclopropane-fatty-acyl-phospholipid synthase (EC 2.1.1.79)
391766	393223	1458	+	17419	28344	14600	11947.2	19440.3	10013.7	110.585	179.487	431.375	145.036	3.87773	7.63211	11.3071	5.75492	peg.390	Catalase (EC 1.11.1.6)
393289	393759	471	+	16363	35787	14302	34741	75980.9	30365.2	321.569	701.509	1308.08	511.539	11.276	29.8295	34.2871	20.5527	peg.391	Non-specific DNA-binding protein Dps / Iron-binding ferritin-like antioxidant protein / Ferroxidase (EC 1.16.3.1)
393809	394121	313	-	9142	27966	2811	29207.7	89348.2	8980.83	270.352	824.925	386.88	547.639	9.48001	35.0774	10.1408	22.2787	peg.392
394171	395622	1452	-	6995	7022	2451	4817.49	4836.09	1688.02	44.5917	44.6501	72.717	44.6209	1.56363	1.89861	1.90604	1.73112	peg.392	Aldehyde dehydrogenase (EC 1.2.1.3)
395632	397272	1641	-	6182	6463	2300	3767.22	3938.45	1401.58	34.8701	36.3625	60.378	35.6163	1.22273	1.5462	1.58261	1.38447	peg.393	Acetolactate synthase large subunit (EC 2.2.1.6)
397359	398240	882	-	1768	1755	414	2004.54	1989.8	469.388	18.5544	18.3712	20.2205	18.4628	0.650617	0.781178	0.530013	0.715897	peg.394	Flagellar motor rotation protein MotB
398194	398331	138	-	280	263	55	2028.99	1905.8	398.551	18.7807	17.5957	17.1689	18.1882	0.658553	0.7482	0.450026	0.703377	peg.395	hypothetical protein
398415	401369	2955	+	6070	6295	1520	2054.15	2130.29	514.382	19.0136	19.6683	22.1588	19.3409	0.666719	0.836333	0.580819	0.751526	peg.396	diguanylate cyclase/phosphodiesterase (GGDEF & EAL domains) with PAS/PAC sensor(s)
401419	401750	332	+	1023	1086	207	3081.33	3271.08	623.494	28.5213	30.2009	26.8591	29.3611	1.00011	1.2842	0.704023	1.14216	peg.397
401800	403110	1311	+	3777	3872	963	2881.01	2953.47	734.554	26.6672	27.2685	31.6434	26.9678	0.935096	1.15951	0.829427	1.0473	peg.397	sodium-dependent transporter
403107	403247	141	+	274	290	85	1943.26	2056.74	602.837	17.9872	18.9892	25.9692	18.4882	0.63073	0.807458	0.680698	0.719094	peg.398	hypothetical protein
403240	405357	2118	+	3139	2610	878	1482.06	1232.29	414.542	13.7182	11.3774	17.8578	12.5478	0.481036	0.483789	0.468083	0.482412	peg.399	Phospholipase D/Transphosphatidylase
405327	406061	735	+	997	884	177	1356.46	1202.72	240.816	12.5557	11.1044	10.374	11.83	0.440271	0.472178	0.27192	0.456225	peg.400	Endonuclease/exonuclease/phosphatase
406125	406283	159	+	311	293	57	1955.97	1842.77	358.491	18.1049	17.0137	15.4432	17.5593	0.634856	0.723455	0.404792	0.679156	peg.401	hypothetical protein
406299	409253	2955	+	6519	6472	1621	2206.09	2190.19	548.562	20.42	20.2213	23.6311	20.3207	0.716037	0.859849	0.619413	0.787943	peg.402	putative exported protein
409303	409718	416	+	823	888	107	1978.37	2134.62	257.212	18.3121	19.7083	11.0803	19.0102	0.642123	0.838033	0.290432	0.740078	peg.403
409768	409890	123	+	1973	1857	249	16040.7	15097.6	2024.39	148.475	139.391	87.2074	143.933	5.20636	5.92718	2.28586	5.56677	peg.403	hypothetical protein
410013	410198	186	+	2394	2342	392	12871	12591.4	2107.53	119.136	116.253	90.7888	117.694	4.17756	4.94328	2.37973	4.56042	peg.404	Mobile element protein
410167	410940	774	-	9010	9196	1652	11640.8	11881.1	2134.37	107.75	109.695	91.945	108.722	3.77829	4.66444	2.41004	4.22137	peg.405	Nitric oxide reductase activation protein NorQ
410959	412830	1872	-	25498	26163	4965	13620.7	13976	2652.24	126.076	129.036	114.254	127.556	4.42092	5.48685	2.9948	4.95388	peg.406	Nitric oxide reductase activation protein NorD
412851	414263	1413	-	61668	75199	33567	43643.3	53219.4	23755.8	403.971	491.359	1023.36	447.665	14.1654	20.8935	26.8241	17.5295	peg.407	Nitric-oxide reductase subunit B (EC 1.7.99.7)
414280	414729	450	-	21683	28107	23089	48184.4	62460	51308.9	446.005	576.674	2210.3	511.339	15.6394	24.5213	57.9358	20.0803	peg.408	Nitric-oxide reductase subunit C (EC 1.7.99.7)
414779	414964	186	+	653	743	120	3510.75	3994.62	645.161	32.4962	36.8812	27.7925	34.6887	1.13949	1.56826	0.728489	1.35388	peg.409
415014	416570	1557	+	14552	26934	8008	9346.18	17298.7	5143.22	86.51	159.713	221.562	123.112	3.03351	6.79131	5.80751	4.91241	peg.409	Functional role page for Anaerobic nitric oxide reductase transcription regulator NorR
416599	417174	576	+	10345	14406	4124	17960.1	25010.4	7159.72	166.242	230.914	308.429	198.578	5.82935	9.81888	8.08445	7.82412	peg.410	Nitric oxide reductase activation protein NorE
417196	417423	228	+	5405	6614	1501	23706.1	29008.8	6583.33	219.429	267.829	283.599	243.629	7.69436	11.3886	7.43362	9.54149	peg.411	hypothetical protein
417542	418762	1221	-	24093	25805	4509	19732.2	21134.3	3692.87	182.645	195.127	159.083	188.886	6.40453	8.29716	4.16984	7.35084	peg.412	NnrS protein involved in response to NO
418812	419206	395	-	3074	3154	488	7782.28	7984.81	1235.44	72.0343	73.7214	53.2209	72.8778	2.52591	3.13477	1.39501	2.83034	peg.413
419256	420263	1008	-	9884	12926	1596	9805.56	12823.4	1583.33	90.7621	118.395	68.2074	104.578	3.18261	5.03437	1.78783	4.10849	peg.413	Molybdenum cofactor biosynthesis protein MoaA
420377	420658	282	-	2624	3632	553	9304.96	12879.4	1960.99	86.1286	118.912	84.4764	102.52	3.02014	5.05636	2.21427	4.03825	peg.414	hypothetical protein
420708	421510	803	+	9657	11904	2045	12026.2	14824.4	2546.7	111.316	136.869	109.708	124.093	3.90336	5.81994	2.87562	4.86165	peg.415
421560	423482	1923	+	20227	23413	4177	10518.5	12175.2	2172.13	97.3609	112.41	93.5717	104.886	3.414	4.7799	2.45267	4.09695	peg.415	Nitrate/nitrite sensor protein (EC 2.7.3.-)
423479	424141	663	+	5797	7026	816	8743.59	10597.3	1230.77	80.9324	97.8415	53.0195	89.387	2.83793	4.16041	1.38973	3.49917	peg.416	Nitrate/nitrite response regulator protein
424191	424241	51	-	108	114	27	2117.65	2235.29	529.412	19.6014	20.6378	22.8062	20.1196	0.68733	0.877558	0.597789	0.782444	peg.417
424291	424413	123	-	727	887	101	5910.57	7211.38	821.138	54.7094	66.5805	35.3733	60.645	1.91841	2.83113	0.927194	2.37477	peg.417	hypothetical protein
424463	424753	291	+	618	628	105	2123.71	2158.08	360.825	19.6575	19.9249	15.5437	19.7912	0.689299	0.847243	0.407428	0.768271	peg.418
424803	426068	1266	+	43779	68371	1146	34580.6	54005.5	905.213	320.084	498.617	38.9951	409.351	11.2239	21.2021	1.02213	16.213	peg.418	Nitrate/nitrite transporter
426081	427691	1611	+	49975	48181	1589	31021.1	29907.5	986.344	287.137	276.127	42.4901	281.632	10.0686	11.7414	1.11374	10.905	peg.419	Nitrate/nitrite transporter
427732	431487	3756	+	209113	175601	10563	55674.4	46752.1	2812.3	515.333	431.648	121.149	473.491	18.0704	18.3545	3.17553	18.2124	peg.420	Respiratory nitrate reductase alpha chain (EC 1.7.99.4)
431519	433063	1545	+	81919	54530	4839	53022	35294.5	3132.04	490.782	325.863	134.923	408.323	17.2095	13.8563	3.53656	15.5329	peg.421	Respiratory nitrate reductase beta chain (EC 1.7.99.4)
433076	433606	531	+	48335	27987	2989	91026.4	52706.2	5629	842.558	486.621	242.488	664.589	29.5447	20.692	6.35603	25.1183	peg.422	Respiratory nitrate reductase delta chain (EC 1.7.99.4)
433606	434301	696	+	49242	25715	3772	70750	36946.8	5419.54	654.876	341.119	233.465	497.997	22.9635	14.505	6.11951	18.7343	peg.423	Respiratory nitrate reductase gamma chain (EC 1.7.99.4)
434318	435004	687	+	39166	18843	2656	57010.2	27427.9	3866.08	527.697	253.234	166.545	390.466	18.5039	10.768	4.36542	14.636	peg.424	Carbonic anhydrase (EC 4.2.1.1)
435106	436332	1227	+	33011	17657	1914	26903.8	14390.4	1559.9	249.027	132.862	67.198	190.945	8.73225	5.64955	1.76137	7.1909	peg.425	FIG00483566: hypothetical protein
436382	437182	801	+	12896	7712	1268	16099.9	9627.97	1583.02	149.024	88.8921	68.194	118.958	5.22558	3.77986	1.78748	4.50272	peg.426
437232	437510	279	+	9311	7146	1317	33372.8	25612.9	4720.43	308.905	236.476	203.348	272.69	10.8319	10.0554	5.33011	10.4437	peg.426	Coenzyme PQQ synthesis protein D
437479	438639	1161	+	22567	15093	2791	19437.6	13000	2403.96	179.918	120.025	103.559	149.971	6.3089	5.10369	2.71445	5.7063	peg.427	Coenzyme PQQ synthesis protein E
438689	438756	68	+	210	197	39	3088.24	2897.06	573.529	28.5853	26.7477	24.7067	27.6665	1.00236	1.13736	0.647605	1.06986	peg.428
438806	439252	447	+	5257	3615	682	11760.6	8087.25	1525.73	108.859	74.6671	65.7258	91.7629	3.81718	3.17499	1.72279	3.49608	peg.428	Conserved domain protein
439269	440369	1101	+	11001	8111	1192	9991.83	7366.94	1082.65	92.4863	68.0167	46.6389	80.2515	3.24307	2.8922	1.22248	3.06764	peg.429	Phosphoserine aminotransferase (EC 2.6.1.52)
440502	441257	756	+	5117	4408	699	6768.52	5830.69	924.603	62.6507	53.833	39.8304	58.2419	2.19688	2.28908	1.04402	2.24298	peg.430	Dihydroorotate dehydrogenase (EC 1.3.3.1)
441283	442131	849	+	6880	6761	971	8103.65	7963.49	1143.7	75.009	73.5245	49.2687	74.2667	2.63022	3.1264	1.29142	2.87831	peg.431	Mobile element protein
442181	442343	163	+	935	878	127	5736.2	5386.5	779.141	53.0953	49.732	33.5641	51.4137	1.86181	2.1147	0.879773	1.98825	peg.432
442393	444555	2163	+	39119	41812	6313	18085.5	19330.6	2918.63	167.403	178.473	125.73	172.938	5.87007	7.58902	3.29559	6.72954	peg.432	Nitrous oxide reductase maturation protein NosR
444598	446514	1917	+	63615	66843	13547	33184.7	34868.5	7066.77	307.164	321.931	304.425	314.547	10.7708	13.6891	7.9795	12.23	peg.433	Nitrous-oxide reductase (EC 1.7.99.6)
446596	447885	1290	+	16285	16345	1752	12624	12670.5	1358.14	116.85	116.983	58.5064	116.917	4.09741	4.97435	1.53355	4.53588	peg.434	Nitrous oxide reductase maturation protein NosD
447882	448781	900	+	7389	7109	747	8210	7898.89	830	75.9934	72.9281	35.755	74.4607	2.66474	3.10104	0.937201	2.88289	peg.435	Nitrous oxide reductase maturation protein NosF (ATPase)
448781	449611	831	+	7900	6828	918	9506.62	8216.61	1104.69	87.9951	75.8615	47.5884	81.9283	3.08559	3.22577	1.24737	3.15568	peg.436	Nitrous oxide reductase maturation transmembrane protein NosY
449608	450120	513	+	5521	4921	676	10762.2	9592.59	1317.74	99.6169	88.5655	56.766	94.0912	3.49311	3.76597	1.48793	3.62954	peg.437	Nitrous oxide reductase maturation protein, outer-membrane lipoprotein NosL
450170	450884	715	+	3619	3005	287	5061.54	4202.8	401.399	46.8506	38.8032	17.2916	42.8269	1.64284	1.64998	0.453242	1.64641	peg.438
450934	452982	2049	+	17621	18700	10650	8599.8	9126.4	5197.66	79.6015	84.2613	223.907	81.9314	2.79126	3.58295	5.86897	3.18711	peg.438	Ribonucleotide reductase of class III (anaerobic), large subunit (EC 1.17.4.2)
453008	453178	171	+	7849	8223	5304	45900.6	48087.7	31017.5	424.865	443.979	1336.19	434.422	14.8981	18.8788	35.0237	16.8885	peg.439	hypothetical protein
453200	453880	681	+	11697	11855	5529	17176.2	17408.2	8118.94	158.986	160.725	349.751	159.856	5.57493	6.83433	9.16756	6.20463	peg.440	Ribonucleotide reductase of class III (anaerobic), activating protein (EC 1.97.1.4)
453930	453980	51	+	32	49	1	627.451	960.784	19.6078	5.80781	8.87063	0.844674	7.33922	0.203653	0.377196	0.0221403	0.290425	peg.441
454030	454917	888	+	15038	12913	3574	16934.7	14541.7	4024.77	156.751	134.259	173.381	145.505	5.49654	5.70894	4.5446	5.60274	peg.441	Pyridoxine biosynthesis glutamine amidotransferase, synthase subunit (EC 2.4.2.-)
454918	455484	567	+	14800	14535	2834	26102.3	25634.9	4998.24	241.608	236.68	215.316	239.144	8.47209	10.0641	5.6438	9.26807	peg.442	Pyridoxine biosynthesis glutamine amidotransferase, glutaminase subunit (EC 2.4.2.-)
455503	456039	537	+	9435	8458	2088	17569.8	15750.5	3888.27	162.63	145.419	167.5	154.025	5.70269	6.1835	4.39047	5.9431	peg.443	Molybdopterin biosynthesis molybdochelatase MogA
456061	456576	516	-	7669	7847	1254	14862.4	15207.4	2430.23	137.569	140.405	104.69	138.987	4.82393	5.97029	2.74411	5.39711	peg.444	FIG138517: Putative lipid carrier protein
456626	456685	60	+	56	57	4	933.333	950	66.6667	8.63912	8.77106	2.87189	8.70509	0.302934	0.372962	0.0752772	0.337948	peg.445
456735	457730	996	+	7799	8274	1310	7830.32	8307.23	1315.26	72.479	76.6981	56.6593	74.5886	2.54151	3.26135	1.48514	2.90143	peg.445	FIG139552: Putative protease
457768	458673	906	+	10613	9152	1259	11714.1	10101.5	1389.62	108.428	93.2645	59.8628	100.846	3.80209	3.96578	1.5691	3.88393	peg.446	FIG139928: Putative protease
458791	459204	414	-	3492	3263	565	8434.78	7881.64	1364.73	78.074	72.7688	58.7905	75.4214	2.7377	3.09427	1.541	2.91598	peg.447	Cytochrome
459254	459390	137	+	383	377	40	2795.62	2751.82	291.971	25.8768	25.4068	12.5776	25.6418	0.907382	1.08034	0.329681	0.993863	peg.448
459440	459580	141	+	1584	1729	219	11234	12262.4	1553.19	103.984	113.215	66.909	108.6	3.64626	4.81412	1.7538	4.23019	peg.448
459651	459830	180	-	2524	2584	493	14022.2	14355.6	2738.89	129.792	132.541	117.987	131.166	4.55123	5.63587	3.09264	5.09355	peg.449	hypothetical protein
459790	460521	732	+	7050	6736	1149	9631.15	9202.19	1569.67	89.1478	84.961	67.6189	87.0544	3.12601	3.6127	1.77241	3.36935	peg.450	conserved hypothetical protein
460527	460970	444	-	4654	4309	775	10482	9704.95	1745.5	97.0233	89.6029	75.1931	93.3131	3.40216	3.81009	1.97094	3.60613	peg.451	Putative copper export protein
461002	463653	2652	-	14288	14204	2948	5387.63	5355.96	1111.61	49.869	49.4499	47.8865	49.6595	1.74868	2.10271	1.25519	1.92569	peg.452	Nitrate/nitrite transporter
463672	464430	759	-	2840	3032	702	3741.77	3994.73	924.901	34.6345	36.8821	39.8432	35.7583	1.21447	1.5683	1.04436	1.39139	peg.453	Peptidyl-prolyl cis-trans isomerase PpiD (EC 5.2.1.8)
464448	465137	690	-	2487	2460	787	3604.35	3565.22	1140.58	33.3625	32.9166	49.1343	33.1396	1.16987	1.39968	1.28789	1.28477	peg.454	Respiratory nitrate reductase gamma chain (EC 1.7.99.4)
465173	465871	699	-	3853	4007	645	5512.16	5732.47	922.747	51.0216	52.9262	39.7504	51.9739	1.7891	2.25052	1.04193	2.01981	peg.455	Respiratory nitrate reductase delta chain (EC 1.7.99.4)
465874	467412	1539	-	7711	7712	1693	5010.4	5011.05	1100.06	46.3772	46.2655	47.389	46.3213	1.62624	1.9673	1.24215	1.79677	peg.456	Respiratory nitrate reductase beta chain (EC 1.7.99.4)
467409	471152	3744	-	24512	26689	8249	6547.01	7128.47	2203.26	60.6004	65.815	94.9128	63.2077	2.12498	2.79858	2.48783	2.46178	peg.457	Respiratory nitrate reductase alpha chain (EC 1.7.99.4)
471202	471457	256	-	1219	1387	343	4761.72	5417.97	1339.84	44.0754	50.0225	57.7183	47.0489	1.54552	2.12705	1.51289	1.83629	peg.458
471507	473555	2049	-	7174	7250	1377	3501.22	3538.31	672.035	32.408	32.6682	28.9502	32.5381	1.1364	1.38911	0.758833	1.26276	peg.458	Nitric oxide reductase activation protein NorD
473588	474406	819	-	5318	5440	832	6493.28	6642.25	1015.87	60.1031	61.3259	43.7622	60.7145	2.10754	2.60769	1.14708	2.35762	peg.459	Nitric oxide reductase activation protein NorQ
474403	475764	1362	-	7224	8180	1830	5303.96	6005.87	1343.61	49.0945	55.4504	57.8806	52.2725	1.72152	2.35786	1.51715	2.03969	peg.460	Nitric-oxide reductase subunit B (EC 1.7.99.7)
475825	476655	831	-	4682	6944	3103	5634.18	8356.2	3734.06	52.151	77.1503	160.857	64.6506	1.8287	3.28057	4.21634	2.55464	peg.461	Nitric-oxide reductase subunit C (EC 1.7.99.7)
476670	476795	126	-	1835	2941	1673	14563.5	23341.3	13277.8	134.803	215.503	571.985	175.153	4.72691	9.16359	14.9927	6.94525	peg.462	hypothetical protein
476845	477620	776	-	4029	4714	1998	5192.01	6074.74	2574.74	48.0583	56.0863	110.916	52.0723	1.68518	2.38489	2.90729	2.03504	peg.463
477670	478095	426	-	4293	3461	589	10077.5	8124.41	1382.63	93.279	75.0103	59.5614	84.1446	3.27087	3.18958	1.56121	3.23022	peg.463	hypothetical protein
478145	478826	682	-	4634	4027	516	6794.72	5904.69	756.598	62.8933	54.5162	32.593	58.7048	2.20538	2.31813	0.854318	2.26176	rna.4
478876	478962	87	-	618	505	96	7103.45	5804.6	1103.45	65.7509	53.5921	47.5348	59.6715	2.30558	2.27884	1.24597	2.29221	rna.4	tRNA-Leu-TAA
479012	479325	314	-	777	704	69	2474.52	2242.04	219.745	22.9047	20.7001	9.46627	21.8024	0.803162	0.880206	0.248127	0.841684	peg.464
479375	479584	210	-	1625	1575	211	7738.1	7500	1004.76	71.6253	69.2452	43.2835	70.4353	2.51157	2.94444	1.13453	2.72801	peg.464	hypothetical protein
479646	481019	1374	-	12618	13807	3073	9183.41	10048.8	2236.54	85.0034	92.7772	96.3463	88.8903	2.98068	3.94506	2.5254	3.46287	peg.465	Coproporphyrinogen III oxidase, oxygen-independent (EC 1.3.99.22)
481100	481771	672	-	2051	2151	586	3052.08	3200.89	872.024	28.2507	29.5529	37.5654	28.9018	0.990623	1.25664	0.984652	1.12363	peg.466	hypothetical protein
481821	481899	79	+	39	49	8	493.671	620.253	101.266	4.56951	5.72661	4.36237	5.14806	0.160232	0.243506	0.114345	0.201869	peg.467
481949	483241	1293	+	10511	7514	1220	8129.16	5811.29	943.542	75.2451	53.6539	40.6463	64.4495	2.6385	2.28147	1.06541	2.45998	peg.467	Phosphoribosylamine--glycine ligase (EC 6.3.4.13)
483270	484142	873	+	6585	4483	1417	7542.96	5135.17	1623.14	69.8191	47.4114	69.9222	58.6153	2.44824	2.01602	1.83278	2.23213	peg.468	Phosphoribulokinase (EC 2.7.1.19)
484176	484730	555	+	1868	1486	408	3365.77	2677.48	735.135	31.1542	24.7203	31.6684	27.9373	1.09244	1.05116	0.830083	1.0718	peg.469	TsaC protein (YrdC domain) required for threonylcarbamoyladenosine t(6)A37 modification in tRNA
484727	485653	927	+	3743	2529	510	4037.76	2728.16	550.162	37.3743	25.1882	23.7001	31.2812	1.31055	1.07105	0.621219	1.1908	peg.470	Coproporphyrinogen III oxidase, aerobic (EC 1.3.3.3)
485739	485909	171	+	1637	1261	152	9573.1	7374.27	888.889	88.6105	68.0844	38.2919	78.3474	3.10717	2.89508	1.0037	3.00112	peg.471
485896	486984	1089	-	8164	6659	976	7496.79	6114.78	896.235	69.3917	56.456	38.6083	62.9238	2.43325	2.40061	1.01199	2.41693	peg.472	Peptide chain release factor 1
486988	488247	1260	-	12045	13234	1916	9559.52	10503.2	1520.63	88.4848	96.9727	65.5065	92.7287	3.10276	4.12346	1.71704	3.61311	peg.473	Glutamyl-tRNA reductase (EC 1.2.1.70)
488370	490145	1776	+	11290	12924	2626	6356.98	7277.03	1478.6	58.8415	67.1866	63.6958	63.014	2.0633	2.8569	1.66958	2.4601	peg.474	FIG140336: TPR domain protein
490142	490741	600	+	4507	5387	859	7511.67	8978.33	1431.67	69.5294	82.8943	61.6739	76.2119	2.43808	3.52482	1.61658	2.98145	peg.475	Outer membrane lipoprotein LolB precursor
490738	491607	870	+	63447	52404	5645	72927.6	60234.5	6488.51	675.032	556.127	279.514	615.579	23.6703	23.6476	7.32654	23.6589	peg.476	4-diphosphocytidyl-2-C-methyl-D-erythritol kinase (EC 2.7.1.148)
491628	491702	75	+	39220	32182	3850	522933	429093	51333.3	4840.37	3961.69	2211.36	4401.03	169.73	168.459	57.9634	169.094	rna.5	tRNA-Gln-TTG
491740	492726	987	+	82602	67474	9218	83690	68362.7	9339.41	774.651	631.172	402.327	702.912	27.1635	26.8386	10.5457	27.0011	peg.477	Ribose-phosphate pyrophosphokinase (EC 2.7.6.1)
492840	493514	675	+	65925	39229	10125	97666.7	58117	15000	904.022	536.577	646.176	720.299	31.6999	22.8163	16.9374	27.2581	peg.478	LSU ribosomal protein L25p
493535	494107	573	+	19445	11193	2199	33935.4	19534	3837.7	314.113	180.352	165.322	247.232	11.0145	7.6689	4.33336	9.34171	peg.479	Peptidyl-tRNA hydrolase (EC 3.1.1.29)
494209	495300	1092	+	16680	11840	2665	15274.7	10842.5	2440.48	141.386	100.105	105.132	120.746	4.95776	4.25667	2.75568	4.60722	peg.480	GTP-binding and nucleic acid-binding protein YchF
495358	496425	1068	+	11119	8787	2307	10411	8227.53	2160.11	96.3667	75.9623	93.0541	86.1645	3.37914	3.23006	2.43911	3.3046	peg.481	Phospholipase A1 precursor (EC 3.1.1.32, EC 3.1.1.4); Outer membrane phospholipase A
496516	496592	77	+	4368	3703	281	56727.3	48090.9	3649.35	525.079	444.009	157.208	484.544	18.4121	18.8801	4.12069	18.6461	rna.6	tRNA-Met-CAT
496731	497744	1014	-	8756	8906	953	8635.11	8783.04	939.842	79.9282	81.0911	40.4869	80.5097	2.80272	3.44815	1.06123	3.12543	peg.482	Putative inner membrane protein
497843	497956	114	-	350	409	104	3070.18	3587.72	912.281	28.4181	33.1243	39.2996	30.7712	0.996495	1.40851	1.03011	1.2025	peg.483	hypothetical protein
498006	498080	75	-	5	1	0	66.6667	13.3333	0	0.61708	0.123103	0	0.370091	0.0216382	0.00523456	0	0.0134364	peg.484
498130	498336	207	-	181	257	58	874.396	1241.55	280.193	8.09358	11.4628	12.0703	9.7782	0.283805	0.487421	0.316382	0.385613	peg.484	Mobile element protein
498419	498892	474	-	550	525	276	1160.34	1107.59	582.278	10.7403	10.2261	25.0836	10.4832	0.376614	0.434833	0.657484	0.405723	peg.485	Mobile element protein
498942	499007	66	+	28	40	7	424.242	606.061	106.061	3.92687	5.59558	4.56892	4.76122	0.137697	0.237934	0.119759	0.187816	peg.486
499057	499443	387	+	610	597	389	1576.23	1542.64	1005.17	14.5899	14.2427	43.301	14.4163	0.5116	0.605626	1.13499	0.558613	peg.486	hypothetical protein
499519	499944	426	+	1408	2173	466	3305.16	5100.94	1093.9	30.5932	47.0954	47.1233	38.8443	1.07277	2.00259	1.23518	1.53768	peg.487	hypothetical protein
499941	500678	738	-	4608	6308	1238	6243.9	8547.43	1677.51	57.7948	78.9158	72.2643	68.3553	2.0266	3.35565	1.89417	2.69112	peg.488	hypothetical protein
500757	501740	984	-	5510	5617	1203	5599.59	5708.33	1222.56	51.8309	52.7033	52.6659	52.2671	1.81747	2.24104	1.38046	2.02926	peg.489	hypothetical protein
501790	501876	87	+	59	64	15	678.161	735.632	172.414	6.27719	6.79187	7.4273	6.53453	0.220112	0.288803	0.194682	0.254458	peg.490
501926	502327	402	+	767	812	231	1907.96	2019.9	574.627	17.6605	18.6491	24.754	18.1548	0.619272	0.792996	0.648844	0.706134	peg.490	Large-conductance mechanosensitive channel
502382	502996	615	+	1231	1294	394	2001.63	2104.07	640.65	18.5274	19.4262	27.5982	18.9768	0.649673	0.826039	0.723395	0.737856	peg.491	hypothetical protein
502974	503924	951	-	1255	1333	808	1319.66	1401.68	849.632	12.2151	12.9413	36.6008	12.5782	0.428327	0.550289	0.959368	0.489308	peg.492	RuBisCO operon transcriptional regulator CbbR
503974	504120	147	+	1104	462	972	7510.2	3142.86	6612.24	69.5159	29.0171	284.845	49.2665	2.43761	1.23386	7.46626	1.83573	peg.493
504170	505588	1419	+	12075	5579	19175	8509.51	3931.64	13513	78.7657	36.2997	582.12	57.5327	2.76196	1.54353	15.2583	2.15274	peg.493	Ribulose bisphosphate carboxylase large chain (EC 4.1.1.39)
505658	506014	357	+	870	698	3011	2436.97	1955.18	8434.17	22.5571	18.0516	363.33	20.3044	0.790975	0.767588	9.52351	0.779282	peg.494	Ribulose bisphosphate carboxylase small chain (EC 4.1.1.39)
506107	506919	813	+	1048	1041	2460	1289.05	1280.44	3025.83	11.9317	11.8219	130.348	11.8768	0.418391	0.502691	3.41664	0.460541	peg.495	Rubisco activation protein CbbQ
506959	509301	2343	+	2521	2980	2198	1075.97	1271.87	938.114	9.9594	11.7428	40.4124	10.8511	0.349231	0.499327	1.05928	0.424279	peg.496	Rubisco activation protein CbbO
509351	509497	147	+	737	323	682	5013.61	2197.28	4639.46	46.4069	20.2868	199.86	33.3469	1.62728	0.862634	5.23868	1.24496	peg.497
509547	509888	342	+	423	413	199	1236.84	1207.6	581.871	11.4485	11.1494	25.0661	11.2989	0.401445	0.474095	0.657024	0.43777	peg.497	FIG01182371: hypothetical protein
510002	514247	4245	-	15030	13743	1921	3540.64	3237.46	452.532	32.7728	29.8905	19.4944	31.3316	1.14919	1.271	0.51098	1.2101	peg.498	diguanylate cyclase/phosphodiesterase (GGDEF & EAL domains) with PAS/PAC sensor(s)
514337	515350	1014	-	16401	5971	624	16174.6	5888.56	615.385	149.715	54.3673	26.5098	102.041	5.24982	2.3118	0.694866	3.78081	peg.500	MxaL protein
515362	515931	570	-	7569	2898	407	13278.9	5084.21	714.035	122.913	46.941	30.7595	84.9268	4.30998	1.99602	0.806258	3.153	peg.501	MxaK protein
515931	516752	822	-	14175	5801	765	17244.5	7057.18	930.657	159.619	65.1568	40.0912	112.388	5.5971	2.77059	1.05086	4.18385	peg.502	MxaC, protein involved in Ca2+ insertion into methanol dehydrogenase
516802	516855	54	-	169	147	17	3129.63	2722.22	314.815	28.9685	25.1335	13.5617	27.051	1.01579	1.06872	0.355475	1.04226	peg.503
516905	517870	966	-	16073	6815	1223	16638.7	7054.87	1266.05	154.011	65.1355	54.5392	109.573	5.40047	2.76968	1.42956	4.08508	peg.503	MxaA protein
517860	518693	834	-	18548	8590	1614	22239.8	10299.8	1935.25	205.856	95.0946	83.3675	150.475	7.21843	4.0436	2.1852	5.63102	peg.504	hypothetical protein
518690	519724	1035	-	33302	17174	3516	32175.8	16593.2	3397.1	297.826	153.2	146.342	225.513	10.4434	6.51437	3.83586	8.47888	peg.505	Methanol dehydrogenase regulatory protein MoxR
519808	520083	276	-	85035	70302	24443	308098	254717	88561.6	2851.81	2351.73	3815.09	2601.77	100	100	100	100	peg.506	MxaI, Methanol dehydrogenase, small subunit (EC 1.1.99.8)
520215	520799	585	-	70940	48476	8457	121265	82865	14456.4	1122.45	765.067	622.759	943.76	39.3593	32.5321	16.3236	35.9457	peg.507	Cytochrome c-L precursor (Cytochrome c551I) (Cytochrome c552)
520847	521716	870	-	112481	76479	16313	129289	87906.9	18750.6	1196.72	811.618	807.744	1004.17	41.9635	34.5115	21.1723	38.2375	peg.508	MxaJ, protein involved in methanol oxidation
521821	523707	1887	-	512051	450380	161352	271357	238675	85507.2	2511.73	2203.62	3683.51	2357.68	88.0751	93.7019	96.551	90.8885	peg.509	MxaF, Methanol dehydrogenase large subunit protein (EC 1.1.99.8)
523757	523862	106	-	631	571	47	5952.83	5386.79	443.396	55.1006	49.7346	19.1008	52.4176	1.93213	2.11481	0.500664	2.02347	peg.510
523912	524565	654	-	24980	25088	2456	38195.7	38360.9	3755.35	353.547	354.174	161.774	353.861	12.3973	15.0602	4.24038	13.7287	peg.510	Nitrate/nitrite response regulator protein
524612	525580	969	-	18185	23342	2613	18766.8	24088.8	2696.59	173.709	222.404	116.165	198.057	6.09118	9.45705	3.04488	7.77411	peg.511	two-component sensor histidine kinase
525630	525756	127	+	671	660	88	5283.46	5196.85	692.913	48.9048	47.981	29.8496	48.4429	1.71487	2.04024	0.782408	1.87755	peg.512
525806	526138	333	+	11649	8985	3496	34982	26982	10498.5	323.8	249.117	452.258	286.458	11.3542	10.5929	11.8545	10.9735	peg.512	hypothetical protein
526168	526692	525	+	35066	26453	12113	66792.4	50386.7	23072.4	618.243	465.205	993.921	541.724	21.679	19.7814	26.0523	20.7302	peg.513	MxaD protein
526699	527634	936	+	41411	26919	8737	44242.5	28759.6	9334.4	409.517	265.529	402.111	337.523	14.3599	11.2908	10.54	12.8254	peg.514	hypothetical protein
527667	528131	465	-	11258	7669	1622	24210.8	16492.5	3488.17	224.099	152.27	150.265	188.185	7.85815	6.47481	3.9387	7.16648	peg.515	tRNA (cytidine(34)-2'-O)-methyltransferase (EC 2.1.1.207)
528134	529741	1608	-	21217	18659	3198	13194.7	11603.9	1988.81	122.132	107.135	85.6745	114.634	4.28262	4.55558	2.24567	4.4191	peg.516	Membrane-bound lytic murein transglycosylase D precursor (EC 3.2.1.-)
529791	530000	210	+	866	1036	259	4123.81	4933.33	1233.33	38.1708	45.548	53.13	41.8594	1.33848	1.93679	1.39263	1.63763	peg.517
530050	530853	804	+	5994	7914	1654	7455.22	9843.28	2057.21	69.007	90.8801	88.6214	79.9435	2.41976	3.86439	2.32292	3.14208	peg.517	hypothetical protein
530859	531878	1020	+	3947	5336	1019	3869.61	5231.37	999.02	35.8178	48.2997	43.0361	42.0588	1.25597	2.05379	1.12805	1.65488	peg.518	Dihydroorotate dehydrogenase (EC 1.3.3.1)
531880	532719	840	+	5155	5656	1406	6136.9	6733.33	1673.81	56.8044	62.1668	72.105	59.4856	1.99187	2.64345	1.88999	2.31766	peg.519	Small-conductance mechanosensitive channel
532732	533502	771	-	4512	4962	941	5852.14	6435.8	1220.49	54.1685	59.4198	52.5768	56.7942	1.89944	2.52664	1.37813	2.21304	peg.520	Hydroxyacylglutathione hydrolase (EC 3.1.2.6)
533526	534251	726	+	4185	5088	920	5764.46	7008.26	1267.22	53.357	64.7052	54.5897	59.0311	1.87099	2.75139	1.43089	2.31119	peg.521	FIG005121: SAM-dependent methyltransferase (EC 2.1.1.-)
534251	534694	444	+	2281	2978	317	5137.39	6707.21	713.964	47.5527	61.9256	30.7564	54.7391	1.66746	2.63319	0.806178	2.15032	peg.522	Ribonuclease HI (EC 3.1.26.4)
534698	535429	732	+	3615	4226	632	4938.52	5773.22	863.388	45.7119	53.3024	37.1933	49.5072	1.60291	2.26652	0.974901	1.93472	peg.523	DNA polymerase III epsilon subunit (EC 2.7.7.7)
535526	536083	558	+	3739	6583	2599	6700.72	11797.5	4657.71	62.0231	108.923	200.646	85.4729	2.17487	4.6316	5.25928	3.40323	peg.524	Heat shock protein GrpE
536184	538106	1923	+	43814	114605	34281	22784.2	59597	17826.8	210.895	550.241	767.951	380.568	7.39512	23.3973	20.1293	15.3962	peg.525	Chaperone protein DnaK
538188	539300	1113	+	8760	17044	2728	7870.62	15313.6	2451.03	72.852	141.386	105.587	107.119	2.55459	6.01198	2.7676	4.28328	peg.526	Chaperone protein DnaJ
539386	540195	810	+	4217	4583	1309	5206.17	5658.02	1616.05	48.1893	52.2388	69.6168	50.2141	1.68978	2.22129	1.82477	1.95554	peg.527	4-hydroxy-tetrahydrodipicolinate reductase (EC 1.17.1.8)
540196	540582	387	-	1439	1374	346	3718.35	3550.39	894.057	34.4177	32.7797	38.5145	33.5987	1.20687	1.39385	1.00953	1.30036	peg.528	FOG: TPR repeat
540581	540808	228	+	1250	1434	259	5482.46	6289.47	1135.96	50.7467	58.0688	48.9355	54.4078	1.77946	2.4692	1.28268	2.12433	peg.529	hypothetical protein
540776	543130	2355	-	9044	7238	873	3840.34	3073.46	370.701	35.5469	28.3763	15.9692	31.9616	1.24647	1.20662	0.418579	1.22654	peg.530	Multimodular transpeptidase-transglycosylase (EC 2.4.1.129) (EC 3.4.-.-)
543180	543308	129	+	201	171	38	1558.14	1325.58	294.574	14.4224	12.2387	12.6898	13.3306	0.505729	0.520412	0.33262	0.513071	peg.531
543358	544674	1317	+	22006	19560	4870	16709.2	14851.9	3697.8	154.663	137.123	159.295	145.893	5.42334	5.83075	4.1754	5.62705	peg.531	putative membrane protein
544677	545834	1158	+	7669	4963	1474	6622.63	4285.84	1272.88	61.3003	39.5699	54.8338	50.4351	2.14952	1.68258	1.43729	1.91605	peg.532	Zn-dependent protease with chaperone function
545884	545980	97	+	167	114	21	1721.65	1175.26	216.495	15.9359	10.8508	9.32624	13.3934	0.5588	0.461397	0.244457	0.510098	peg.533
546030	546584	555	+	42361	27389	4474	76326.1	49349.5	8061.26	706.489	455.63	347.266	581.06	24.7734	19.3742	9.10243	22.0738	peg.533	PPO candidate 1
546611	548599	1989	+	164685	87097	30129	82797.9	43789.3	15147.8	766.393	404.294	652.543	585.344	26.8739	17.1913	17.1043	22.0326	peg.534	Transketolase (EC 2.2.1.1)
548649	548761	113	+	171	124	22	1513.27	1097.35	194.69	14.0072	10.1315	8.38694	12.0693	0.491167	0.430809	0.219836	0.460988	peg.535
548811	549809	999	+	12934	7686	2604	12946.9	7693.69	2606.61	119.839	71.0336	112.288	95.4365	4.20222	3.02048	2.94327	3.61135	peg.535	NAD-dependent glyceraldehyde-3-phosphate dehydrogenase (EC 1.2.1.12)
549929	551113	1185	+	9465	8559	3369	7987.34	7222.78	2843.04	73.9324	66.6858	122.473	70.3091	2.59247	2.83561	3.21024	2.71404	peg.536	Phosphoglycerate kinase (EC 2.7.2.3)
551132	552598	1467	+	5787	5917	1489	3944.79	4033.4	1015	36.5137	37.2392	43.7244	36.8764	1.28037	1.58348	1.14609	1.43192	peg.537	Pyruvate kinase (EC 2.7.1.40)
552623	553693	1071	+	4664	4923	1366	4354.81	4596.64	1275.44	40.309	42.4394	54.944	41.3742	1.41345	1.8046	1.44018	1.60903	peg.538	Fructose-bisphosphate aldolase class II (EC 4.1.2.13)
553836	554210	375	+	3653	3506	667	9741.33	9349.33	1778.67	90.1677	86.3196	76.6221	88.2436	3.16177	3.67047	2.00839	3.41612	peg.539	CrcB protein
554207	554497	291	+	2880	2946	513	9896.91	10123.7	1762.89	91.6077	93.4692	75.9423	92.5384	3.21227	3.97449	1.99058	3.59338	peg.540	hypothetical protein
554499	555773	1275	+	15333	14826	2513	12025.9	11628.2	1970.98	111.314	107.36	84.9066	109.337	3.90327	4.56515	2.22555	4.23421	peg.541	Seryl-tRNA synthetase (EC 6.1.1.11)
555766	556446	681	+	5512	4918	869	8093.98	7221.73	1276.06	74.9194	66.6761	54.9708	70.7978	2.62708	2.83519	1.44088	2.73114	peg.542	FIG004556: membrane metalloprotease
556482	557699	1218	+	10666	9831	1624	8756.98	8071.43	1333.33	81.0563	74.5211	57.4378	77.7887	2.84228	3.16878	1.50554	3.00553	peg.543	Tryptophanyl-tRNA synthetase (EC 6.1.1.2)
557717	558637	921	+	9756	9624	1575	10592.8	10449.5	1710.1	98.0493	96.4772	73.6682	97.2633	3.43814	4.10239	1.93097	3.77027	peg.544	Ribosomal large subunit pseudouridine synthase B (EC 4.2.1.70)
558634	559560	927	-	16208	31482	1476	17484.4	33961.2	1592.23	161.839	313.553	68.5908	237.696	5.67494	13.3329	1.79788	9.50391	peg.545	GGDEF/response regulator receiver domain protein
559650	560411	762	-	28765	30083	6749	37749.3	39479	8856.96	349.415	364.498	381.543	356.957	12.2524	15.4991	10.0009	13.8758	peg.546	3-oxoacyl-[acyl-carrier protein] reductase (EC 1.1.1.100)
560421	560786	366	-	22352	24050	9269	61071	65710.4	25325.1	565.285	606.684	1090.97	585.985	19.822	25.7974	28.5961	22.8097	peg.547	hypothetical protein
560836	560949	114	-	180	168	28	1578.95	1473.68	245.614	14.615	13.6061	10.5807	14.1106	0.512483	0.578556	0.277337	0.54552	peg.548
560999	562282	1284	-	8070	7828	1461	6285.05	6096.57	1137.85	58.1756	56.2878	49.0167	57.2317	2.03995	2.39346	1.28481	2.21671	peg.548	Phytoene desaturase, pro-zeta-carotene producing (EC 1.-.-.-)
562284	563141	858	-	8593	6787	1416	10015.2	7910.26	1650.35	92.7022	73.033	71.0944	82.8676	3.25064	3.1055	1.8635	3.17807	peg.549	Phytoene synthase (EC 2.5.1.32)
563138	563440	303	-	4558	3663	730	15042.9	12089.1	2409.24	139.24	111.615	103.786	125.428	4.88251	4.74609	2.72041	4.8143	peg.550	Ferredoxin
563496	564464	969	-	14806	12512	2209	15279.7	12912.3	2279.67	141.432	119.215	98.2045	130.323	4.95936	5.06926	2.57411	5.01431	peg.551	Octaprenyl diphosphate synthase (EC 2.5.1.90) / Dimethylallyltransferase (EC 2.5.1.1) / (2E,6E)-farnesyl diphosphate synthase (EC 2.5.1.10) / Geranylgeranyl pyrophosphate synthetase (EC 2.5.1.29)
564514	564582	69	+	145	137	33	2101.45	1985.51	478.261	19.4514	18.3316	20.6027	18.8915	0.682073	0.779494	0.540032	0.730783	peg.552
564632	564943	312	+	50700	43652	6012	162500	139910	19269.2	1504.13	1291.75	830.087	1397.94	52.7431	54.9276	21.758	53.8353	peg.552	LSU ribosomal protein L21p
564972	565229	258	+	30249	25049	3508	117244	97089.1	13596.9	1085.24	896.395	585.732	990.815	38.0543	38.1164	15.353	38.0853	peg.553	LSU ribosomal protein L27p
565290	566375	1086	+	15550	12726	1988	14318.6	11718.2	1830.57	132.536	108.191	78.858	120.363	4.64743	4.60048	2.067	4.62395	peg.554	GTP-binding protein Obg
566378	567508	1131	+	31287	25727	3748	27663.1	22747.1	3313.88	256.055	210.017	142.757	233.036	8.97869	8.93034	3.74189	8.95452	peg.555	Glutamate 5-kinase (EC 2.7.2.11) / RNA-binding C-terminal domain PUA
567571	567831	261	-	39496	36173	4229	151326	138594	16203.1	1400.7	1279.6	698.002	1340.15	49.1162	54.4108	18.2958	51.7635	peg.556	SSU ribosomal protein S20p
567939	568718	780	+	4413	3105	684	5657.69	3980.77	876.923	52.3687	36.7532	37.7764	44.561	1.83633	1.56282	0.990184	1.69957	peg.557	Exodeoxyribonuclease III (EC 3.1.11.2)
568774	568941	168	+	1246	1065	219	7416.67	6339.29	1303.57	68.6501	58.5287	56.1557	63.5894	2.40725	2.48875	1.47194	2.448	peg.558	hypothetical protein
568991	569731	741	-	2807	2800	549	3788.12	3778.68	740.891	35.0636	34.8874	31.9164	34.9755	1.22952	1.48348	0.836582	1.3565	peg.559
569781	571907	2127	-	7985	8085	1631	3754.11	3801.13	766.808	34.7488	35.0947	33.0328	34.9217	1.21848	1.49229	0.865847	1.35539	peg.559	ATP-dependent DNA helicase RecQ
571957	572086	130	+	140	185	39	1076.92	1423.08	300	9.96821	13.1388	12.9235	11.5535	0.34954	0.558688	0.338747	0.454114	peg.560
572136	572492	357	+	1541	1870	417	4316.53	5238.1	1168.07	39.9546	48.3618	50.3184	44.1582	1.40103	2.05643	1.31893	1.72873	peg.560	hypothetical protein
572542	573180	639	+	3058	3712	832	4785.6	5809.08	1302.03	44.2965	53.6335	56.0895	48.965	1.55328	2.2806	1.4702	1.91694	peg.561
573230	573577	348	+	3129	3085	479	8991.38	8864.94	1376.44	83.226	81.8473	59.2947	82.5367	2.91836	3.4803	1.55421	3.19933	peg.561	expressed protein
573680	573940	261	-	3556	5366	1121	13624.5	20559.4	4295.02	126.111	189.819	185.022	157.965	4.42215	8.07145	4.84975	6.2468	peg.562	transcriptional regulator, XRE family
573942	574223	282	-	2431	3585	809	8620.57	12712.8	2868.79	79.7936	117.373	123.583	98.5834	2.798	4.99093	3.23932	3.89446	peg.563	hypothetical protein
574273	574655	383	+	551	566	137	1438.64	1477.81	357.702	13.3164	13.6441	15.4092	13.4802	0.466944	0.580175	0.403902	0.523559	peg.564
574705	574857	153	+	464	468	70	3032.68	3058.82	457.516	28.0711	28.2412	19.7091	28.1561	0.984325	1.20087	0.516608	1.0926	peg.564	hypothetical protein
574907	575677	771	-	2666	2944	450	3457.85	3818.42	583.658	32.0065	35.2543	25.143	33.6304	1.12232	1.49908	0.659041	1.3107	peg.565
575727	575852	126	-	1445	1509	296	11468.3	11976.2	2349.21	106.152	110.573	101.2	108.362	3.72228	4.70175	2.65262	4.21202	peg.565
575902	576211	310	-	1339	1497	216	4319.35	4829.03	696.774	39.9808	44.585	30.0159	42.2829	1.40194	1.89584	0.786768	1.64889	peg.566
576261	577349	1089	-	2015	2020	267	1850.32	1854.91	245.179	17.1269	17.1259	10.5619	17.1264	0.600564	0.728224	0.276846	0.664394	peg.566	DNA polymerase IV (EC 2.7.7.7)
577362	577478	117	+	425	429	97	3632.48	3666.67	829.06	33.6229	33.8532	35.7145	33.7381	1.179	1.4395	0.936139	1.30925	peg.567	hypothetical protein
577584	579209	1626	+	5714	5606	1120	3514.15	3447.72	688.807	32.5276	31.8318	29.6727	32.1797	1.1406	1.35355	0.777771	1.24707	peg.568	AmpG permease
579221	579811	591	+	2027	1593	313	3429.78	2695.43	529.611	31.7467	24.8861	22.8148	28.3164	1.11321	1.0582	0.598014	1.08571	peg.569	hypothetical protein; putative signal peptide
579898	580281	384	+	6313	5524	2417	16440.1	14385.4	6294.27	152.173	132.816	271.147	142.495	5.33601	5.6476	7.10722	5.4918	peg.570	Permeases of the major facilitator superfamily
580303	581664	1362	-	11929	11133	2494	8758.44	8174.01	1831.13	81.0699	75.4682	78.8821	78.269	2.84275	3.20905	2.06763	3.0259	peg.571	Decarboxylase family protein
581714	581764	51	-	50	56	3	980.392	1098.04	58.8235	9.0747	10.1379	2.53402	9.60628	0.318208	0.431081	0.066421	0.374645	peg.572
581814	582311	498	-	8789	9336	2751	17648.6	18747	5524.1	163.359	173.085	237.969	168.222	5.72825	7.35991	6.23757	6.54408	peg.572	Single-stranded DNA-binding protein
582351	583736	1386	-	9800	8902	1333	7070.71	6422.8	961.76	65.4478	59.2998	41.4311	62.3738	2.29496	2.52154	1.08598	2.40825	peg.573	Putative transport protein
583787	586606	2820	+	13078	12507	2861	4637.59	4435.11	1014.54	42.9264	40.948	43.7047	41.9372	1.50523	1.74119	1.14557	1.62321	peg.574	Excinuclease ABC subunit A
586603	587226	624	+	3919	4173	1304	6280.45	6687.5	2089.74	58.1331	61.7437	90.0227	59.9384	2.03846	2.62546	2.35965	2.33196	peg.575	Adenylate cyclase (EC 4.6.1.1)
587231	588277	1047	-	3400	3065	658	3247.37	2927.41	628.462	30.0583	27.0279	27.0731	28.5431	1.05401	1.14928	0.709633	1.10164	peg.576	Ferric siderophore transport system, periplasmic binding protein TonB
588282	589328	1047	-	4260	3622	734	4068.77	3459.41	701.051	37.6613	31.9397	30.2001	34.8005	1.32061	1.35814	0.791596	1.33937	peg.577	Thiamin biosynthesis lipoprotein ApbE
589325	590269	945	-	5327	4643	843	5637.04	4913.23	892.063	52.1775	45.3624	38.4286	48.7699	1.82963	1.92889	1.00728	1.87926	peg.578	Glutathione synthetase (EC 6.3.2.3)
590319	590399	81	+	125	132	22	1543.21	1629.63	271.605	14.2843	15.0459	11.7003	14.6651	0.500884	0.639779	0.306685	0.570331	peg.579
590449	591378	930	+	13572	12863	1983	14593.5	13831.2	2132.26	135.081	127.699	91.8542	131.39	4.73667	5.43001	2.40765	5.08334	peg.579	Glycyl-tRNA synthetase alpha chain (EC 6.1.1.14)
591381	593459	2079	+	18860	17468	2906	9071.67	8402.12	1397.79	83.9691	77.5742	60.2144	80.7717	2.94442	3.2986	1.57832	3.12151	peg.580	Glycyl-tRNA synthetase beta chain (EC 6.1.1.14)
593469	594008	540	+	4719	4261	782	8738.89	7890.74	1448.15	80.8889	72.8528	62.3839	76.8708	2.8364	3.09784	1.63519	2.96712	peg.581	Histidinol-phosphatase (EC 3.1.3.15)
594008	594760	753	+	5452	4682	698	7240.37	6217.8	926.959	67.0183	57.407	39.9319	62.2127	2.35003	2.44106	1.04668	2.39554	peg.582	1-acyl-sn-glycerol-3-phosphate acyltransferase (EC 2.3.1.51)
594747	596828	2082	+	21643	16460	3004	10395.3	7905.86	1442.84	96.2209	72.9924	62.1553	84.6066	3.37403	3.10378	1.6292	3.2389	peg.583	response regulator receiver modulated diguanylate cyclase/phosphodiesterase with PAS/PAC sensor(s)
596881	597762	882	-	4927	4683	1637	5586.17	5309.52	1856.01	51.7067	49.0212	79.9538	50.3639	1.81312	2.08448	2.09573	1.9488	peg.584	Probable protease htpX homolog (EC 3.4.24.-)
597817	598914	1098	-	6809	6659	1678	6201.28	6064.66	1528.23	57.4002	55.9932	65.8338	56.6967	2.01276	2.38094	1.72562	2.19685	peg.585	COG1821 family protein
598939	599844	906	-	10563	7233	2029	11658.9	7983.44	2239.51	107.917	73.7087	96.4746	90.8131	3.78417	3.13423	2.52876	3.4592	peg.586	Methylene tetrahydromethanopterin dehydrogenase (EC 1.5.99.9)
599878	600888	1011	-	12633	9129	1965	12495.5	9029.67	1943.62	115.661	83.3683	83.728	99.5147	4.05571	3.54498	2.19465	3.80034	peg.587	beta-ribofuranosylaminobenzene 5'-phosphate synthase
600906	601769	864	-	23448	20702	6046	27138.9	23960.6	6997.69	251.203	221.221	301.449	236.212	8.80854	9.40675	7.90149	9.10765	peg.588	Methylene tetrahydromethanopterin dehydrogenase (EC 1.5.99.9)
601819	602178	360	+	4206	6662	1917	11683.3	18505.6	5325	108.143	170.856	229.392	139.5	3.79209	7.26513	6.01276	5.52861	peg.589
602228	602350	123	+	2856	5360	1547	23219.5	43577.2	12577.2	214.924	402.336	541.807	308.63	7.53642	17.1081	14.2017	12.3222	peg.589	hypothetical protein
602400	603075	676	-	8149	12758	3106	12054.7	18872.8	4594.67	111.581	174.247	197.931	142.914	3.91264	7.4093	5.18811	5.66097	peg.590
603125	603877	753	-	12211	15712	3963	16216.5	20865.9	5262.95	150.103	192.648	226.719	171.376	5.26342	8.19177	5.9427	6.7276	peg.590	hypothetical protein
603939	604871	933	-	9166	11867	4193	9824.22	12719.2	4494.11	90.9349	117.432	193.599	104.184	3.18867	4.99345	5.07455	4.09106	peg.591	SoxH protein, homolog
604961	606364	1404	+	5232	5551	1239	3726.5	3953.7	882.479	34.4932	36.5034	38.0157	35.4983	1.20952	1.55219	0.996457	1.38086	peg.592	Glutamyl-tRNA synthetase (EC 6.1.1.17)
606414	606521	108	+	331	414	76	3064.81	3833.33	703.704	28.3685	35.392	30.3144	31.8803	0.994755	1.50494	0.794592	1.24985	peg.593
606571	608349	1779	+	21806	62051	15302	12257.4	34879.7	8601.46	113.457	322.034	370.537	217.746	3.97843	13.6935	9.7124	8.83596	peg.593	Methanol dehydrogenase large subunit protein (EC 1.1.99.8)
608399	608566	168	+	959	1566	491	5708.33	9321.43	2922.62	52.8374	86.0619	125.902	69.4497	1.85277	3.65952	3.3001	2.75614	peg.594
608616	609362	747	+	7240	12693	3763	9692.1	16992	5037.48	89.712	156.882	217.007	123.297	3.14579	6.67091	5.68811	4.90835	peg.594	Bll6196 protein
609400	609582	183	-	1532	1846	369	8371.58	10087.4	2016.39	77.489	93.1342	86.8629	85.3116	2.71719	3.96024	2.27683	3.33872	peg.595	hypothetical protein
609632	609929	298	+	2491	3135	678	8359.06	10520.1	2275.17	77.3731	97.1292	98.0105	87.2512	2.71312	4.13012	2.56902	3.42162	peg.596
609979	610620	642	+	6658	7256	2019	10370.7	11302.2	3144.86	95.9934	104.35	135.475	100.172	3.36605	4.43714	3.55104	3.9016	peg.596	hypothetical protein
610678	612135	1458	+	5505	5190	1046	3775.72	3559.67	717.421	34.9488	32.8654	30.9053	33.9071	1.2255	1.3975	0.810081	1.3115	peg.597	Sensor histidine kinase
612185	612280	96	+	374	387	78	3895.83	4031.25	812.5	36.0606	37.2193	35.0012	36.64	1.26448	1.58264	0.91744	1.42356	peg.598
612330	613706	1377	+	6497	4768	936	4718.23	3462.6	679.739	43.6728	31.9691	29.282	37.821	1.53141	1.35939	0.767532	1.4454	peg.598	Sigma-54 dependent DNA-binding response regulator
613708	614115	408	-	10976	7540	773	26902	18480.4	1894.61	249.01	170.624	81.6166	209.817	8.73164	7.25525	2.13931	7.99345	peg.599	Stringent starvation protein B
614119	614739	621	-	26432	19356	2422	42563.6	31169.1	3900.16	393.977	287.775	168.013	340.876	13.815	12.2367	4.4039	13.0259	peg.600	Stringent starvation protein A
614772	615482	711	-	37262	27300	4405	52407.9	38396.6	6195.5	485.098	354.504	266.892	419.801	17.0102	15.0742	6.99569	16.0422	peg.601	ubiquinol cytochrome C oxidoreductase, cytochrome C1 subunit
615479	616684	1206	-	46006	34196	6437	38147.6	28354.9	5337.48	353.102	261.792	229.93	307.447	12.3817	11.1319	6.02685	11.7568	peg.602	Ubiquinol--cytochrome c reductase, cytochrome B subunit (EC 1.10.2.2)
616690	617283	594	-	29378	24134	5445	49457.9	40629.6	9166.67	457.792	375.121	394.885	416.457	16.0527	15.9509	10.3506	16.0018	peg.603	Ubiquinol-cytochrome C reductase iron-sulfur subunit (EC 1.10.2.2)
617333	617405	73	-	42	35	8	575.342	479.452	109.589	5.32548	4.42664	4.72092	4.87606	0.18674	0.188229	0.123743	0.187485	peg.604
617455	617901	447	-	13077	15470	4687	29255	34608.5	10485.5	270.79	319.53	451.696	295.16	9.49538	13.587	11.8397	11.5412	peg.604	Pseudoazurin
617951	618375	425	-	1226	1357	211	2884.71	3192.94	496.471	26.7014	29.4795	21.3871	28.0904	0.936297	1.25352	0.560593	1.09491	peg.605
618425	618541	117	-	1264	1491	271	10803.4	12743.6	2316.24	99.9985	117.658	99.7798	108.828	3.50649	5.00303	2.6154	4.25476	peg.605	hypothetical protein
618591	618883	293	+	2119	2283	430	7232.08	7791.81	1467.58	66.9416	71.9394	63.2208	69.4405	2.34734	3.059	1.65713	2.70317	peg.606
618933	619199	267	+	5850	6913	2069	21910.1	25891.4	7749.06	202.804	239.047	333.817	220.926	7.11142	10.1647	8.74991	8.63808	peg.606	Conserved domain protein
619208	619840	633	+	11085	12888	2652	17511.8	20360.2	4189.57	162.093	187.98	180.48	175.036	5.68387	7.99324	4.73069	6.83856	peg.607	Transporter
619912	621690	1779	+	41919	43210	5940	23563.2	24288.9	3338.95	218.106	224.252	143.837	221.179	7.64798	9.53563	3.7702	8.59181	peg.608	Aspartyl-tRNA synthetase (EC 6.1.1.12) @ Aspartyl-tRNA(Asn) synthetase (EC 6.1.1.23)
621733	622845	1113	+	23144	26469	4485	20794.2	23781.7	4029.65	192.476	219.569	173.591	206.022	6.74924	9.33649	4.55011	8.04287	peg.609	Quinolinate synthetase (EC 2.5.1.72)
622863	623048	186	+	3165	3612	594	17016.1	19419.4	3193.55	157.505	179.293	137.573	168.399	5.52297	7.62388	3.60602	6.57342	peg.610	hypothetical protein
623052	623453	402	+	5465	6198	1256	13594.5	15417.9	3124.38	125.834	142.349	134.593	134.091	4.41241	6.05295	3.52791	5.23268	peg.611	Mutator mutT protein (7,8-dihydro-8-oxoguanine-triphosphatase) (EC 3.6.1.-) / Thiamin-phosphate pyrophosphorylase-like protein
623510	623695	186	-	2583	2456	456	13887.1	13204.3	2451.61	128.542	121.911	105.611	125.227	4.50737	5.1839	2.76826	4.84564	peg.612	FIG003276: zinc-binding protein
623698	624468	771	-	10504	10192	2416	13623.9	13219.2	3133.59	126.105	122.049	134.99	124.077	4.42193	5.18975	3.53832	4.80584	peg.613	FIG002842: hypothetical protein
624514	625122	609	-	3547	3473	962	5824.3	5702.79	1579.64	53.9109	52.6522	68.0483	53.2815	1.89041	2.23887	1.78366	2.06464	peg.614	Dephospho-CoA kinase (EC 2.7.1.24)
625124	625993	870	-	2103	2243	552	2417.24	2578.16	634.483	22.3745	23.8034	27.3325	23.0889	0.78457	1.01216	0.716431	0.898368	peg.615	Leader peptidase (Prepilin peptidase) (EC 3.4.23.43) / N-methyltransferase (EC 2.1.1.-)
625998	627245	1248	-	8579	8592	3365	6874.2	6884.62	2696.31	63.6289	63.5636	116.153	63.5963	2.23118	2.70284	3.04456	2.46701	peg.616	Type IV fimbrial assembly protein PilC
627249	628967	1719	-	18518	19335	5691	10772.5	11247.8	3310.65	99.7127	103.848	142.617	101.78	3.49647	4.4158	3.73824	3.95614	peg.617	Type IV fimbrial assembly, ATPase PilB
629017	629123	107	+	544	631	139	5084.11	5897.2	1299.07	47.0595	54.447	55.9616	50.7533	1.65016	2.31519	1.46685	1.98268	peg.618
629173	629301	129	+	2575	2995	515	19961.2	23217.1	3992.25	184.765	214.356	171.98	199.561	6.47887	9.11483	4.50788	7.79685	peg.618	hypothetical protein
629304	630557	1254	+	9300	9700	2120	7416.27	7735.25	1690.59	68.6464	71.4172	72.8279	70.0318	2.40712	3.03679	1.90894	2.72196	peg.619	Diaminopimelate decarboxylase (EC 4.1.1.20)
630562	631410	849	+	4265	4523	1326	5023.56	5327.44	1561.84	46.499	49.1867	67.2814	47.8429	1.63051	2.09151	1.76356	1.86101	peg.620	Diaminopimelate epimerase (EC 5.1.1.7)
631386	632096	711	+	4553	4856	1042	6403.66	6829.82	1465.54	59.2735	63.0576	63.1331	61.1656	2.07845	2.68133	1.65483	2.37989	peg.621	Protein of unknown function DUF484
632086	632994	909	+	3765	3693	688	4141.91	4062.71	756.876	38.3384	37.5097	32.605	37.9241	1.34435	1.59499	0.854632	1.46967	peg.622	Tyrosine recombinase XerC
633044	633199	156	+	915	1044	233	5865.38	6692.31	1493.59	54.2911	61.7881	64.3414	58.0396	1.90374	2.62735	1.6865	2.26554	peg.623
633249	634268	1020	+	2241	2930	603	2197.06	2872.55	591.176	20.3364	26.5214	25.4669	23.4289	0.713105	1.12774	0.667531	0.920422	peg.623	Sodium/calcium antiporter
634318	634712	395	-	693	783	169	1754.43	1982.28	427.848	16.2393	18.3018	18.431	17.2706	0.56944	0.778226	0.483108	0.673833	peg.624
634762	635577	816	-	849	1076	290	1040.44	1318.63	355.392	9.63053	12.1745	15.3097	10.9025	0.337699	0.517682	0.401294	0.427691	peg.624	Mobile element protein
635627	635926	300	-	646	741	196	2153.33	2470	653.333	19.9317	22.8048	28.1445	21.3682	0.698913	0.969702	0.737716	0.834307	peg.625
635976	637373	1398	-	2096	2396	569	1499.28	1713.88	407.01	13.8777	15.8237	17.5333	14.8507	0.486627	0.672854	0.459578	0.57974	peg.625	Deoxyribodipyrimidine photolyase (EC 4.1.99.3)
637383	638915	1533	-	1801	2130	597	1174.82	1389.43	389.432	10.8744	12.8282	16.7761	11.8513	0.381315	0.54548	0.439731	0.463397	peg.626	deoxyribodipyrimidine photolyase-related protein
638908	639321	414	-	359	446	112	867.15	1077.29	270.531	8.02651	9.94634	11.6541	8.98642	0.281453	0.422937	0.305473	0.352195	peg.627	hypothetical protein
639318	640766	1449	-	2383	2955	703	1644.58	2039.34	485.162	15.2226	18.8286	20.9	17.0256	0.533786	0.800627	0.547824	0.667207	peg.628	DNA polymerase III epsilon subunit (EC 2.7.7.7)
640816	641033	218	+	1659	1721	363	7610.09	7894.5	1665.14	70.4405	72.8875	71.7314	71.664	2.47003	3.09931	1.8802	2.78467	peg.629
641083	641967	885	+	3473	3782	523	3924.29	4273.45	590.96	36.324	39.4554	25.4576	37.8897	1.27372	1.67772	0.667287	1.47572	peg.629	Mobile element protein
641998	642549	552	-	9293	10390	2408	16835.1	18822.5	4362.32	155.829	173.782	187.922	164.806	5.46423	7.38955	4.92574	6.42689	peg.630	3'-to-5' oligoribonuclease (orn)
642659	643906	1248	+	11827	12687	3835	9476.76	10165.9	3072.92	87.7188	93.8584	132.376	90.7886	3.0759	3.99104	3.46981	3.53347	peg.631	macromolecule metabolism; macromolecule degradation; degradation of proteins, peptides, glycopeptides
643910	644185	276	+	2818	2718	663	10210.1	9847.83	2402.17	94.5071	90.922	103.482	92.7146	3.31393	3.86618	2.71243	3.59005	peg.632	hypothetical protein
644186	645223	1038	-	8829	7701	1084	8505.78	7419.08	1044.32	78.7312	68.4981	44.9874	73.6146	2.76074	2.91267	1.1792	2.83671	peg.633	GGDEF domain protein
645250	646503	1254	-	8530	8040	1061	6802.23	6411.48	846.093	62.9628	59.1953	36.4483	61.079	2.20782	2.5171	0.955372	2.36246	peg.634	Putative 2-acylglycerophosphoethanolamine acyltransferase / acyl-acyl carrier protein synthetase (EC 6.2.1.20)
646511	646957	447	-	13227	15282	2295	29590.6	34187.9	5134.23	273.896	315.647	221.174	294.772	9.6043	13.4219	5.79735	11.5131	peg.635	Universal stress protein family COG0589
647012	647950	939	-	27700	28221	7246	29499.5	30054.3	7716.72	273.053	277.482	332.424	275.268	9.57472	11.7991	8.71339	10.6869	peg.636	Thioredoxin reductase (EC 1.8.1.9)
648000	648303	304	+	3762	3785	701	12375	12450.7	2305.92	114.545	114.953	99.3353	114.749	4.01659	4.88803	2.60375	4.45231	peg.637
648353	650656	2304	+	16953	17818	2621	7358.07	7733.51	1137.59	68.1078	71.4011	49.0054	69.7544	2.38823	3.03611	1.28451	2.71217	peg.637	Cell division protein FtsK
650717	651349	633	+	6303	6036	1033	9957.35	9535.55	1631.91	92.1671	88.0388	70.3001	90.103	3.23188	3.74358	1.84268	3.48773	peg.638	Outer membrane lipoprotein carrier protein LolA
651349	652671	1323	+	10924	12652	1246	8256.99	9563.11	941.799	76.4283	88.2934	40.5712	82.3608	2.67999	3.7544	1.06344	3.2172	peg.639	FIG065221: Holliday junction DNA helicase
652678	653433	756	-	3508	3594	619	4640.21	4753.97	818.783	42.9507	43.892	35.2718	43.4213	1.50609	1.86637	0.924535	1.68623	peg.640	SAM-dependent methyltransferase (EC 2.1.1.-)
653440	654432	993	-	4917	5663	1204	4951.66	5702.92	1212.49	45.8335	52.6533	52.232	49.2434	1.60717	2.23892	1.36909	1.92305	peg.641	Bll4706 protein
654432	654995	564	-	22100	24604	6199	39184.4	43624.1	10991.1	362.698	402.768	473.48	382.733	12.7182	17.1265	12.4107	14.9223	peg.642	MxaD protein
655045	655148	104	+	77	79	18	740.385	759.615	173.077	6.85314	7.0133	7.45587	6.93322	0.240309	0.298219	0.195431	0.269264	peg.643
655198	656004	807	+	20313	18919	3707	25171	23443.6	4593.56	232.988	216.448	197.883	224.718	8.16982	9.20377	5.18685	8.6868	peg.643	Uncharacterized ABC transporter, ATP-binding protein YrbF
656001	656783	783	+	8459	7791	1347	10803.3	9950.19	1720.31	99.9976	91.8671	74.108	95.9324	3.50646	3.90636	1.9425	3.70641	peg.644	Uncharacterized ABC transporter, permease component YrbE
656784	657248	465	+	11943	10594	1533	25683.9	22782.8	3296.77	237.735	210.347	142.02	224.041	8.33628	8.94434	3.72258	8.64031	peg.645	Uncharacterized ABC transporter, periplasmic component YrbD
657250	657876	627	+	20278	17478	3032	32341.3	27875.6	4835.73	299.357	257.367	208.315	278.362	10.4971	10.9437	5.4603	10.7204	peg.646	Uncharacterized ABC transporter, auxiliary component YrbC
657873	658169	297	+	7995	6584	983	26919.2	22168.4	3309.76	249.169	204.674	142.579	226.921	8.73723	8.70311	3.73724	8.72017	peg.647	Uncharacterized protein YrbB
658191	658415	225	+	9018	7688	1173	40080	34168.9	5213.33	370.988	315.471	224.582	343.23	13.0089	13.4144	5.88667	13.2116	peg.648	YrbA protein
658446	659732	1287	+	22985	18333	2293	17859.4	14244.8	1781.66	165.31	131.518	76.7511	148.414	5.79666	5.59237	2.01178	5.69452	peg.649	UDP-N-acetylglucosamine 1-carboxyvinyltransferase (EC 2.5.1.7)
659725	660369	645	+	11514	8569	1011	17851.2	13285.3	1567.44	165.234	122.659	67.5228	143.946	5.794	5.21569	1.76989	5.50484	peg.650	ATP phosphoribosyltransferase (EC 2.4.2.17)
660362	661666	1305	+	35443	30710	4629	27159.4	23532.6	3547.13	251.393	217.269	152.804	234.331	8.81519	9.23869	4.00526	9.02694	peg.651	Histidinol dehydrogenase (EC 1.1.1.23)
661666	662721	1056	+	21157	16424	1912	20035	15553	1810.61	185.448	143.596	77.998	164.522	6.50282	6.10599	2.04446	6.30441	peg.652	Histidinol-phosphate aminotransferase (EC 2.6.1.9)
662718	663386	669	-	6997	6353	905	10458.9	9496.26	1352.77	96.8096	87.6761	58.2749	92.2428	3.39467	3.72816	1.52748	3.56141	peg.653	hypothetical protein
663414	664175	762	+	1116	1132	276	1464.57	1485.56	362.205	13.5563	13.7158	15.6032	13.636	0.475358	0.58322	0.408986	0.529289	peg.654	Predicted permease
664225	664396	172	-	207	260	57	1203.49	1511.63	331.395	11.1397	13.9564	14.276	12.5481	0.390619	0.593453	0.374197	0.492036	peg.655
664446	665087	642	-	3350	2665	610	5218.07	4151.09	950.156	48.2995	38.3258	40.9312	43.3126	1.69364	1.62968	1.07288	1.66166	peg.655	Orotate phosphoribosyltransferase (EC 2.4.2.10)
665084	665686	603	-	3779	3078	694	6267	5104.48	1150.91	58.0086	47.1281	49.5794	52.5683	2.0341	2.00398	1.29956	2.01904	peg.656	Homoserine O-acetyltransferase (EC 2.3.1.31)
665686	666834	1149	-	5762	5259	1305	5014.8	4577.02	1135.77	46.4179	42.2583	48.9271	44.3381	1.62767	1.7969	1.28246	1.71228	peg.657	Homoserine O-acetyltransferase (EC 2.3.1.31)
666856	667431	576	-	4267	3908	1029	7407.99	6784.72	1786.46	68.5698	62.6413	76.9577	65.6055	2.40443	2.66363	2.01719	2.53403	peg.658	Integral membrane protein YggT, involved in response to extracytoplasmic stress (osmotic shock)
667424	668257	834	-	5184	5267	1673	6215.83	6315.35	2006	57.5349	58.3077	86.415	57.9213	2.01749	2.47935	2.26508	2.24842	peg.659	Pyrroline-5-carboxylate reductase (EC 1.5.1.2)
668306	669004	699	-	2513	2596	808	3595.14	3713.88	1155.94	33.2773	34.2891	49.7959	33.7832	1.16688	1.45804	1.30523	1.31246	peg.660	Hypothetical protein YggS, proline synthase co-transcribed bacterial homolog PROSC
669096	670133	1038	+	5751	8038	4240	5540.46	7743.74	4084.78	51.2836	71.4956	175.966	61.3896	1.79828	3.04013	4.61236	2.41921	peg.661	Twitching motility protein PilT
670143	671285	1143	+	6433	7906	3194	5628.17	6916.89	2794.4	52.0955	63.8615	120.378	57.9785	1.82675	2.71551	3.15532	2.27113	peg.662	Twitching motility protein PilT
671335	671408	74	+	31	35	6	418.919	472.973	81.0811	3.8776	4.36682	3.49284	4.12221	0.13597	0.185685	0.0915533	0.160827	peg.663
671458	672309	852	+	39679	44373	12227	46571.6	52081	14350.9	431.076	480.848	618.215	455.962	15.1159	20.4466	16.2045	17.7812	peg.663	Outer membrane protein A precursor
672359	672661	303	+	429	389	47	1415.84	1283.83	155.116	13.1053	11.8532	6.68212	12.4793	0.459543	0.504021	0.17515	0.481782	peg.664
672711	672902	192	+	569	769	85	2963.54	4005.21	442.708	27.4311	36.9789	19.0712	32.205	0.961885	1.57241	0.499887	1.26715	peg.664	Protein yjbJ
672952	673068	117	+	168	159	27	1435.9	1358.97	230.769	13.2909	12.547	9.94116	12.919	0.466053	0.533522	0.260575	0.499788	peg.665
673118	673678	561	+	2019	3666	503	3598.93	6534.76	896.613	33.3124	60.3335	38.6246	46.8229	1.16811	2.56549	1.01242	1.8668	peg.665	putative hyperosmotically inducible periplasmic protein
673686	674147	462	+	2716	3378	675	5878.79	7311.69	1461.04	54.4152	67.5066	62.9392	60.9609	1.90809	2.87051	1.64974	2.3893	peg.666	hypothetical protein
674197	674318	122	+	130	145	27	1065.57	1188.52	221.311	9.86316	10.9733	9.53374	10.4182	0.345856	0.466605	0.249895	0.406231	peg.667
674368	675594	1227	+	4824	5391	1298	3931.54	4393.64	1057.86	36.3911	40.5652	45.5711	38.4781	1.27607	1.72491	1.1945	1.50049	peg.667	Transcriptional regulatory protein
675644	675723	80	-	79	92	18	987.5	1150	225	9.14049	10.6176	9.69263	9.87905	0.320515	0.451481	0.25406	0.385998	peg.668
675773	677086	1314	-	2513	2643	1276	1912.48	2011.42	971.081	17.7023	18.5708	41.8326	18.1365	0.620739	0.789665	1.0965	0.705202	peg.668	HipA protein
677088	677339	252	-	614	683	695	2436.51	2710.32	2757.94	22.5528	25.0235	118.807	23.7882	0.790824	1.06405	3.11414	0.927436	peg.669	HipB protein
677389	677534	146	+	293	228	42	2006.85	1561.64	287.671	18.5758	14.4182	12.3924	16.497	0.651368	0.613089	0.324826	0.632228	peg.670
677584	677754	171	+	990	1136	150	5789.47	6643.27	877.193	53.5885	61.3354	37.788	57.4619	1.8791	2.6081	0.990489	2.2436	peg.670	Mobile element protein
677744	678133	390	+	3827	3897	663	9812.82	9992.31	1700	90.8294	92.256	73.2332	91.5427	3.18497	3.9229	1.91957	3.55394	peg.671	hypothetical protein
678216	678292	77	-	1997	1669	380	25935.1	21675.3	4935.06	240.06	200.122	212.595	220.091	8.41781	8.50955	5.57246	8.46368	rna.7	tRNA-Arg-CCG
678415	680922	2508	-	17708	13780	3726	7060.61	5494.42	1485.65	65.3543	50.7283	63.9992	58.0413	2.29168	2.15706	1.67753	2.22437	peg.672	Glycogen phosphorylase (EC 2.4.1.1)
680972	681079	108	-	480	377	63	4444.44	3490.74	583.333	41.1386	32.229	25.129	36.6838	1.44255	1.37044	0.658675	1.40649	peg.673
681129	681743	615	-	7931	6149	930	12895.9	9998.37	1512.2	119.367	92.312	65.1429	105.84	4.18567	3.92528	1.70751	4.05547	peg.673	GTP-binding protein EngB
681829	682437	609	+	27953	21041	6228	45899.8	34550.1	10226.6	424.858	318.991	440.545	371.924	14.8978	13.5641	11.5474	14.231	peg.674	Cytochrome c4
682513	684519	2007	+	28093	17511	3305	13997.5	8724.96	1646.74	129.564	80.555	70.9387	105.059	4.54321	3.42535	1.85942	3.98428	peg.675	Cytochrome c-type biogenesis protein Ccs1/ResB
684560	685708	1149	+	14886	12992	3190	12955.6	11307.2	2776.33	119.92	104.396	119.6	112.158	4.20504	4.43912	3.13491	4.32208	peg.676	Cytochrome c-type biogenesis protein CcsA/ResC
685730	686371	642	+	10732	8343	2264	16716.5	12995.3	3526.48	154.731	119.982	151.915	137.357	5.42572	5.10186	3.98195	5.26379	peg.677	Periplasmic thiol:disulfide interchange protein DsbA
686424	687845	1422	-	11091	10189	1589	7799.58	7165.26	1117.44	72.1944	66.1547	48.1375	69.1746	2.53153	2.81302	1.26177	2.67228	peg.678	Transglycosylase, Slt family
687924	688352	429	-	2072	1895	339	4829.84	4417.25	790.21	44.7059	40.7831	34.0409	42.7445	1.56763	1.73418	0.892271	1.6509	peg.679	tRNA-specific adenosine-34 deaminase (EC 3.5.4.-)
688360	689634	1275	-	6219	6234	1191	4877.65	4889.41	934.118	45.1485	45.1425	40.2403	45.1455	1.58315	1.91954	1.05477	1.75135	peg.680	Lipid IVA 3-deoxy-D-manno-octulosonic acid transferase (EC 2.4.99.12) [often with (EC 2.4.99.13) also]
689719	690639	921	+	8433	8066	1843	9156.35	8757.87	2001.09	84.753	80.8588	86.2035	82.8059	2.9719	3.43827	2.25954	3.20508	peg.681	Lipid A biosynthesis lauroyl acyltransferase (EC 2.3.1.-)
690636	691124	489	-	12062	11848	5105	24666.7	24229	10439.7	228.319	223.699	449.724	226.009	8.00612	9.51212	11.788	8.75912	peg.682	hypothetical protein
691250	691639	390	-	69282	57345	6789	177646	147038	17407.7	1644.33	1357.56	749.895	1500.94	57.6591	57.7261	19.656	57.6926	peg.683	SSU ribosomal protein S9p (S16e)
691652	692080	429	-	120682	99376	12019	281310	231646	28016.3	2603.86	2138.71	1206.9	2371.29	91.3055	90.9422	31.6348	91.1239	peg.684	LSU ribosomal protein L13p (L13Ae)
692167	692964	798	-	8237	8283	1404	10322.1	10379.7	1759.4	95.543	95.8326	75.792	95.6878	3.35026	4.07498	1.98664	3.71262	peg.685	Undecaprenyl-diphosphatase (EC 3.6.1.27)
693014	693122	109	+	378	362	96	3467.89	3321.1	880.734	32.0995	30.6627	37.9406	31.3811	1.12558	1.30384	0.994487	1.21471	peg.686
693172	696945	3774	+	55809	73109	10005	14787.8	19371.8	2651.03	136.878	178.854	114.202	157.866	4.7997	7.60519	2.99343	6.20245	peg.686	FAD/FMN-containing dehydrogenases
697007	697354	348	-	4029	5023	595	11577.6	14433.9	1709.77	107.164	133.264	73.6541	120.214	3.75777	5.66663	1.9306	4.7122	peg.687	Type III effector HopPmaJ
697370	698035	666	-	2478	2822	643	3720.72	4237.24	965.465	34.4397	39.1211	41.5907	36.7804	1.20764	1.6635	1.09016	1.43557	peg.688	Oxygen-insensitive NADPH nitroreductase (EC 1.-.-.-)
698025	698258	234	-	595	752	154	2542.74	3213.68	658.12	23.5361	29.6709	28.3507	26.6035	0.825302	1.26166	0.743121	1.04348	peg.689	hypothetical protein
698308	698706	399	+	753	814	228	1887.22	2040.1	571.429	17.4685	18.8356	24.6162	18.152	0.612539	0.800927	0.645233	0.706733	peg.690
698756	698878	123	+	427	487	101	3471.54	3959.35	821.138	32.1333	36.5555	35.3733	34.3444	1.12677	1.55441	0.927194	1.34059	peg.690	hypothetical protein
698930	699838	909	+	7216	7832	1624	7938.39	8616.06	1786.58	73.4793	79.5495	76.9629	76.5144	2.57659	3.3826	2.01733	2.97959	peg.691	50S ribosomal subunit maturation GTPase RbgA (B. subtilis YlqF)
699922	700437	516	+	2247	2510	640	4354.65	4864.34	1240.31	40.3075	44.911	53.4305	42.6092	1.4134	1.9097	1.40051	1.66155	peg.692	Starvation lipoprotein Slp paralog
700546	700731	186	+	467	585	8958	2510.75	3145.16	48161.3	23.24	29.0383	2074.71	26.1392	0.814922	1.23476	54.3817	1.02484	peg.693	hypothetical protein
700734	701000	267	+	766	798	12673	2868.91	2988.76	47464.4	26.5552	27.5944	2044.69	27.0748	0.931171	1.17336	53.5948	1.05227	peg.694	hypothetical protein
701031	701249	219	+	463	440	6167	2114.16	2009.13	28159.8	19.569	18.5497	1213.08	19.0594	0.686197	0.788769	31.7969	0.737483	peg.695	hypothetical protein
701299	701372	74	+	133	113	35	1797.3	1527.03	472.973	16.6361	14.0986	20.3749	15.3674	0.583354	0.599498	0.534061	0.591426	peg.696
701422	702129	708	+	4506	5021	2457	6364.41	7091.81	3470.34	58.9102	65.4765	149.497	62.1934	2.06571	2.78419	3.91856	2.42495	peg.696	PepSY-associated TM helix
702176	703132	957	+	6568	7324	2125	6863.11	7653.08	2220.48	63.5263	70.6586	95.6547	67.0925	2.22758	3.00454	2.50727	2.61606	peg.697	Conserved protein
703129	704595	1467	+	9832	10977	3687	6702.11	7482.62	2513.29	62.0361	69.0848	108.269	65.5604	2.17532	2.93761	2.8379	2.55647	peg.698	6-phosphogluconate dehydrogenase, decarboxylating (EC 1.1.1.44)
704655	705521	867	-	4653	4347	962	5366.78	5013.84	1109.57	49.676	46.2913	47.7986	47.9836	1.74191	1.96839	1.25288	1.85515	peg.699	Outer membrane protein
705647	706078	432	-	2648	2632	579	6129.63	6092.59	1340.28	56.737	56.2511	57.737	56.4941	1.98951	2.3919	1.51338	2.19071	peg.700	hypothetical protein
706105	706320	216	-	2561	2364	535	11856.5	10944.4	2476.85	109.746	101.047	106.699	105.396	3.84829	4.2967	2.79676	4.07249	peg.701	Acylphosphate phosphohydrolase (EC 3.6.1.7), putative
706370	706690	321	-	2285	2197	503	7118.38	6844.24	1566.98	65.8891	63.1908	67.5029	64.5399	2.31043	2.68699	1.76936	2.49871	peg.702
706740	707294	555	-	4501	4395	930	8109.91	7918.92	1675.68	75.0669	73.113	72.1854	74.09	2.63225	3.1089	1.8921	2.87058	peg.702	hypothetical protein
707344	707543	200	-	970	922	215	4850	4610	1075	44.8925	42.5627	46.3092	43.7276	1.57418	1.80985	1.21384	1.69201	peg.703
707593	708462	870	-	3535	3713	662	4063.22	4267.82	760.92	37.6099	39.4035	32.7792	38.5067	1.31881	1.67551	0.859198	1.49716	peg.703	Guanosine-3',5'-bis(Diphosphate) 3'-pyrophosphohydrolase (EC 3.1.7.2)
708490	709455	966	-	4520	4584	1226	4679.09	4745.34	1269.15	43.3106	43.8123	54.673	43.5614	1.5187	1.86298	1.43307	1.69084	peg.704	hypothetical protein
709505	709792	288	+	505	555	108	1753.47	1927.08	375	16.2305	17.7922	16.1544	17.0113	0.569129	0.756557	0.423434	0.662843	peg.705
709842	710600	759	+	4680	4631	1040	6166.01	6101.45	1370.22	57.0738	56.3328	59.027	56.7033	2.00132	2.39538	1.5472	2.19835	peg.705	hypothetical protein
710584	710742	159	+	1139	1152	221	7163.52	7245.28	1389.94	66.307	66.8935	59.8762	66.6002	2.32508	2.84444	1.56946	2.58476	peg.706	hypothetical protein
710792	711017	226	-	2323	2241	429	10278.8	9915.93	1898.23	95.1422	91.5508	81.7727	93.3465	3.3362	3.89291	2.1434	3.61456	peg.707
711067	711468	402	-	5320	5282	1255	13233.8	13139.3	3121.89	122.495	121.311	134.486	121.903	4.29534	5.15838	3.52511	4.72686	peg.707	hypothetical protein
711518	711643	126	-	899	909	241	7134.92	7214.29	1912.7	66.0422	66.6073	82.3959	66.3248	2.3158	2.83227	2.15974	2.57403	peg.708
711693	712331	639	-	6598	6976	2499	10325.5	10917.1	3910.8	95.5749	100.794	168.471	98.1844	3.35138	4.28595	4.41591	3.81866	peg.708	hypothetical protein
712381	713432	1052	-	11390	11348	2896	10827	10787.1	2752.85	100.217	99.5938	118.588	99.9053	3.51415	4.23492	3.1084	3.87453	peg.709
713482	713619	138	-	1766	1834	375	12797.1	13289.9	2717.39	118.452	122.701	117.061	120.577	4.15359	5.21749	3.06836	4.68554	peg.709	hypothetical protein
713669	713910	242	+	914	943	151	3776.86	3896.69	623.967	34.9593	35.977	26.8795	35.4682	1.22587	1.52981	0.704557	1.37784	peg.710
713960	714097	138	+	755	547	78	5471.01	3963.77	565.217	50.6408	36.5963	24.3486	43.6185	1.77574	1.55614	0.638219	1.66594	peg.710	hypothetical protein
714147	714266	120	-	478	398	46	3983.33	3316.67	383.333	36.8705	30.6218	16.5134	33.7461	1.29288	1.3021	0.432844	1.29749	peg.711
714316	716967	2652	-	14557	10822	1211	5489.06	4080.69	456.637	50.8079	37.6758	19.6712	44.2418	1.7816	1.60205	0.515614	1.69182	peg.711	Type III restriction-modification enzyme helicase subunit
716970	718769	1800	-	11904	9241	1296	6613.33	5133.89	720	61.2143	47.3997	31.0164	54.307	2.14651	2.01552	0.812993	2.08101	peg.712	Type III restriction-modification system methylation subunit (EC 2.1.1.72)
718769	720100	1332	-	10598	9555	1510	7956.46	7173.42	1133.63	73.6465	66.2301	48.8351	69.9383	2.58245	2.81623	1.28005	2.69934	peg.713	predicted ATP-dependent endonuclease%2C OLD family
720133	720246	114	+	1543	1462	214	13535.1	12824.6	1877.19	125.283	118.405	80.8664	121.844	4.39312	5.03482	2.11965	4.71397	peg.714	hypothetical protein
720296	720629	334	-	2314	2025	325	6928.14	6062.87	973.054	64.1282	55.9767	41.9176	60.0525	2.24869	2.38023	1.09873	2.31446	peg.715
720679	721539	861	-	4450	4598	578	5168.41	5340.3	671.312	47.8398	49.3054	28.919	48.5726	1.67752	2.09656	0.758017	1.88704	peg.715	hypothetical protein
721536	722363	828	-	5074	6557	1313	6128.02	7919.08	1585.75	56.7221	73.1145	68.3115	64.9183	1.98899	3.10897	1.79056	2.54898	peg.716	hypothetical protein
722499	723749	1251	-	12541	12875	1599	10024.8	10291.8	1278.18	92.7913	95.0208	55.0618	93.9061	3.25377	4.04046	1.44326	3.64712	peg.717	hypothetical protein
723757	724926	1170	-	13864	20513	3233	11849.6	17532.5	2763.25	109.682	161.872	119.036	135.777	3.84605	6.88311	3.12014	5.36458	peg.718	Transcriptional regulator%2C XRE family
724937	725590	654	-	15481	31951	10237	23671.3	48854.7	15652.9	219.106	451.061	674.302	335.083	7.68304	19.18	17.6746	13.4315	peg.719	putative plasmid-related protein
725666	725905	240	-	500	542	106	2083.33	2258.33	441.667	19.2837	20.8505	19.0263	20.0671	0.676193	0.886603	0.498711	0.781398	peg.720	FIG00956188: hypothetical protein
725902	727212	1311	-	729	809	204	556.064	617.086	155.606	5.14704	5.69737	6.70327	5.4222	0.180483	0.242263	0.175704	0.211373	peg.721	Conjugative transfer protein TrbI
727215	728210	996	-	79	122	33	79.3173	122.49	33.1325	0.734176	1.13091	1.4273	0.932545	0.0257442	0.0480886	0.0374118	0.0369164	peg.722	Conjugative transfer protein TrbG
728207	728911	705	-	18	34	4	25.5319	48.227	5.67376	0.236328	0.445265	0.244416	0.340797	0.00828696	0.0189335	0.00640657	0.0136102	peg.723	Conjugative transfer protein TrbF
728924	730219	1296	-	52	87	19	40.1235	67.1296	14.6605	0.371391	0.619788	0.63155	0.495589	0.013023	0.0263545	0.016554	0.0196888	peg.724	Conjugative transfer protein TrbL
730251	730982	732	-	38	53	22	51.9126	72.4044	30.0546	0.480513	0.668488	1.29471	0.5745	0.0168494	0.0284254	0.0339364	0.0226374	peg.725	Conjugative transfer protein TrbJ
730979	733417	2439	-	156	202	46	63.9606	82.8208	18.8602	0.592032	0.76466	0.812466	0.678346	0.0207599	0.0325148	0.0212961	0.0266373	peg.726	Conjugative transfer protein TrbE
733427	733699	273	-	22	14	6	80.5861	51.2821	21.978	0.74592	0.473472	0.946777	0.609696	0.026156	0.0201329	0.0248166	0.0231445	peg.727	Conjugative transfer protein TrbD
733696	734049	354	-	55	33	15	155.367	93.2203	42.3729	1.43811	0.860675	1.82535	1.14939	0.050428	0.0365975	0.0478456	0.0435127	peg.728	Conjugative transfer protein TrbC
734046	735008	963	-	113	143	43	117.342	148.494	44.6521	1.08614	1.371	1.92354	1.22857	0.0380859	0.0582976	0.0504193	0.0481918	peg.729	Conjugative transfer protein TrbB
735062	735568	507	-	71	50	14	140.039	98.6193	27.6134	1.29623	0.910523	1.18954	1.10338	0.045453	0.0387171	0.0311799	0.0420851	peg.730	CopG domain-containing protein
735565	737559	1995	-	594	749	198	297.744	375.439	99.2481	2.75598	3.46631	4.27545	3.11115	0.0966397	0.147394	0.112067	0.122017	peg.731	Type IV secretion system protein VirD4
737609	737728	120	-	301	281	65	2508.33	2341.67	541.667	23.2176	21.6199	23.3341	22.4188	0.814136	0.919319	0.611627	0.866728	peg.732
737778	738059	282	-	222	360	114	787.234	1276.6	404.255	7.28679	11.7864	17.4147	9.53661	0.255515	0.501181	0.456468	0.378348	peg.732	Probable lipoprotein
738062	738991	930	-	976	1661	1332	1049.46	1786.02	1432.26	9.71403	16.4898	61.6993	13.1019	0.340627	0.701177	1.61724	0.520902	peg.733	Transcriptional regulator%2C LysR family
739041	739156	116	+	90	93	89	775.862	801.724	767.241	7.18153	7.40208	33.0515	7.2918	0.251824	0.31475	0.866336	0.283287	peg.734
739206	739814	609	+	2216	3726	3630	3638.75	6118.23	5960.59	33.681	56.4877	256.773	45.0844	1.18104	2.40197	6.73045	1.7915	peg.734	Transcriptional regulator%2C TetR family
739903	740943	1041	+	1559	2171	1052	1497.6	2085.49	1010.57	13.8621	19.2547	43.5336	16.5584	0.486079	0.818748	1.14109	0.652414	peg.735	Predicted membrane fusion protein (MFP) component of efflux pump%2C membrane anchor protein YbhG
740945	742729	1785	+	3428	4785	1176	1920.45	2680.67	658.824	17.776	24.7498	28.381	21.2629	0.623325	1.05241	0.743915	0.837867	peg.736	ABC transporter multidrug efflux pump%2C fused ATP-binding domains
742726	743895	1170	+	1282	1816	356	1095.73	1552.14	304.274	10.1423	14.3304	13.1076	12.2363	0.355643	0.609356	0.343573	0.482499	peg.737	ABC transport system%2C permease component YbhS
743973	745025	1053	+	958	1130	178	909.782	1073.12	169.041	8.42112	9.90783	7.282	9.16448	0.29529	0.4213	0.190874	0.358295	peg.738	ABC transport system%2C permease component YbhR
745100	746536	1437	+	1629	1805	359	1133.61	1256.09	249.826	10.4929	11.5971	10.7621	11.045	0.367939	0.49313	0.282093	0.430535	peg.739	Outer membrane protein assembly factor YaeT precursor
746586	747066	481	+	1231	1202	261	2559.25	2498.96	542.62	23.6889	23.0722	23.3752	23.3805	0.830663	0.981071	0.612703	0.905867	peg.740
747116	747469	354	+	3311	3490	590	9353.11	9858.76	1666.67	86.5742	91.0229	71.7973	88.7986	3.03576	3.87047	1.88193	3.45311	peg.740	hypothetical protein
747606	749555	1950	-	1873	2217	323	960.513	1136.92	165.641	8.89069	10.4969	7.13555	9.69378	0.311756	0.446347	0.187035	0.379051	peg.741	Type IV secretory pathway%2C VirD2 components (relaxase)
749605	749912	308	-	82	77	21	266.234	250	68.1818	2.46431	2.30817	2.93716	2.38624	0.0864122	0.098148	0.076988	0.0922801	peg.742
749962	750516	555	-	53	98	16	95.4955	176.577	28.8288	0.883925	1.63028	1.2419	1.2571	0.0309952	0.0693225	0.0325523	0.0501589	peg.742	Type IV secretory pathway%2C protease TraF
750513	751046	534	-	115	125	22	215.356	234.082	41.1985	1.99338	2.16121	1.77476	2.07729	0.0698986	0.0918988	0.0465196	0.0808987	peg.743	Glycosidases
751043	751294	252	-	70	70	13	277.778	277.778	51.5873	2.57117	2.56464	2.2223	2.5679	0.0901591	0.109053	0.0582502	0.0996062	peg.744	FIG00457034: hypothetical protein
751291	751929	639	-	83	68	10	129.89	106.416	15.6495	1.20229	0.982509	0.674153	1.0924	0.0421589	0.0417782	0.0176707	0.0419685	peg.745	Chromosome (plasmid) partitioning protein ParA
751926	752549	624	-	75	75	35	120.192	120.192	56.0897	1.11252	1.1097	2.41625	1.11111	0.0390111	0.0471865	0.0633341	0.0430988	peg.746	hypothetical protein
752534	753043	510	+	66	95	20	129.412	186.275	39.2157	1.19786	1.71982	1.68935	1.45884	0.0420035	0.0731298	0.0442807	0.0575667	peg.747	hypothetical protein
753031	753321	291	-	160	176	51	549.828	604.811	175.258	5.08932	5.58404	7.54982	5.33668	0.178459	0.237444	0.197894	0.207952	peg.748	hypothetical protein
753405	754175	771	-	374	475	98	485.084	616.083	127.108	4.49003	5.68811	5.47559	5.08907	0.157445	0.241869	0.143525	0.199657	peg.749	hypothetical protein
754155	754460	306	+	621	693	123	2029.41	2264.71	401.961	18.7846	20.9093	17.3158	19.847	0.658692	0.889105	0.453877	0.773898	peg.750	hypothetical protein
754546	754893	348	-	338	434	66	971.264	1247.13	189.655	8.99021	11.5143	8.17004	10.2523	0.315246	0.489612	0.214151	0.402429	peg.751	Mlr6156 protein
754877	755002	126	+	86	141	22	682.54	1119.05	174.603	6.31772	10.3318	7.52162	8.32478	0.221534	0.439329	0.197154	0.330431	peg.752	hypothetical protein
755094	755237	144	-	76	81	14	527.778	562.5	97.2222	4.88521	5.19339	4.18817	5.0393	0.171302	0.220833	0.109779	0.196068	peg.753	hypothetical protein
755342	755632	291	+	1547	1856	777	5316.15	6378.01	2670.1	49.2073	58.8862	115.024	54.0468	1.72548	2.50395	3.01497	2.11472	peg.754	Predicted transcriptional regulators
755679	755987	309	-	1275	1842	513	4126.21	5961.17	1660.19	38.193	55.0376	71.5185	46.6153	1.33926	2.3403	1.87462	1.83978	peg.755	y4eB gene in pNGR234a homolog
756037	756816	780	-	789	1004	272	1011.54	1287.18	348.718	9.363	11.8841	15.0222	10.6236	0.328318	0.505336	0.393757	0.416827	peg.756
756866	757372	507	-	183	174	55	360.947	343.195	108.481	3.34099	3.16862	4.6732	3.25481	0.117153	0.134736	0.122492	0.125945	peg.756	DNA repair protein RadC
757422	757573	152	+	125	111	14	822.368	730.263	92.1053	7.612	6.7423	3.96774	7.17715	0.266918	0.286695	0.104001	0.276807	peg.757
757623	757739	117	+	23	37	13	196.581	316.239	111.111	1.81959	2.91974	4.78649	2.36967	0.0638049	0.124153	0.125462	0.0939789	peg.757	hypothetical protein
757829	759052	1224	+	8540	8178	1737	6977.12	6681.37	1419.12	64.5816	61.6871	61.1333	63.1344	2.26458	2.62305	1.60241	2.44382	peg.758	hypothetical protein
759102	759484	383	+	1172	1069	139	3060.05	2791.12	362.924	28.3244	25.7696	15.6342	27.047	0.993209	1.09577	0.409799	1.04449	peg.759
759534	761477	1944	+	7527	5587	1138	3871.91	2873.97	585.391	35.8392	26.5345	25.2177	31.1868	1.25672	1.1283	0.660998	1.19251	peg.759	plasmid-related protein
761527	761578	52	+	213	209	23	4096.15	4019.23	442.308	37.9148	37.1083	19.0539	37.5116	1.3295	1.57792	0.499435	1.45371	peg.760
761628	761975	348	+	736	694	132	2114.94	1994.25	379.31	19.5763	18.4123	16.3401	18.9943	0.686452	0.782927	0.428301	0.73469	peg.760	IS%2C phage%2C Tn%3B Transposon-related functions
761982	762236	255	-	461	600	102	1807.84	2352.94	400	16.7337	21.724	17.2313	19.2289	0.586776	0.923745	0.451663	0.755261	peg.761	putative DNA-binding protein
762297	763235	939	-	1490	2165	720	1586.79	2305.64	766.773	14.6877	21.2873	33.0313	17.9875	0.51503	0.905177	0.865808	0.710104	peg.762	Ync
763219	764163	945	-	1661	2216	2190	1757.67	2344.97	2317.46	16.2694	21.6504	99.8324	18.9599	0.570492	0.920617	2.61678	0.745555	peg.763	Ynd
764220	765476	1257	-	2773	2822	260	2206.05	2245.03	206.842	20.4196	20.7277	8.9104	20.5736	0.716022	0.88138	0.233557	0.798701	peg.764	Integrase
765526	765725	200	-	1632	1880	162	8160	9400	810	75.5305	86.7874	34.8935	81.159	2.64851	3.69036	0.914617	3.16944	peg.765
765775	767352	1578	-	23060	22594	2603	14613.4	14318.1	1649.56	135.265	132.195	71.0602	133.73	4.74312	5.62118	1.86261	5.18215	peg.765	GMP synthase [glutamine-hydrolyzing] (EC 6.3.5.2)
767414	768877	1464	-	30216	35652	5530	20639.3	24352.5	3777.32	191.042	224.839	162.721	207.94	6.69897	9.56058	4.26519	8.12977	peg.766	Inosine-5'-monophosphate dehydrogenase (EC 1.1.1.205)
768940	770442	1503	+	7237	7769	1453	4815.04	5169	966.733	44.5689	47.7238	41.6453	46.1463	1.56283	2.02931	1.09159	1.79607	peg.767	Exodeoxyribonuclease VII large subunit (EC 3.1.11.6)
770490	771275	786	+	2985	3320	409	3797.71	4223.92	520.356	35.1523	38.9982	22.4161	37.0753	1.23263	1.65828	0.587564	1.44545	peg.768	Peptidase, M23/M37 family
771257	773941	2685	-	6845	8896	1674	2549.35	3313.22	623.464	23.5973	30.59	26.8578	27.0936	0.827449	1.30074	0.703989	1.0641	peg.769	diguanylate cyclase/phosphodiesterase (GGDEF & EAL domains) with PAS/PAC sensor(s)
773991	774285	295	-	1666	1955	180	5647.46	6627.12	610.169	52.274	61.1862	26.2851	56.7301	1.83301	2.60175	0.688977	2.21738	peg.770
774335	775060	726	-	5122	5081	469	7055.1	6998.62	646.006	65.3033	64.6162	27.8289	64.9598	2.28989	2.7476	0.729442	2.51875	peg.770	Lipopolysaccharide ABC transporter, ATP-binding protein LptB
775074	775883	810	-	8894	8998	1637	10980.2	11108.6	2020.99	101.635	102.563	87.0609	102.099	3.56389	4.36116	2.28201	3.96252	peg.771	LptA, protein essential for LPS transport across the periplasm
775864	776367	504	-	6081	6161	1276	12065.5	12224.2	2531.75	111.68	112.862	109.063	112.271	3.91612	4.79912	2.85874	4.35762	peg.772	Uncharacterized protein YrbK clustered with lipopolysaccharide transporters
776417	776938	522	-	5143	5216	1073	9852.49	9992.34	2055.56	91.1966	92.2562	88.55	91.7264	3.19785	3.92291	2.32105	3.56038	peg.773	3-deoxy-D-manno-octulosonate 8-phosphate phosphatase (EC 3.1.3.45)
776954	777931	978	-	8952	8586	1646	9153.37	8779.14	1683.03	84.7254	81.0552	72.502	82.8903	2.97093	3.44662	1.9004	3.20878	peg.774	Arabinose 5-phosphate isomerase (EC 5.3.1.13)
777928	778914	987	-	7459	7235	1093	7557.24	7330.29	1107.4	69.9513	67.6784	47.7048	68.8149	2.45287	2.87781	1.25042	2.66534	peg.775	Inner membrane protein YrbG, predicted calcium/sodium:proton antiporter
779010	779738	729	-	48527	42645	10224	66566.5	58497.9	14024.7	616.153	540.094	604.161	578.123	21.6057	22.9658	15.8361	22.2857	peg.776	Nucleoside ABC transporter, periplasmic nucleoside-binding protein
779867	780913	1047	-	623	732	139	595.033	699.14	132.76	5.50775	6.45495	5.7191	5.98135	0.193132	0.274477	0.149907	0.233804	peg.777	Glycosyltransferase
780913	781707	795	-	1196	1520	250	1504.4	1911.95	314.465	13.925	17.6525	13.5467	15.7887	0.488288	0.750616	0.355081	0.619452	peg.778	Ser/Thr protein phosphatase family protein, UDP-2,3-diacylglucosamine hydrolase (EC 3.6.1.54) homolog
781766	783886	2121	+	8232	9415	2477	3881.19	4438.94	1167.85	35.925	40.9834	50.3089	38.4542	1.25973	1.74269	1.31868	1.50121	peg.779	Oligopeptidase A (EC 3.4.24.70)
783975	784391	417	-	10323	12563	2900	24755.4	30127.1	6954.44	229.141	278.154	299.586	253.648	8.03492	11.8277	7.85265	9.93129	peg.780	hypothetical protein
784471	784614	144	+	1861	2297	512	12923.6	15951.4	3555.56	119.623	147.274	153.168	133.449	4.19465	6.26238	4.01478	5.22852	peg.781	hypothetical protein
784651	784917	267	-	1218	1959	550	4561.8	7337.08	2059.93	42.2249	67.741	88.7382	54.983	1.48063	2.88048	2.32598	2.18056	peg.782	Hypothetical Zinc-finger containing protein
784967	785378	412	-	669	931	125	1623.79	2259.71	303.398	15.0301	20.8632	13.0699	17.9466	0.527037	0.887143	0.342584	0.70709	peg.783
785428	785691	264	-	787	724	169	2981.06	2742.42	640.152	27.5933	25.32	27.5767	26.4566	0.967571	1.07665	0.722832	1.02211	peg.783	YoeB toxin protein
785684	785938	255	-	790	738	166	3098.04	2894.12	650.98	28.6761	26.7205	28.0432	27.6983	1.00554	1.13621	0.735059	1.07087	peg.784	YefM protein (antitoxin to YoeB)
785988	786525	538	-	2069	2406	1002	3845.72	4472.12	1862.45	35.5968	41.2897	80.2315	38.4433	1.24822	1.75572	2.103	1.50197	peg.785
786575	786799	225	-	3490	3690	4030	15511.1	16400	17911.1	143.574	151.416	771.581	147.495	5.03448	6.43851	20.2245	5.73649	peg.785	hypothetical protein
786849	787011	163	+	278	320	138	1705.52	1963.19	846.626	15.7866	18.1255	36.4713	16.9561	0.553566	0.770732	0.955974	0.662149	peg.786
787061	788545	1485	+	6193	6937	1789	4170.37	4671.38	1204.71	38.6018	43.1295	51.8971	40.8656	1.35359	1.83395	1.36031	1.59377	peg.786	3-polyprenyl-4-hydroxybenzoate carboxy-lyase (EC 4.1.1.-)
788534	788836	303	-	2892	3347	725	9544.55	11046.2	2392.74	88.3463	101.986	103.075	95.1663	3.0979	4.33665	2.70178	3.71728	peg.787	Putative inner membrane protein
788966	790597	1632	-	2331	2900	476	1428.31	1776.96	291.667	13.2207	16.4061	12.5645	14.8134	0.46359	0.69762	0.329338	0.580605	peg.788	Major facilitator superfamily
790647	790733	87	-	77	68	13	885.057	781.609	149.425	8.19226	7.21636	6.437	7.70431	0.287265	0.306853	0.168725	0.297059	peg.789
790783	791031	249	-	312	393	48	1253.01	1578.31	192.771	11.5981	14.5721	8.30426	13.0851	0.406693	0.619633	0.217669	0.513163	peg.789	hypothetical protein
791043	791726	684	-	821	971	140	1200.29	1419.59	204.678	11.1101	13.1067	8.81721	12.1084	0.389582	0.55732	0.231114	0.473451	peg.790	Formate dehydrogenase chain D (EC 1.2.1.2)
791864	794743	2880	-	5385	6641	1365	1869.79	2305.9	473.958	17.3072	21.2897	20.4174	19.2984	0.606883	0.905279	0.535174	0.756081	peg.791	NAD-dependent formate dehydrogenase alpha subunit
794747	796294	1548	-	1622	2140	270	1047.8	1382.43	174.419	9.69867	12.7636	7.51367	11.2311	0.340088	0.54273	0.196946	0.441409	peg.792	NAD-dependent formate dehydrogenase beta subunit
796294	796785	492	-	1128	1224	177	2292.68	2487.8	359.756	21.2215	22.9692	15.4977	22.0953	0.744142	0.976692	0.406221	0.860417	peg.793	NAD-dependent formate dehydrogenase gamma subunit
796835	796931	97	-	87	86	10	896.907	886.598	103.093	8.30195	8.18569	4.44107	8.24382	0.291112	0.348071	0.116408	0.319591	peg.794
796981	798156	1176	-	6132	5925	707	5214.29	5038.27	601.19	48.2644	46.5168	25.8983	47.3906	1.69241	1.97798	0.678839	1.8352	peg.794	Molybdopterin biosynthesis protein MoeA / Periplasmic molybdate-binding domain
798126	798560	435	-	6374	7034	1576	14652.9	16170.1	3622.99	135.63	149.294	156.072	142.462	4.75592	6.34825	4.09092	5.55209	peg.795	Molybdenum cofactor biosynthesis protein MoaE
798563	798790	228	-	5358	5679	1478	23500	24907.9	6482.46	217.521	229.967	279.254	223.744	7.62746	9.77864	7.31971	8.70305	peg.796	Molybdenum cofactor biosynthesis protein MoaD
798836	799315	480	+	4778	4936	1507	9954.17	10283.3	3139.58	92.1377	94.9429	135.248	93.5403	3.23085	4.03715	3.54508	3.634	peg.797	Molybdenum cofactor biosynthesis protein MoaC
799459	800784	1326	+	3485	3524	922	2628.21	2657.62	695.324	24.3272	24.537	29.9534	24.4321	0.853043	1.04336	0.785131	0.948201	peg.798	Phosphate-specific outer membrane porin OprP ; Pyrophosphate-specific outer membrane porin OprO
800834	801030	197	+	229	241	42	1162.44	1223.35	213.198	10.7597	11.2948	9.18422	11.0273	0.377295	0.480277	0.240734	0.428786	peg.799
801080	802414	1335	+	4436	4422	1665	3322.85	3312.36	1247.19	30.7569	30.582	53.727	30.6695	1.07851	1.30041	1.40827	1.18946	peg.799	Phosphate-specific outer membrane porin OprP ; Pyrophosphate-specific outer membrane porin OprO
802498	803304	807	-	2437	2869	639	3019.83	3555.14	791.822	27.9521	32.8236	34.1104	30.3878	0.980153	1.39572	0.894091	1.18794	peg.800	ABC-type tungstate transport system, periplasmic binding protein
803425	804489	1065	-	5654	6679	1820	5308.92	6271.36	1708.92	49.1404	57.9016	73.6175	53.521	1.72313	2.46209	1.92964	2.09261	peg.801	FIG014328: hypothetical protein
804539	804703	165	+	253	305	55	1533.33	1848.48	333.333	14.1928	17.0665	14.3595	15.6297	0.497678	0.7257	0.376386	0.611689	peg.802
804753	805703	951	+	7547	10585	1842	7935.86	11130.4	1936.91	73.4558	102.764	83.4389	88.1097	2.57576	4.3697	2.18707	3.47273	peg.802	ABC transporter, ATP-binding protein
805703	806443	741	+	6619	7514	1195	8932.52	10140.4	1612.69	82.6812	93.6228	69.4719	88.152	2.89925	3.98102	1.82098	3.44014	peg.803	gliding motility protein GldF
806459	808372	1914	+	10318	11285	1748	5390.8	5896.03	913.271	49.8983	54.4363	39.3422	52.1673	1.74971	2.31473	1.03123	2.03222	peg.804	gliding motility protein GldG
808427	809539	1113	+	5231	5881	693	4699.91	5283.92	622.642	43.5033	48.7848	26.8224	46.1441	1.52546	2.07442	0.70306	1.79994	peg.805	hypothetical protein
809601	810554	954	-	5997	5251	2827	6286.16	5504.19	2963.31	58.186	50.8186	127.655	54.5023	2.04032	2.1609	3.34605	2.10061	peg.806	Chemotaxis protein CheV (EC 2.7.3.-)
810682	811386	705	+	7361	17687	1119	10441.1	25087.9	1587.23	96.6452	231.629	68.3755	164.137	3.38891	9.84932	1.79224	6.61911	peg.807	Flagellar basal-body P-ring formation protein FlgA
811473	811787	315	+	12131	11329	3855	38511.1	35965.1	12238.1	356.466	332.055	527.197	344.261	12.4997	14.1196	13.8187	13.3096	peg.808	Negative regulator of flagellin synthesis FlgM
811803	812291	489	+	19423	27307	4031	39719.8	55842.5	8243.35	367.655	515.577	355.11	441.616	12.892	21.9233	9.30804	17.4076	peg.809	Flagellar biosynthesis protein FlgN
812322	813335	1014	-	11881	17062	2179	11717	16826.4	2148.92	108.454	155.353	92.5718	131.904	3.80301	6.60592	2.42646	5.20446	peg.810	Ferrochelatase, protoheme ferro-lyase (EC 4.99.1.1)
813344	814258	915	-	2142	3086	620	2340.98	3372.68	677.596	21.6686	31.1389	29.1897	26.4038	0.759819	1.32409	0.765112	1.04195	peg.811	Cell division inhibitor
814370	815314	945	+	1518	2281	357	1606.35	2413.76	377.778	14.8687	22.2855	16.2741	18.5771	0.521377	0.947621	0.426571	0.734499	peg.812	COG1683: Uncharacterized conserved protein / FIG143828: Hypothetical protein YbgA
815364	815443	80	+	192	362	35	2400	4525	437.5	22.2149	41.778	18.8468	31.9964	0.778974	1.77648	0.494006	1.27773	peg.813
815493	816482	990	+	1347	2051	468	1360.61	2071.72	472.727	12.594	19.1275	20.3643	15.8608	0.441615	0.813339	0.533783	0.627477	peg.813	Acetylspermidine deacetylase (EC 3.5.1.48); Deacetylases, including yeast histone deacetylase and acetoin utilization protein
816591	817478	888	+	7365	20949	1182	8293.92	23591.2	1331.08	76.7701	217.811	57.3408	147.29	2.69198	9.26172	1.503	5.97685	peg.814	Enoyl-CoA hydratase (EC 4.2.1.17)
817528	817634	107	-	333	819	52	3112.15	7654.21	485.981	28.8067	70.669	20.9353	49.7378	1.01012	3.00498	0.548749	2.00755	peg.815
817684	820239	2556	-	14141	15538	2142	5532.47	6079.03	838.028	51.2096	56.1259	36.1009	53.6677	1.79569	2.38658	0.946266	2.09113	peg.815	sensor histidine kinase
820250	821365	1116	-	11344	10762	2939	10164.9	9643.37	2633.51	94.0881	89.0343	113.447	91.5612	3.29924	3.78591	2.97365	3.54257	peg.816	Response regulator
821415	821599	185	+	544	767	92	2940.54	4145.95	497.297	27.2182	38.2783	21.4228	32.7482	0.954419	1.62766	0.561527	1.29104	peg.817
821649	822017	369	+	1069	1192	224	2897.02	3230.35	607.046	26.8154	29.8249	26.1506	28.3201	0.940293	1.26821	0.685451	1.10425	peg.817	Sirohydrochlorin cobaltochelatase (EC 4.99.1.3)
822068	822286	219	-	884	1046	127	4036.53	4776.26	579.909	37.3629	44.0977	24.9815	40.7303	1.31015	1.87512	0.654808	1.59263	peg.818	hypothetical protein
822336	822936	601	-	4737	4206	1506	7881.86	6998.34	2505.82	72.9561	64.6135	107.947	68.7848	2.55824	2.74749	2.82947	2.65286	peg.819	include a cyclic di-GMP riboswitch class I
822986	823210	225	-	3721	2220	2001	16537.8	9866.67	8893.33	153.077	91.096	383.11	122.086	5.36771	3.87357	10.042	4.62064	peg.819	hypothetical protein
823209	823415	207	+	2751	1490	1501	13289.9	7198.07	7251.21	123.013	66.4576	312.37	94.7355	4.31352	2.8259	8.18775	3.56971	peg.820	hypothetical protein
823521	825194	1674	-	4026	3950	1779	2405.02	2359.62	1062.72	22.2613	21.7856	45.7804	22.0235	0.780603	0.926367	1.19998	0.853485	peg.821	Dihydroxy-acid dehydratase (EC 4.2.1.9)
825244	825545	302	+	934	835	248	3092.72	2764.9	821.192	28.6268	25.5275	35.3756	27.0771	1.00381	1.08548	0.927255	1.04464	peg.822
825595	826602	1008	+	3049	3490	811	3024.8	3462.3	804.563	27.9982	31.9664	34.6593	29.9823	0.981768	1.35927	0.908479	1.17052	peg.822	Beta-carotene ketolase (EC 1.14.-.-)
826652	826752	101	+	385	341	44	3811.88	3376.24	435.644	35.2835	31.1718	18.7668	33.2277	1.23723	1.32548	0.49191	1.28136	rna.8
826802	826878	77	+	832	780	106	10805.2	10129.9	1376.62	100.015	93.526	59.3027	96.7705	3.50707	3.9769	1.55442	3.74199	rna.8	tRNA-Arg-CCT
826928	827217	290	+	616	646	69	2124.14	2227.59	237.931	19.6614	20.5666	10.2497	20.114	0.689437	0.874532	0.268662	0.781985	peg.823
827267	827443	177	+	600	667	59	3389.83	3768.36	333.333	31.3769	34.7921	14.3595	33.0845	1.10025	1.47943	0.376386	1.28984	peg.823	hypothetical protein
827493	828061	569	-	1398	1612	243	2456.94	2833.04	427.065	22.7419	26.1566	18.3973	24.4493	0.797456	1.11223	0.482224	0.954842	peg.824
828111	829100	990	-	3340	3625	645	3373.74	3661.62	651.515	31.228	33.8066	28.0662	32.5173	1.09502	1.43752	0.735663	1.26627	peg.824	transcriptional factor
829150	829409	260	+	945	954	130	3634.62	3669.23	500	33.6427	33.8769	21.5392	33.7598	1.1797	1.44051	0.564579	1.3101	peg.825
829459	830727	1269	+	3284	3198	1140	2587.86	2520.09	898.345	23.9538	23.2673	38.6992	23.6105	0.83995	0.989368	1.01437	0.914659	peg.825	hypothetical protein
830777	831401	625	+	1585	1541	340	2536	2465.6	544	23.4737	22.7641	23.4346	23.1189	0.823116	0.967974	0.614262	0.895545	peg.826
831451	833199	1749	+	9681	8914	1701	5535.16	5096.63	972.556	51.2345	47.0556	41.8961	49.1451	1.79656	2.00089	1.09817	1.89873	peg.826	Type I restriction-modification system%2C DNA-methyltransferase subunit M (EC 2.1.1.72)
833249	833474	226	+	2226	2084	404	9849.56	9221.24	1787.61	91.1694	85.1369	77.0073	88.1532	3.1969	3.62018	2.01849	3.40854	peg.827
833524	834408	885	+	2507	2608	568	2832.77	2946.89	641.808	26.2207	27.2078	27.648	26.7142	0.919439	1.15693	0.724702	1.03818	peg.827	Mobile element protein
834457	835395	939	+	1593	1875	299	1696.49	1996.81	318.424	15.703	18.4359	13.7172	17.0695	0.550633	0.783929	0.359551	0.667281	peg.828	Type I restriction-modification system%2C specificity subunit S (EC 3.1.21.3)
835423	838536	3114	+	3354	3610	652	1077.07	1159.28	209.377	9.96958	10.7033	9.01962	10.3364	0.349588	0.455124	0.23642	0.402356	peg.829	Type I restriction-modification system%2C restriction subunit R (EC 3.1.21.3)
838536	839252	717	+	6514	7293	1272	9085.08	10171.5	1774.06	84.0932	93.9108	76.4235	89.002	2.94877	3.99327	2.00319	3.47102	peg.830	Putative predicted metal-dependent hydrolase
839302	839475	174	-	2091	2086	408	12017.2	11988.5	2344.83	111.234	110.686	101.011	110.96	3.90047	4.70659	2.64768	4.30353	peg.831
839525	840733	1209	-	7539	7978	1810	6235.73	6598.84	1497.11	57.7191	60.9251	64.4928	59.3221	2.02395	2.59065	1.69047	2.3073	peg.831	Mobile element protein
840789	841409	621	-	5039	5500	759	8114.33	8856.68	1222.22	75.1078	81.7711	52.6513	78.4395	2.63369	3.47706	1.38008	3.05538	peg.832	hypothetical protein
841409	843055	1647	-	19630	21626	4527	11918.6	13130.5	2748.63	110.321	121.23	118.407	115.776	3.86846	5.15494	3.10364	4.5117	peg.833	Retron-type RNA-directed DNA polymerase (EC 2.7.7.49)
843105	843322	218	+	834	1065	271	3825.69	4885.32	1243.12	35.4113	45.1047	53.5515	40.258	1.24171	1.91794	1.40368	1.57983	peg.834
843372	843980	609	+	3928	8837	6316	6449.92	14510.7	10371.1	59.7017	133.973	446.77	96.8372	2.09347	5.69677	11.7106	3.89512	peg.834	Resolvase
844030	844262	233	-	1813	2989	895	7781.12	12828.3	3841.2	72.0235	118.44	165.473	95.2318	2.52554	5.0363	4.33732	3.78092	peg.835
844312	845232	921	-	10798	12017	1527	11724.2	13047.8	1657.98	108.522	120.466	71.4231	114.494	3.80536	5.12245	1.87212	4.4639	peg.835	hypothetical protein
845229	847208	1980	-	11850	10194	1543	5984.85	5148.48	779.293	55.3969	47.5344	33.5707	51.4657	1.94252	2.02125	0.879944	1.98189	peg.836	hypothetical protein
847205	848107	903	-	5348	4879	938	5922.48	5403.1	1038.76	54.8196	49.8852	44.7481	52.3524	1.92228	2.12121	1.17292	2.02174	peg.837	hypothetical protein
848085	849260	1176	-	10813	10763	2250	9194.73	9152.21	1913.27	85.1082	84.4996	82.4203	84.8039	2.98436	3.59308	2.16038	3.28872	peg.838	Site specific DNA-methyltransferase
849310	849973	664	+	3470	3572	886	5225.9	5379.52	1334.34	48.372	49.6675	57.4811	49.0197	1.69619	2.11195	1.50668	1.90407	peg.839
850023	850229	207	+	1648	1739	415	7961.35	8400.97	2004.83	73.6918	77.5636	86.3648	75.6277	2.58404	3.29815	2.26377	2.94109	peg.839	hypothetical protein
850279	850782	504	+	2439	2312	750	4839.29	4587.3	1488.1	44.7934	42.3532	64.1047	43.5733	1.5707	1.80094	1.68029	1.68582	peg.840
850832	850966	135	+	1593	1791	640	11800	13266.7	4740.74	109.223	122.487	204.223	115.855	3.82996	5.20838	5.35304	4.51917	peg.840	hypothetical protein
851016	851723	708	+	2352	2718	969	3322.03	3838.98	1368.64	30.7494	35.4442	58.959	33.0968	1.07824	1.50715	1.54541	1.2927	peg.841
851773	853308	1536	+	2530	3393	922	1647.14	2208.98	600.26	15.2462	20.3949	25.8582	17.8205	0.534615	0.867229	0.677788	0.700922	peg.841	Mobile element protein
853320	854066	747	+	1879	2281	331	2515.39	3053.55	443.106	23.283	28.1925	19.0883	25.7377	0.816428	1.1988	0.500336	1.00761	peg.842	Mobile element protein
854116	854473	358	-	4054	3888	727	11324	10860.3	2030.73	104.817	100.27	87.4804	102.544	3.67547	4.26368	2.29301	3.96957	peg.843
854523	855731	1209	-	7793	8076	1809	6445.82	6679.9	1496.28	59.6638	61.6735	64.4572	60.6687	2.09214	2.62247	1.68953	2.35731	peg.843	Mobile element protein
855854	857095	1242	-	3028	2929	400	2438	2358.29	322.061	22.5666	21.7734	13.8739	22.17	0.791309	0.925847	0.363658	0.858578	peg.844	Integrase
857145	858061	917	-	3523	3631	1128	3841.88	3959.65	1230.1	35.5611	36.5583	52.9906	36.0597	1.24697	1.55453	1.38897	1.40075	peg.845
858111	858995	885	-	2633	2760	680	2975.14	3118.64	768.362	27.5385	28.7935	33.0998	28.166	0.965649	1.22435	0.867601	1.095	peg.845	Mobile element protein
859045	859450	406	+	4177	4256	736	10288.2	10482.8	1812.81	95.2294	96.7842	78.0928	96.0068	3.33926	4.11545	2.04695	3.72735	peg.846
859500	860222	723	+	7462	8248	1943	10320.9	11408	2687.41	95.5321	105.327	115.769	100.429	3.34988	4.4787	3.03451	3.91429	peg.846	hypothetical protein
860206	861063	858	+	7266	7679	1204	8468.53	8949.88	1403.26	78.3864	82.6316	60.4503	80.509	2.74865	3.51365	1.58451	3.13115	peg.847	serine/threonine protein kinase
861066	862256	1191	+	16597	15378	2926	13935.3	12911.8	2456.76	128.988	119.211	105.833	124.1	4.52303	5.06908	2.77407	4.79606	peg.848	hypothetical protein
862267	862995	729	-	7361	6857	898	10097.4	9406.04	1231.82	93.4634	86.8431	53.065	90.1533	3.27734	3.69273	1.39092	3.48504	peg.849	Protein serine/threonine phosphatase PrpC, regulation of stationary phase
863045	863566	522	-	5869	5698	968	11243.3	10915.7	1854.41	104.07	100.781	79.8848	102.426	3.64927	4.28542	2.09392	3.96734	peg.850
863616	864245	630	-	4658	4772	673	7393.65	7574.6	1068.25	68.4371	69.934	46.0186	69.1856	2.39978	2.97373	1.20623	2.68675	peg.850	hypothetical protein
864340	865086	747	-	1944	2337	332	2602.41	3128.51	444.444	24.0884	28.8846	19.1459	26.4865	0.844671	1.22823	0.501848	1.03645	peg.851	Mobile element protein
865098	866633	1536	-	2644	3632	953	1721.35	2364.58	620.443	15.9332	21.8315	26.7277	18.8823	0.558704	0.928316	0.700577	0.74351	peg.852	Mobile element protein
866683	866794	112	-	527	522	171	4705.36	4660.71	1526.79	43.5537	43.031	65.7714	43.2923	1.52723	1.82976	1.72398	1.67849	peg.853
866844	867728	885	-	3571	3812	1024	4035.03	4307.34	1157.06	37.349	39.7684	49.8443	38.5587	1.30966	1.69103	1.30651	1.50034	peg.853	hypothetical protein
867840	868331	492	-	2220	2400	1560	4512.2	4878.05	3170.73	41.7658	45.0376	136.59	43.4017	1.46454	1.91508	3.58025	1.68981	peg.854	FIG001353: Acetyltransferase
868322	868450	129	-	1307	1503	1371	10131.8	11651.2	10627.9	93.7818	107.572	457.833	100.677	3.2885	4.57415	12.0006	3.93133	peg.855	hypothetical protein
868500	868925	426	-	657	685	211	1542.25	1607.98	495.305	14.2754	14.846	21.3369	14.5607	0.500573	0.63128	0.559277	0.565927	peg.856
868975	869130	156	-	493	431	100	3160.26	2762.82	641.026	29.2519	25.5083	27.6143	27.3801	1.02573	1.08466	0.723819	1.0552	peg.856	hypothetical protein
869180	869253	74	-	69	65	13	932.432	878.378	175.676	8.63078	8.1098	7.56782	8.37029	0.302642	0.344844	0.198365	0.323743	peg.857
869303	869626	324	-	2045	1952	293	6311.73	6024.69	904.321	58.4226	55.6242	38.9567	57.0234	2.04861	2.36524	1.02112	2.20693	peg.857	hypothetical protein
869623	870141	519	-	982	1083	248	1892.1	2086.71	477.842	17.5136	19.2659	20.5847	18.3898	0.614124	0.819223	0.539559	0.716674	peg.858	hypothetical transporter PduT for various metalloporphyrins
870143	874030	3888	-	3392	4135	2033	872.428	1063.53	522.891	8.07536	9.81924	22.5253	8.9473	0.283166	0.417533	0.590426	0.350349	peg.859	CobN component of cobalt chelatase involved in B12 biosynthesis
874085	876007	1923	-	3376	3346	17300	1755.59	1739.99	8996.36	16.2501	16.0648	387.549	16.1574	0.569817	0.683106	10.1583	0.626461	peg.860	TonB-dependent receptor; Outer membrane receptor for ferrienterochelin and colicins
876057	876657	601	-	1985	2311	301	3302.83	3845.26	500.832	30.5716	35.5021	21.575	33.0369	1.07201	1.50962	0.565518	1.29081	peg.861
876707	877330	624	-	5493	6994	1116	8802.88	11208.3	1788.46	81.4812	103.483	77.044	92.4822	2.85718	4.4003	2.01945	3.62874	peg.861	putative exported protein
877365	877829	465	-	5298	7422	1996	11393.5	15961.3	4292.47	105.461	147.366	184.913	126.413	3.69803	6.26627	4.84688	4.98215	peg.862	NADH dehydrogenase (EC 1.6.99.3)
877834	878067	234	-	4150	5943	1427	17735	25397.4	6098.29	164.159	234.487	262.704	199.323	5.75631	9.97083	6.88593	7.86357	peg.863	Rhodanese-like domain protein
878117	878177	61	+	136	167	21	2229.51	2737.7	344.262	20.6368	25.2764	14.8303	22.9566	0.723637	1.0748	0.388726	0.899219	peg.864
878227	879612	1386	+	8199	10429	2274	5915.58	7524.53	1640.69	54.7558	69.4717	70.6784	62.1138	1.92004	2.95407	1.8526	2.43705	peg.864	Exported zinc metalloprotease YfgC precursor
879609	880097	489	+	3751	4115	778	7670.76	8415.13	1591	71.002	77.6944	68.5378	74.3482	2.48972	3.30371	1.79649	2.89671	peg.865	Sulfur oxidation protein SoxY
880097	880414	318	+	2583	3267	546	8122.64	10273.6	1716.98	75.1848	94.8529	73.9647	85.0188	2.63639	4.03333	1.93874	3.33486	peg.866	Sulfur oxidation protein SoxZ
880411	882126	1716	+	10409	11756	1486	6065.85	6850.82	865.967	56.1467	63.2515	37.3045	59.6991	1.96881	2.68957	0.977813	2.32919	peg.867	Sensor histidine kinase
882116	882760	645	+	4746	5376	853	7358.14	8334.88	1322.48	68.1084	76.9535	56.9703	72.5309	2.38825	3.27221	1.49329	2.83023	peg.868	DNA-binding response regulator, LuxR family
882810	882901	92	+	235	249	40	2554.35	2706.52	434.783	23.6435	24.9885	18.7297	24.316	0.829071	1.06256	0.490938	0.945815	peg.869
882951	884312	1362	+	6312	6386	934	4634.36	4688.69	685.756	42.8965	43.2893	29.5413	43.0929	1.50419	1.84074	0.774327	1.67246	peg.869	Sensor histidine kinase
884302	884946	645	+	3065	3068	485	4751.94	4756.59	751.938	43.9849	43.9162	32.3923	43.9505	1.54235	1.8674	0.849056	1.70487	peg.870	BarA-associated response regulator UvrY (= GacA = SirA)
884996	885084	89	+	254	218	44	2853.93	2449.44	494.382	26.4166	22.6149	21.2972	24.5157	0.926308	0.961629	0.558235	0.943969	peg.871
885134	886912	1779	+	16879	39180	8872	9487.91	22023.6	4987.07	87.822	203.337	214.835	145.58	3.07952	8.64629	5.63119	5.8629	peg.871	Methanol dehydrogenase large subunit protein (EC 1.1.99.8)
886962	887362	401	+	1215	1618	304	3029.93	4034.91	758.105	28.0456	37.2531	32.6579	32.6494	0.983431	1.58407	0.85602	1.28375	peg.872
887412	888326	915	+	2445	3197	988	2672.13	3493.99	1079.78	24.7338	32.259	46.5152	28.4964	0.867301	1.37171	1.21924	1.11951	peg.872	Coenzyme PQQ synthesis protein B
888349	889077	729	+	2264	2413	821	3105.62	3310.01	1126.2	28.7463	30.5604	48.5149	29.6533	1.008	1.29948	1.27166	1.15374	peg.873	Pyrroloquinoline-quinone synthase (EC 1.3.3.11)
889074	889358	285	+	1432	1601	495	5024.56	5617.54	1736.84	46.5083	51.8651	74.8203	49.1867	1.63084	2.2054	1.96117	1.91812	peg.874	Coenzyme PQQ synthesis protein D
889330	890523	1194	+	5677	6640	1871	4754.61	5561.14	1567	44.0096	51.3443	67.5039	47.6769	1.54322	2.18326	1.76939	1.86324	peg.875	Coenzyme PQQ synthesis protein E
890573	890786	214	+	882	1463	122	4121.5	6836.45	570.093	38.1494	63.1189	24.5587	50.6341	1.33772	2.68393	0.643725	2.01083	peg.876
890836	891774	939	+	3184	3396	580	3390.84	3616.61	617.678	31.3863	33.3911	26.6086	32.3887	1.10057	1.41985	0.697456	1.26021	peg.876	ABC transporter, ATP-binding protein
891771	892556	786	+	1502	1521	307	1910.94	1935.11	390.585	17.688	17.8663	16.8258	17.7772	0.620239	0.75971	0.441032	0.689975	peg.877	efflux ABC transporter, permease protein
892586	893401	816	+	4435	4577	1118	5435.05	5609.07	1370.1	50.3079	51.7868	59.0216	51.0474	1.76407	2.20207	1.54706	1.98307	peg.878	Protein-L-isoaspartate O-methyltransferase (EC 2.1.1.77)
893417	893743	327	+	2087	2157	514	6382.26	6596.33	1571.87	59.0755	60.9019	67.7134	59.9887	2.07151	2.58967	1.77488	2.33059	peg.879	Rhodanese-related sulfurtransferase
893753	895069	1317	+	25455	27047	7125	19328	20536.8	5410.02	178.904	189.61	233.055	184.257	6.27335	8.06259	6.10877	7.16797	peg.880	Type I secretion outer membrane protein, TolC precursor
895091	895642	552	+	7161	7092	1027	12972.8	12847.8	1860.51	120.079	118.62	80.1476	119.35	4.21062	5.04395	2.10081	4.62729	peg.881	Isochorismatase (EC 3.3.2.1)
895639	895839	201	-	2588	2283	272	12875.6	11358.2	1353.23	119.179	104.867	58.2951	112.023	4.17907	4.45914	1.52801	4.31911	peg.882
895889	896165	277	-	962	998	101	3472.92	3602.89	364.621	32.1461	33.2644	15.7073	32.7052	1.12722	1.41446	0.411714	1.27084	peg.883
896215	897726	1512	-	9017	8341	947	5963.62	5516.53	626.323	55.2005	50.9325	26.981	53.0665	1.93563	2.16575	0.707217	2.05069	peg.883	Mg-protoporphyrin IX monomethyl ester oxidative cyclase
897763	899205	1443	-	11291	13584	2272	7824.67	9413.72	1574.5	72.4267	86.9141	67.8268	79.6704	2.53967	3.69575	1.77786	3.11771	peg.884	Exodeoxyribonuclease I (EC 3.1.11.1)
899206	900492	1287	-	10714	13180	3144	8324.79	10240.9	2442.89	77.0558	94.5509	105.236	85.8034	2.702	4.02048	2.75841	3.36124	peg.885	Glutamate-1-semialdehyde aminotransferase (EC 5.4.3.8)
900639	901976	1338	+	9761	10069	1808	7295.22	7525.41	1351.27	67.5259	69.4799	58.2105	68.5029	2.36783	2.95441	1.5258	2.66112	peg.886	Sensor histidine kinase
901973	902608	636	+	5953	6960	1505	9360.06	10943.4	2366.35	86.6386	101.037	101.939	93.8378	3.03802	4.29629	2.67198	3.66715	peg.887	Two-component response regulator
902658	902892	235	+	1102	869	170	4689.36	3697.87	723.404	43.4056	34.1413	31.1631	38.7735	1.52204	1.45175	0.816837	1.4869	peg.888
902942	903709	768	+	10827	8761	3541	14097.7	11407.6	4610.68	130.491	105.322	198.62	117.907	4.57571	4.47851	5.20618	4.52711	peg.888	TonB system biopolymer transport component; Chromosome segregation ATPase
903706	905067	1362	+	17382	14248	4132	12762.1	10461.1	3033.77	118.129	96.5841	130.69	107.356	4.14223	4.10694	3.42561	4.12458	peg.889	MotA/TolQ/ExbB proton channel family protein
905090	905572	483	+	5600	4649	828	11594.2	9625.26	1714.29	107.318	88.8671	73.8486	98.0927	3.76316	3.7788	1.9357	3.77098	peg.890	Ferric siderophore transport system, biopolymer transport protein ExbB
905581	905988	408	+	4763	4136	647	11674	10137.3	1585.78	108.057	93.5942	68.313	100.826	3.78907	3.9798	1.7906	3.88444	peg.891	Biopolymer transport protein ExbD/TolR
906008	906667	660	+	7444	6334	907	11278.8	9596.97	1374.24	104.399	88.6059	59.2001	96.5023	3.66079	3.76769	1.55174	3.71424	peg.892	Ferric siderophore transport system, periplasmic binding protein TonB
906700	907893	1194	+	11784	10097	1511	9869.35	8456.45	1265.49	91.3526	78.0758	54.5154	84.7142	3.20332	3.31993	1.42894	3.26163	peg.893	TPR domain protein, putative component of TonB system
907886	908452	567	+	3780	3144	407	6666.67	5544.97	717.813	61.708	51.1951	30.9222	56.4515	2.16382	2.17691	0.810524	2.17036	peg.894	Ribulose-5-phosphate 4-epimerase and related epimerases and aldolases
908502	908746	245	+	1912	2216	274	7804.08	9044.9	1118.37	72.2361	83.5088	48.1774	77.8725	2.53299	3.55095	1.26281	3.04197	peg.895
908796	910943	2148	+	11632	12888	2336	5415.27	6000	1087.52	50.1248	55.3962	46.8487	52.7605	1.75765	2.35555	1.22798	2.0566	peg.895	Glutamate synthase [NADPH] large chain (EC 1.4.1.13)
910930	912102	1173	+	5063	5288	958	4316.28	4508.1	816.709	39.9524	41.6219	35.1825	40.7871	1.40095	1.76984	0.922193	1.5854	peg.896	Aspartate aminotransferase (EC 2.6.1.1)
912194	912397	204	+	2995	3392	836	14681.4	16627.5	4098.04	135.894	153.516	176.537	144.705	4.76517	6.5278	4.62733	5.64649	peg.897	hypothetical protein
912394	912966	573	-	5929	6660	2194	10347.3	11623	3828.97	95.7766	107.312	164.946	101.544	3.35845	4.56311	4.32351	3.96078	peg.898	Cytochrome c family protein
912963	913076	114	-	1232	1347	437	10807	11815.8	3833.33	100.032	109.092	165.134	104.562	3.50766	4.63878	4.32844	4.07322	peg.899
913126	913225	100	+	348	357	60	3480	3570	600	32.2116	32.9607	25.847	32.5861	1.12951	1.40155	0.677494	1.26553	peg.900
913275	915173	1899	+	9164	8976	2078	4825.7	4726.7	1094.26	44.6676	43.6402	47.1389	44.1539	1.56629	1.85566	1.23559	1.71098	peg.900	Topoisomerase IV subunit B (EC 5.99.1.-)
915188	917428	2241	+	8935	7939	1904	3987.06	3542.61	849.621	36.905	32.7079	36.6003	34.8064	1.29409	1.3908	0.959355	1.34245	peg.901	Topoisomerase IV subunit A (EC 5.99.1.-)
917482	917943	462	+	3489	3552	593	7551.95	7688.31	1283.55	69.9023	70.9839	55.2932	70.4431	2.45116	3.01837	1.44933	2.73476	peg.902	hypothetical protein
917943	918404	462	+	4216	4235	501	9125.54	9166.67	1084.42	84.4678	84.6331	46.7149	84.5504	2.9619	3.59876	1.22448	3.28033	peg.903	hypothetical protein
918397	919941	1545	+	6379	6398	729	4128.8	4141.1	471.845	38.217	38.2335	20.3263	38.2253	1.3401	1.62576	0.532787	1.48293	peg.904	Iron-sulfur cluster-binding protein
919947	920522	576	+	2979	3072	362	5171.88	5333.33	628.472	47.8719	49.2411	27.0736	48.5565	1.67865	2.09382	0.709644	1.88624	peg.905	Putative formate dehydrogenase-specific chaperone
920572	920680	109	+	334	332	52	3064.22	3045.87	477.064	28.363	28.1216	20.5511	28.2423	0.994562	1.19578	0.538681	1.09517	peg.906
920730	920864	135	+	3994	5154	1038	29585.2	38177.8	7688.89	273.846	352.484	331.225	313.165	9.60254	14.9883	8.68197	12.2954	peg.906	hypothetical protein
920877	923750	2874	+	35912	44230	7878	12495.5	15389.7	2741.13	115.661	142.088	118.083	128.875	4.05569	6.04187	3.09516	5.04878	peg.907	Formate dehydrogenase-O, major subunit (EC 1.2.1.2)
923767	924351	585	+	8406	8407	1115	14369.2	14370.9	1905.98	133.004	132.683	82.1066	132.843	4.66386	5.64191	2.15215	5.15289	peg.908	Formate dehydrogenase-O, iron-sulfur subunit (EC 1.2.1.2); Putative formate dehydrogenase iron-sulfur subunit (EC 1.2.1.2)
924354	924533	180	+	2616	2769	377	14533.3	15383.3	2094.44	134.523	142.03	90.2252	138.277	4.71712	6.03937	2.36496	5.37825	peg.909	hypothetical protein
924544	925551	1008	+	8362	8664	1019	8295.63	8595.24	1010.91	76.786	79.3572	43.5485	78.0716	2.69254	3.37442	1.14148	3.03348	peg.910	Formate dehydrogenase O gamma subunit (EC 1.2.1.2)
925601	925826	226	+	814	789	73	3601.77	3491.15	323.009	33.3387	32.2327	13.9147	32.7857	1.16904	1.3706	0.364728	1.26982	peg.911
925876	927573	1698	+	26778	24472	5525	15770.3	14412.2	3253.83	145.973	133.064	140.17	139.519	5.11861	5.65813	3.67408	5.38837	peg.911	tungsten-containing formate dehydrogenase beta subunit
927573	930374	2802	+	46480	42355	8662	16588.2	15116	3091.36	153.543	139.561	133.171	146.552	5.38406	5.93441	3.49064	5.65924	peg.912	tungsten-containing formate dehydrogenase alpha subunit
930424	930488	65	+	112	121	7	1723.08	1861.54	107.692	15.9491	17.187	4.63921	16.5681	0.559264	0.730825	0.121602	0.645044	peg.913
930538	931290	753	+	9140	8110	2419	12138.1	10770.3	3212.48	112.353	99.4385	138.389	105.896	3.9397	4.22831	3.6274	4.08401	peg.913	5-nucleotidase SurE (EC 3.1.3.5)
931287	931949	663	+	5773	5205	1272	8707.39	7850.68	1918.55	80.5973	72.483	82.6481	76.5401	2.82618	3.08211	2.16635	2.95415	peg.914	Protein-L-isoaspartate O-methyltransferase (EC 2.1.1.77)
931946	932521	576	+	4859	4711	890	8435.76	8178.82	1545.14	78.0831	75.5126	66.5621	76.7978	2.73802	3.21094	1.7447	2.97448	peg.915	FIG139438: lipoprotein B
932539	933354	816	+	3997	3791	549	4898.28	4645.83	672.794	45.3395	42.8936	28.9829	44.1165	1.58985	1.82392	0.75969	1.70688	peg.916	Lipoprotein NlpD
933464	934519	1056	+	11935	10932	2158	11302.1	10352.3	2043.56	104.614	95.5794	88.0333	100.097	3.66835	4.06422	2.3075	3.86628	peg.917	Peptide chain release factor 2; programmed frameshift-containing
934531	936030	1500	+	12648	9991	1608	8432	6660.67	1072	78.0482	61.4959	46.18	69.7721	2.7368	2.61492	1.21046	2.67586	peg.918	Lysyl-tRNA synthetase (class II) (EC 6.1.1.6)
936040	937006	967	-	10339	9785	2172	10691.8	10118.9	2246.12	98.9657	93.425	96.7593	96.1953	3.47028	3.97261	2.53623	3.72144	peg.919	Integron integrase IntI4
937005	937841	837	+	11608	10489	3815	13868.6	12531.7	4557.95	128.37	115.701	196.349	122.036	4.50136	4.91983	5.14664	4.71059	peg.920	hypothetical protein
937891	937944	54	+	110	83	16	2037.04	1537.04	296.296	18.8552	14.191	12.764	16.5231	0.661166	0.603428	0.334565	0.632297	peg.921
937994	938356	363	+	5278	4641	1699	14539.9	12785.1	4680.44	134.585	118.041	201.626	126.313	4.71927	5.01933	5.28495	4.8693	peg.921	Uncharacterized conserved protein%2C contains double-stranded beta-helix domain
938476	939039	564	+	4075	3241	919	7225.18	5746.45	1629.43	66.8776	53.0553	70.1933	59.9665	2.34509	2.25601	1.83989	2.30055	peg.922	hypothetical protein
939151	939783	633	+	2938	2406	629	4641.39	3800.95	993.681	42.9616	35.093	42.8062	39.0273	1.50647	1.49222	1.12202	1.49934	peg.923	hypothetical protein
939910	941448	1539	+	6226	6640	1309	4045.48	4314.49	850.552	37.4458	39.8344	36.6404	38.6401	1.31305	1.69383	0.960407	1.50344	peg.924	conserved domain protein
941525	942445	921	+	6213	5616	1429	6745.93	6097.72	1551.57	62.4416	56.2984	66.8393	59.37	2.18954	2.39391	1.75197	2.29173	peg.925	hypothetical protein
942495	943498	1004	+	4203	4644	1483	4186.25	4625.5	1477.09	38.7488	42.7058	63.6307	40.7273	1.35874	1.81593	1.66787	1.58734	peg.926
943548	944300	753	+	4495	4719	965	5969.46	6266.93	1281.54	55.2544	57.8607	55.2067	56.5576	1.93752	2.46035	1.44706	2.19893	peg.926	hypothetical protein
944350	944483	134	+	448	466	92	3343.28	3477.61	686.567	30.9461	32.1077	29.5762	31.5269	1.08514	1.36528	0.775242	1.22521	peg.927
944533	944685	153	+	1047	1158	140	6843.14	7568.63	915.033	63.3414	69.8789	39.4181	66.6101	2.2211	2.97138	1.03322	2.59624	peg.927	hypothetical protein
944808	945719	912	+	3959	4135	680	4341.01	4533.99	745.614	40.1812	41.861	32.1198	41.0211	1.40897	1.78001	0.841916	1.59449	peg.928	Leucyl-tRNA synthetase
945695	946348	654	+	744	750	103	1137.61	1146.79	157.492	10.53	10.588	6.78451	10.559	0.369239	0.45022	0.177834	0.409729	peg.929	unknown
946483	946926	444	+	669	704	185	1506.76	1585.59	416.667	13.9468	14.6392	17.9493	14.293	0.489052	0.622488	0.470482	0.55577	peg.930	hypothetical protein
947053	947286	234	+	1738	1724	474	7427.35	7367.52	2025.64	68.749	68.0221	87.2613	68.3856	2.41071	2.89243	2.28727	2.65157	peg.931	RelB/StbD replicon stabilization protein (antitoxin to RelE/StbE)
947336	947526	191	+	670	691	185	3507.85	3617.8	968.586	32.4694	33.4021	41.7251	32.9357	1.13855	1.42032	1.09369	1.27944	peg.932
947576	947791	216	+	555	614	132	2569.44	2842.59	611.111	23.7833	26.2448	26.3257	25.014	0.833971	1.11598	0.690041	0.974975	peg.932	hypothetical protein
947856	948194	339	+	441	693	124	1300.88	2044.25	365.782	12.0412	18.8739	15.7573	15.4576	0.422232	0.802555	0.413025	0.612393	peg.933	Thioredoxin related protein
948244	948466	223	+	2292	3865	817	10278	17331.8	3663.68	95.1354	160.02	157.825	127.578	3.33597	6.80434	4.13687	5.07015	peg.934
948516	948641	126	+	2710	3515	903	21507.9	27896.8	7166.67	199.082	257.563	308.728	228.322	6.98089	10.9521	8.09229	8.96648	peg.934	hypothetical protein
948634	948921	288	+	5141	7053	1568	17850.7	24489.6	5444.44	165.23	226.105	234.538	195.667	5.79385	9.61441	6.14763	7.70413	peg.935	DNA-binding protein
948963	949808	846	-	4385	5234	1037	5183.22	6186.76	1225.77	47.9768	57.1205	52.8041	52.5487	1.68233	2.42887	1.38409	2.0556	peg.936	DNA ligase (ATP) (EC 6.5.1.1)
949858	950161	304	+	751	906	239	2470.39	2980.26	786.184	22.8665	27.5159	33.8675	25.1912	0.801823	1.17003	0.887726	0.985925	peg.937
950211	950549	339	+	623	768	308	1837.76	2265.49	908.555	17.0106	20.9166	39.139	18.9636	0.596486	0.889412	1.0259	0.742949	peg.937	Thioredoxin related protein
950611	950865	255	-	1734	2052	1557	6800	8047.06	6105.88	62.9421	74.2961	263.031	68.6191	2.20709	3.15921	6.8945	2.68315	peg.938	YoeB toxin protein
950862	951113	252	-	1248	1438	1241	4952.38	5706.35	4924.6	45.8402	52.685	212.144	49.2626	1.60741	2.24027	5.56065	1.92384	peg.939	YefM protein (antitoxin to YoeB)
951163	951471	309	+	338	469	267	1093.85	1517.8	864.078	10.1249	14.0134	37.2231	12.0691	0.355034	0.595876	0.97568	0.475455	peg.940
951521	953368	1848	+	5172	5988	1467	2798.7	3240.26	793.831	25.9053	29.9163	34.197	27.9108	0.908382	1.2721	0.89636	1.09024	peg.940	hypothetical protein
953418	953560	143	-	159	207	50	1111.89	1447.55	349.65	10.2919	13.3648	15.0624	11.8283	0.360888	0.568297	0.39481	0.464593	peg.941
953610	954740	1131	-	1041	1200	251	920.424	1061.01	221.927	8.51963	9.79597	9.56027	9.1578	0.298745	0.416543	0.250591	0.357644	peg.941	Uncharacterized iron-regulated membrane protein; Iron-uptake factor PiuB
954740	956812	2073	-	1450	1574	606	699.469	759.286	292.33	6.47442	7.01026	12.5931	6.74234	0.227029	0.298089	0.330087	0.262559	peg.942	Outer membrane receptor proteins, mostly Fe transport
956862	956929	68	+	24	35	14	352.941	514.706	205.882	3.26689	4.75212	8.86908	4.00951	0.114555	0.202069	0.232474	0.158312	peg.943
956979	957854	876	+	375	444	1145	428.082	506.849	1307.08	3.96241	4.67959	56.3068	4.321	0.138944	0.198985	1.4759	0.168964	peg.943	Transcriptional regulator, AraC family
957904	957983	80	+	47	57	31	587.5	712.5	387.5	5.43801	6.5783	16.6929	6.00816	0.190686	0.279722	0.437548	0.235204	peg.944
958033	958575	543	+	1207	1462	887	2222.84	2692.45	1633.52	20.575	24.8586	70.3693	22.7168	0.721472	1.05703	1.8445	0.889253	peg.944	Mobile element protein
958572	958865	294	+	711	783	302	2418.37	2663.27	1027.21	22.3849	24.5891	44.2506	23.487	0.784936	1.04558	1.15988	0.915256	peg.945	Mobile element protein
958915	959215	301	+	506	561	209	1681.06	1863.79	694.352	15.5602	17.2078	29.9116	16.384	0.545627	0.731708	0.784033	0.638667	peg.946
959265	959384	120	+	782	801	301	6516.67	6675	2508.33	60.3195	61.6283	108.055	60.9739	2.11513	2.62055	2.8323	2.36784	peg.946	hypothetical protein
959484	960035	552	+	1937	1948	560	3509.06	3528.99	1014.49	32.4805	32.5821	43.7027	32.5313	1.13894	1.38545	1.14552	1.2622	peg.947	hypothetical protein
960062	960706	645	+	1368	1504	427	2120.93	2331.78	662.016	19.6317	21.5287	28.5185	20.5802	0.688396	0.915439	0.74752	0.801917	peg.948	SAM-dependent methyltransferase
960823	961095	273	+	1299	1582	628	4758.24	5794.87	2300.37	44.0432	53.5023	99.096	48.7728	1.5444	2.27502	2.59748	1.90971	peg.949	Prevent host death protein, Phd antitoxin # A
961137	961373	237	+	2527	2711	778	10662.4	11438.8	3282.7	98.6937	105.611	141.413	102.152	3.46074	4.49079	3.70669	3.97576	peg.950	Death on curing protein, Doc toxin
961406	961540	135	-	2493	2372	494	18466.7	17570.4	3659.26	170.931	162.222	157.635	166.577	5.99377	6.89798	4.13188	6.44588	peg.951	hypothetical protein
961590	961652	63	-	47	59	26	746.032	936.508	412.698	6.90542	8.6465	17.7784	7.77596	0.242141	0.367665	0.466001	0.304903	peg.952
961702	961989	288	-	4374	3950	758	15187.5	13715.3	2631.94	140.578	126.629	113.38	133.604	4.92945	5.38451	2.97188	5.15698	peg.952	hypothetical protein
962039	962093	55	+	19	15	3	345.455	272.727	54.5455	3.19759	2.51801	2.34973	2.8578	0.112125	0.10707	0.0615904	0.109598	peg.953
962143	962484	342	+	1290	1473	314	3771.93	4307.02	918.129	34.9137	39.7654	39.5515	37.3396	1.22427	1.6909	1.03671	1.45758	peg.953	hypothetical protein
962527	964971	2445	-	2660	3271	658	1087.93	1337.83	269.121	10.0701	12.3518	11.5933	11.211	0.353114	0.525222	0.30388	0.439168	peg.954	FIG00933687: hypothetical protein
964971	965726	756	-	1365	1428	421	1805.56	1888.89	556.878	16.7126	17.4395	23.9894	17.0761	0.586034	0.741562	0.628803	0.663798	peg.955	Protein-L-isoaspartate O-methyltransferase (EC 2.1.1.77)
965776	966051	276	+	474	451	107	1717.39	1634.06	387.681	15.8965	15.0868	16.7007	15.4916	0.557418	0.641518	0.437753	0.599468	peg.956
966101	966973	873	+	4763	4732	1062	5455.9	5420.39	1216.49	50.5009	50.0448	52.4046	50.2728	1.77084	2.128	1.37361	1.94942	peg.956	hypothetical protein
967023	967210	188	-	659	636	93	3505.32	3382.98	494.681	32.4459	31.234	21.31	31.84	1.13773	1.32813	0.558573	1.23293	peg.957
967260	968348	1089	-	6013	5723	895	5521.58	5255.28	821.855	51.1088	48.5204	35.4042	49.8146	1.79215	2.06318	0.928003	1.92767	peg.957	hypothetical protein
968438	968566	129	+	874	983	160	6775.19	7620.16	1240.31	62.7125	70.3546	53.4305	66.5336	2.19904	2.99161	1.40051	2.59533	peg.958	hypothetical protein
968616	968908	293	+	1767	1807	396	6030.72	6167.24	1351.54	55.8215	56.9402	58.222	56.3809	1.95741	2.42121	1.5261	2.18931	peg.959
968958	970853	1896	+	14276	14114	3126	7529.54	7444.09	1648.73	69.6948	68.7291	71.0248	69.212	2.44388	2.92249	1.86168	2.68319	peg.959	Predicted signal-transduction protein containing cAMP-binding and CBS domains
970857	971579	723	+	7274	6400	973	10060.9	8852.01	1345.78	93.1253	81.7279	57.9741	87.4266	3.26548	3.47522	1.5196	3.37035	peg.960	DNA polymerase III epsilon subunit (EC 2.7.7.7)
971590	972843	1254	-	6777	5988	1080	5404.31	4775.12	861.244	50.0233	44.0872	37.101	47.0553	1.75409	1.87467	0.97248	1.81438	peg.961	High-affinity choline uptake protein BetT
972893	973290	398	-	2578	2260	469	6477.39	5678.39	1178.39	59.956	52.4269	50.7632	56.1914	2.10238	2.22929	1.33059	2.16584	peg.962
973340	974704	1365	-	7031	7877	2431	5150.92	5770.7	1780.95	47.6779	53.2791	76.7205	50.4785	1.67185	2.26553	2.01098	1.96869	peg.962	FIG00609243: hypothetical protein
974754	975110	357	+	247	282	59	691.877	789.916	165.266	6.40415	7.29306	7.11939	6.8486	0.224564	0.310115	0.186611	0.267339	peg.963
975160	975573	414	+	1404	1670	883	3391.3	4033.82	2132.85	31.3906	37.243	91.8797	34.3168	1.10072	1.58364	2.40832	1.34218	peg.963	hypothetical protein
975623	975687	65	-	34	31	8	523.077	476.923	123.077	4.8417	4.40329	5.30195	4.62249	0.169776	0.187236	0.138973	0.178506	peg.964
975737	975859	123	-	382	389	93	3105.69	3162.6	756.098	28.7469	29.1993	32.5714	28.9731	1.00802	1.24161	0.853753	1.12482	peg.964	hypothetical protein
975909	976046	138	-	322	348	63	2333.33	2521.74	456.522	21.5978	23.2825	19.6662	22.4401	0.757336	0.990014	0.515485	0.873675	peg.965
976096	977010	915	-	5547	5978	1480	6062.3	6533.33	1617.49	56.1138	60.3203	69.6787	58.217	1.96766	2.56493	1.8264	2.26629	peg.965	Phytoene synthase (EC 2.5.1.32)
977000	978286	1287	-	4982	3968	616	3871.02	3083.14	478.632	35.8309	28.4657	20.6187	32.1483	1.25643	1.21042	0.540451	1.23342	peg.966	DNA recombination protein RmuC
978277	978936	660	-	3490	3146	629	5287.88	4766.67	953.03	48.9456	44.0092	41.055	46.4774	1.7163	1.87135	1.07612	1.79383	peg.967	Similar to phosphoglycolate phosphatase, clustered with ubiquinone biosynthesis SAM-dependent O-methyltransferase
978936	979637	702	-	4397	3932	959	6263.53	5601.14	1366.1	57.9765	51.7136	58.8492	54.8451	2.03297	2.19896	1.54254	2.11597	peg.968	3-demethylubiquinone-9 3-methyltransferase (EC 2.1.1.64)
979634	980953	1320	-	6486	6573	1307	4913.64	4979.55	990.152	45.4816	45.9746	42.6541	45.7281	1.59483	1.95493	1.11804	1.77488	peg.969	S-adenosylhomocysteine deaminase (EC 3.5.4.28); Methylthioadenosine deaminase
980991	982043	1053	+	5133	5296	1342	4874.64	5029.44	1274.45	45.1207	46.4353	54.9014	45.778	1.58218	1.97452	1.43906	1.77835	peg.970	Methylthioribose-1-phosphate isomerase (EC 5.3.1.23)
982054	982728	675	+	5297	6130	1743	7847.41	9081.48	2582.22	72.6371	83.8466	111.238	78.2419	2.54705	3.56532	2.91574	3.05618	peg.971	Short-chain dehydrogenase/reductase (SDR) superfamily
982722	983615	894	+	6745	7144	973	7544.74	7991.05	1088.37	69.8356	73.779	46.8851	71.8073	2.44882	3.13722	1.22894	2.79302	peg.972	hypothetical protein
983612	984235	624	-	6222	6327	671	9971.15	10139.4	1075.32	92.2949	93.6142	46.3231	92.9546	3.23636	3.98065	1.21421	3.60851	peg.973	Predicted thiamin transporter PnuT
984235	984492	258	-	3049	3016	358	11817.8	11689.9	1387.6	109.388	107.93	59.7754	108.659	3.83574	4.58937	1.56682	4.21256	peg.974	hypothetical protein
984514	986580	2067	-	17917	20218	3358	8668.12	9781.33	1624.58	80.2338	90.308	69.9841	85.2709	2.81343	3.84007	1.8344	3.32675	peg.975	TonB-dependent receptor
986630	986809	180	-	472	498	91	2622.22	2766.67	505.556	24.2718	25.5438	21.7785	24.9078	0.851102	1.08617	0.570852	0.968636	peg.976	include a thiamine pyrophosphate riboswitch
986859	987428	570	-	6153	5514	1916	10794.7	9673.68	3361.4	99.9182	89.3142	144.804	94.6162	3.50368	3.79781	3.79555	3.65074	peg.976	MxaD protein
987516	988436	921	-	2710	3004	1014	2942.45	3261.67	1100.98	27.2359	30.114	47.4283	28.675	0.95504	1.28051	1.24318	1.11777	peg.977	Cys regulon transcriptional activator CysB
988518	988868	351	-	1610	1587	443	4586.89	4521.37	1262.11	42.4572	41.7444	54.3696	42.1008	1.48878	1.77505	1.42512	1.63192	peg.978	hypothetical protein
988918	989072	155	+	206	219	39	1329.03	1412.9	251.613	12.3018	13.0449	10.8391	12.6733	0.431367	0.554694	0.284111	0.493031	peg.979
989122	989922	801	+	13090	14811	1536	16342.1	18490.6	1917.6	151.265	170.718	82.6072	160.992	5.30419	7.25927	2.16528	6.28173	peg.979	Putative sulfate permease
989953	990651	699	+	32721	35345	2464	46811.2	50565.1	3525.04	433.293	466.852	151.853	450.073	15.1936	19.8514	3.98032	17.5225	peg.980	Phosphoadenylyl-sulfate reductase [thioredoxin] (EC 1.8.4.8) / Adenylyl-sulfate reductase [thioredoxin] (EC 1.8.4.10)
990664	991566	903	+	63362	58005	4090	70168.3	64235.9	4529.35	649.492	593.071	195.117	621.281	22.7747	25.2185	5.11434	23.9966	peg.981	Sulfate adenylyltransferase subunit 2 (EC 2.7.7.4)
991681	993111	1431	+	69776	69806	4148	48760.3	48781.3	2898.67	451.335	450.383	124.87	450.859	15.8263	19.1511	3.27306	17.4887	peg.982	Sulfate adenylyltransferase subunit 1 (EC 2.7.7.4)
993161	993338	178	+	1053	951	66	5915.73	5342.7	370.787	54.7572	49.3275	15.9729	52.0423	1.92008	2.0975	0.418676	2.00879	peg.983
993388	994158	771	+	8784	8851	640	11393	11479.9	830.091	105.456	105.99	35.759	105.723	3.69785	4.50691	0.937303	4.10238	peg.983	FOG: EAL domain protein
994138	994692	555	-	3309	3715	424	5962.16	6693.69	763.964	55.1869	61.8009	32.9103	58.4939	1.93515	2.62789	0.862636	2.28152	peg.984	G:T/U mismatch-specific uracil/thymine DNA-glycosylase
994697	995140	444	-	2788	3015	517	6279.28	6790.54	1164.41	58.1222	62.695	50.1611	60.4086	2.03808	2.66591	1.31481	2.352	peg.985	hypothetical protein
995190	995444	255	-	1871	1722	264	7337.25	6752.94	1035.29	67.9151	62.3479	44.5988	65.1315	2.38147	2.65115	1.16901	2.51631	peg.986
995494	995652	159	-	1393	1373	207	8761.01	8635.22	1301.89	81.0936	79.7264	56.0832	80.41	2.84358	3.39012	1.47004	3.11685	peg.986	hypothetical protein
995702	995835	134	+	58677	115113	39773	437888	859052	296813	4053.18	7931.37	12786.2	5992.27	142.126	337.257	335.149	239.692	peg.987
995885	997543	1659	+	13729	14005	2518	8275.47	8441.83	1517.78	76.5993	77.9409	65.3836	77.2701	2.68599	3.31419	1.71381	3.00009	peg.987	Sulfite reductase [NADPH] hemoprotein beta-component (EC 1.8.1.2)
997527	998009	483	+	4430	5118	1124	9171.84	10596.3	2327.12	84.8964	97.8322	100.249	91.3643	2.97693	4.16001	2.62769	3.56847	peg.988	Oxidoreductase probably involved in sulfite reduction
998022	998897	876	+	6508	5922	1147	7429.22	6760.27	1309.36	68.7663	62.4156	56.4051	65.591	2.41132	2.65403	1.47847	2.53268	peg.989	Bis(5'-nucleosyl)-tetraphosphatase, symmetrical (EC 3.6.1.41)
998967	999449	483	+	10704	9169	1288	22161.5	18983.4	2666.67	205.131	175.268	114.876	190.2	7.19301	7.45274	3.01109	7.32288	peg.990	6,7-dimethyl-8-ribityllumazine synthase (EC 2.5.1.78)
999450	999911	462	+	12353	9951	1175	26738.1	21539	2543.29	247.493	198.863	109.561	223.178	8.67845	8.45602	2.87177	8.56724	peg.991	Transcription termination protein NusB
999959	1000933	975	+	6602	4485	571	6771.28	4600	585.641	62.6763	42.4704	25.2285	52.5734	2.19777	1.80592	0.661281	2.00185	peg.992	Thiamine-monophosphate kinase (EC 2.7.4.16)
1000917	1001405	489	+	3036	2504	385	6208.59	5120.65	787.321	57.4679	47.2775	33.9165	52.3727	2.01514	2.01033	0.889009	2.01273	peg.993	Phosphatidylglycerophosphatase A (EC 3.1.3.27)
1001447	1002382	936	-	7078	6208	913	7561.97	6632.48	975.427	69.995	61.2357	42.0198	65.6154	2.45441	2.60386	1.10141	2.52913	peg.994	Sugar kinase
1002387	1003535	1149	-	11309	10168	1523	9842.47	8849.43	1325.5	91.1038	81.7042	57.1004	86.404	3.1946	3.47422	1.4967	3.33441	peg.995	Ribonuclease D (EC 3.1.26.3)
1003572	1004462	891	-	5236	5750	1287	5876.54	6453.42	1444.44	54.3944	59.5825	62.2243	56.9885	1.90737	2.53356	1.63101	2.22046	peg.996	abhydrolase, alpha/beta hydrolase fold
1004516	1004767	252	-	2622	2481	472	10404.8	9845.24	1873.02	96.3085	90.8981	80.6865	93.6033	3.3771	3.86516	2.11493	3.62113	peg.997	Thiol-disulfide isomerase and thioredoxins
1004764	1005279	516	-	4633	4654	1097	8978.68	9019.38	2125.97	83.1084	83.2732	91.5833	83.1908	2.91423	3.54093	2.40055	3.22758	peg.998	Molybdenum cofactor biosynthesis protein MoaB
1005375	1006055	681	+	8405	8400	2380	12342.1	12334.8	3494.86	114.241	113.884	150.553	114.062	4.00592	4.84254	3.94625	4.42423	peg.999	Outer membrane protein A precursor
1006093	1006821	729	+	6769	5492	1555	9285.32	7533.61	2133.06	85.9468	69.5555	91.8887	77.7511	3.01376	2.95763	2.40856	2.9857	peg.1000	23S rRNA (guanosine-2'-O-) -methyltransferase rlmB (EC 2.1.1.-)
1006925	1007269	345	+	67002	48356	9758	194209	140162	28284.1	1797.63	1294.08	1218.43	1545.86	63.0348	55.0266	31.9372	59.0307	peg.1001	SSU ribosomal protein S6p
1007285	1007512	228	+	44268	32232	5852	194158	141368	25666.7	1797.16	1305.21	1105.68	1551.19	63.0183	55.5001	28.9817	59.2592	peg.1002	SSU ribosomal protein S18p @ SSU ribosomal protein S18p, zinc-independent
1007550	1008458	909	+	89657	65108	10167	98632.6	71626	11184.8	912.962	661.301	481.824	787.132	32.0134	28.1198	12.6294	30.0666	peg.1003	FIG003573: hypothetical protein
1008507	1009052	546	+	47555	33120	5315	87097.1	60659.3	9734.43	806.187	560.049	419.343	683.118	28.2693	23.8144	10.9917	26.0418	peg.1004	LSU ribosomal protein L9p
1009087	1009200	114	-	5797	4753	652	50850.9	41693	5719.3	470.686	384.939	246.378	427.812	16.5048	16.3683	6.45799	16.4366	peg.1005	hypothetical protein
1009263	1010570	1308	+	18096	16911	2093	13834.9	12928.9	1600.15	128.058	119.369	68.932	123.713	4.49042	5.07578	1.80682	4.7831	peg.1006	Replicative DNA helicase (EC 3.6.1.-)
1010567	1011655	1089	+	4808	4305	552	4415.06	3953.17	506.887	40.8667	36.4984	21.8359	38.6825	1.43301	1.55198	0.572355	1.49249	peg.1007	Alanine racemase (EC 5.1.1.1)
1011648	1013036	1389	+	6612	5281	837	4760.26	3802.02	602.592	44.0619	35.1029	25.9587	39.5824	1.54505	1.49264	0.680421	1.51885	peg.1008	DNA repair protein RadA
1013047	1013424	378	-	3387	3366	1104	8960.32	8904.76	2920.63	82.9384	82.215	125.816	82.5767	2.90827	3.49594	3.29786	3.20211	peg.1009	hypothetical protein
1013487	1013912	426	+	4122	4251	883	9676.06	9978.87	2072.77	89.5635	92.1319	89.2915	90.8477	3.14058	3.91762	2.34048	3.5291	peg.1010	Protoporphyrinogen IX oxidase, novel form, HemJ (EC 1.3.-.-)
1013950	1014522	573	-	7021	6055	824	12253.1	10567.2	1438.05	113.417	97.5637	61.9486	105.49	3.97701	4.14859	1.62378	4.0628	peg.1011	21 kDa hemolysin precursor
1014561	1014917	357	-	3059	2886	349	8568.63	8084.03	977.591	79.3129	74.6375	42.113	76.9752	2.78114	3.17373	1.10385	2.97743	peg.1012	Predicted endonuclease distantly related to archaeal Holliday junction resolvase
1014923	1016788	1866	-	17812	17091	3286	9545.55	9159.16	1760.99	88.3555	84.5638	75.8604	86.4596	3.09822	3.59581	1.98843	3.34702	peg.1013	LppC putative lipoprotein
1016881	1017726	846	+	3231	3705	494	3819.15	4379.43	583.924	35.3508	40.434	25.1545	37.8924	1.23959	1.71933	0.659342	1.47946	peg.1014	rRNA small subunit methyltransferase I
1017776	1018485	710	+	406211	781847	265217	572128	1.10119e+06	373545	5295.73	10167	16091.7	7731.36	185.697	432.319	421.791	309.008	peg.1015	Inlcude a Ribozyme RNAse P (rnpB)
1018535	1019152	618	+	5390	8320	2502	8721.68	13462.8	4048.54	80.7296	124.298	174.405	102.514	2.83082	5.28538	4.57144	4.0581	peg.1015	Transcriptional regulator, TetR family
1019149	1020489	1341	+	3819	5943	1866	2847.87	4431.77	1391.5	26.3605	40.9172	59.9435	33.6388	0.924342	1.73988	1.57122	1.33211	peg.1016	Probable Co/Zn/Cd efflux system membrane fusion protein
1020486	1023590	3105	+	5664	8948	1629	1824.15	2881.8	524.638	16.8847	26.6068	22.6005	21.7458	0.592071	1.13137	0.592398	0.861722	peg.1017	RND multidrug efflux transporter; Acriflavin resistance protein
1023708	1024118	411	+	608	857	187	1479.32	2085.16	454.988	13.6929	19.2516	19.6001	16.4723	0.480146	0.818616	0.513753	0.649381	peg.1018	hypothetical protein
1024168	1024236	69	+	258	317	50	3739.13	4594.2	724.638	34.6101	42.4169	31.2162	38.5135	1.21362	1.80365	0.81823	1.50863	peg.1019
1024286	1025587	1302	+	1851	2464	409	1421.66	1892.47	314.132	13.1592	17.4726	13.5323	15.3159	0.461432	0.742969	0.354705	0.602201	peg.1019	Il-IS_2, transposase
1025637	1025845	209	+	110	102	13	526.316	488.038	62.201	4.87168	4.50591	2.67952	4.6888	0.170828	0.1916	0.0702347	0.181214	peg.1020
1025895	1026347	453	+	10178	13798	4755	22468	30459.2	10496.7	207.968	281.22	452.18	244.594	7.29249	11.958	11.8524	9.62526	peg.1020	Cell division protein MraZ
1026357	1027295	939	+	9444	12706	3024	10057.5	13531.4	3220.45	93.0943	124.931	138.732	109.013	3.26439	5.31232	3.63639	4.28836	peg.1021	rRNA small subunit methyltransferase H
1027292	1027585	294	+	1866	2151	407	6346.94	7316.33	1384.35	58.7485	67.5494	59.6357	63.149	2.06004	2.87233	1.56315	2.46619	peg.1022	Cell division protein FtsL
1027582	1029291	1710	+	8949	10196	1606	5233.33	5962.57	939.181	48.4408	55.0506	40.4584	51.7457	1.6986	2.34086	1.06048	2.01973	peg.1023	Cell division protein FtsI [Peptidoglycan synthetase] (EC 2.4.1.129)
1029288	1030808	1521	+	10125	10775	1477	6656.8	7084.16	971.072	61.6167	65.4059	41.8322	63.5113	2.16062	2.78118	1.09649	2.4709	peg.1024	UDP-N-acetylmuramoylalanyl-D-glutamate--2,6-diaminopimelate ligase (EC 6.3.2.13)
1030805	1032157	1353	+	9071	11313	1413	6704.36	8361.42	1044.35	62.0569	77.1985	44.9887	69.6277	2.17605	3.28262	1.17923	2.72934	peg.1025	UDP-N-acetylmuramoylalanyl-D-glutamyl-2,6-diaminopimelate--D-alanyl-D-alanine ligase (EC 6.3.2.10)
1032157	1033239	1083	+	6431	7823	902	5938.13	7223.45	832.872	54.9645	66.692	35.8788	60.8283	1.92736	2.83587	0.940443	2.38161	peg.1026	Phospho-N-acetylmuramoyl-pentapeptide-transferase (EC 2.7.8.13)
1033236	1034591	1356	+	9698	11500	1364	7151.92	8480.83	1005.9	66.1995	78.3009	43.3325	72.2502	2.32132	3.3295	1.13582	2.82541	peg.1027	UDP-N-acetylmuramoylalanine--D-glutamate ligase (EC 6.3.2.9)
1034588	1035727	1140	+	3234	3870	425	2836.84	3394.74	372.807	26.2584	31.3426	16.0599	28.8005	0.920761	1.33275	0.420958	1.12675	peg.1028	Cell division protein FtsW
1035724	1036803	1080	+	3958	4439	399	3664.81	4110.19	369.444	33.9222	37.9481	15.9151	35.9352	1.1895	1.61363	0.417161	1.40156	peg.1029	UDP-N-acetylglucosamine--N-acetylmuramyl-(pentapeptide) pyrophosphoryl-undecaprenol N-acetylglucosamine transferase (EC 2.4.1.227)
1036796	1038214	1419	+	6261	6738	698	4412.26	4748.41	491.896	40.8408	43.8407	21.1901	42.3407	1.4321	1.86419	0.555428	1.64814	peg.1030	UDP-N-acetylmuramate--alanine ligase (EC 6.3.2.8)
1038214	1039104	891	+	5460	5981	585	6127.95	6712.68	656.566	56.7215	61.9762	28.2838	59.3488	1.98896	2.63534	0.741366	2.31215	peg.1031	UDP-N-acetylenolpyruvoylglucosamine reductase (EC 1.1.1.158)
1039101	1040039	939	+	4743	4932	527	5051.12	5252.4	561.235	46.7541	48.4938	24.1771	47.624	1.63945	2.06205	0.633723	1.85075	peg.1032	D-alanine--D-alanine ligase (EC 6.3.2.4)
1040039	1040824	786	+	4236	4273	487	5389.31	5436.39	619.593	49.8845	50.1925	26.691	50.0385	1.74922	2.13428	0.699618	1.94175	peg.1033	Cell division protein FtsQ
1040824	1042074	1251	+	7244	7867	861	5790.57	6288.57	688.249	53.5986	58.0605	29.6487	55.8295	1.87946	2.46884	0.777142	2.17415	peg.1034	Cell division protein FtsA
1042111	1043271	1161	+	7198	8664	1475	6199.83	7462.53	1270.46	57.3868	68.8993	54.7292	63.1431	2.01229	2.92973	1.43455	2.47101	peg.1035	Cell division protein FtsZ (EC 3.4.24.-)
1043344	1044261	918	+	36471	36805	7349	39728.8	40092.6	8005.45	367.737	370.163	344.862	368.95	12.8949	15.74	9.03941	14.3174	peg.1036	UDP-3-O-[3-hydroxymyristoyl] N-acetylglucosamine deacetylase (EC 3.5.1.108)
1044258	1044710	453	-	8743	7637	1249	19300.2	16858.7	2757.17	178.647	155.651	118.775	167.149	6.26432	6.6186	3.11328	6.44146	peg.1037	Zn-ribbon-containing, possibly RNA-binding protein and truncated derivatives
1044859	1045656	798	+	10140	7318	874	12706.8	9170.43	1095.24	117.616	84.6678	47.1811	101.142	4.12427	3.60023	1.2367	3.86225	peg.1038	Peptidase, M23/M37 family
1045793	1048498	2706	+	40420	37132	7077	14937.2	13722.1	2615.3	138.261	126.692	112.663	132.477	4.8482	5.38718	2.95308	5.11769	peg.1039	Protein export cytoplasm protein SecA ATPase RNA helicase (TC 3.A.5.1.1)
1048498	1049724	1227	+	15781	13624	1861	12861.5	11103.5	1516.71	119.048	102.515	65.3373	110.782	4.17447	4.35914	1.7126	4.26681	peg.1040	Glutamate N-acetyltransferase (EC 2.3.1.35) / N-acetylglutamate synthase (EC 2.3.1.1)
1049810	1050790	981	+	6635	4516	543	6763.51	4603.47	553.517	62.6043	42.5024	23.8446	52.5534	2.19525	1.80728	0.625008	2.00127	peg.1041	hypothetical protein
1050793	1051344	552	-	2567	2370	445	4650.36	4293.48	806.159	43.0447	39.6404	34.728	41.3425	1.50938	1.68558	0.910281	1.59748	peg.1042	FIG01023442: hypothetical protein
1051328	1051891	564	-	2944	3337	914	5219.86	5916.67	1620.57	48.316	54.6268	69.8114	51.4714	1.69422	2.32283	1.82988	2.00853	peg.1043	Peptide deformylase (EC 3.5.1.88)
1051888	1052529	642	-	2163	2247	511	3369.16	3500	795.95	31.1856	32.3144	34.2882	31.75	1.09354	1.37407	0.898753	1.2338	peg.1044	SM-20-related protein
1052579	1052641	63	-	25	28	3	396.825	444.444	47.619	3.67309	4.10342	2.05135	3.88826	0.128799	0.174485	0.0537694	0.151642	peg.1045
1052691	1053920	1230	-	2840	2717	462	2308.94	2208.94	375.61	21.372	20.3945	16.1807	20.8833	0.74942	0.867213	0.424123	0.808316	peg.1045	Fused spore maturation proteins A and B
1053996	1055804	1809	-	78753	54336	2596	43534	30036.5	1435.05	402.959	277.318	61.8195	340.138	14.1299	11.7921	1.62039	12.961	peg.1046	DEAD-box ATP-dependent RNA helicase CshA (EC 3.6.4.13)
1055854	1055939	86	+	199	241	46	2313.95	2802.33	534.884	21.4184	25.873	23.0419	23.6457	0.751046	1.10017	0.603968	0.925608	peg.1047
1055989	1056807	819	+	1114	1230	263	1360.2	1501.83	321.123	12.5902	13.866	13.8335	13.2281	0.441482	0.589607	0.362599	0.515544	peg.1047	Formate efflux transporter (TC 2.A.44 family)
1056820	1057029	210	+	1395	1413	723	6642.86	6728.57	3442.86	61.4876	62.1229	148.313	61.8052	2.15609	2.64158	3.88753	2.39884	peg.1048	Dodecin (COG3360) Flavin-binding
1057042	1057605	564	-	6579	6642	2742	11664.9	11776.6	4861.7	107.973	108.73	209.434	108.351	3.78611	4.62339	5.48963	4.20475	peg.1049	putative lipoprotein
1057718	1059316	1599	-	21803	15620	2170	13635.4	9768.61	1357.1	126.212	90.1906	58.4616	108.201	4.42568	3.83507	1.53238	4.13038	peg.1050	ABC transporter ATP-binding protein uup
1059371	1059640	270	-	1593	1361	271	5900	5040.74	1003.7	54.6115	46.5396	43.2379	50.5756	1.91498	1.97895	1.13334	1.94697	peg.1051	COG2827: putative endonuclease containing a URI domain
1059627	1060031	405	-	3352	2802	474	8276.54	6918.52	1170.37	76.6093	63.8766	50.4176	70.2429	2.68634	2.71615	1.32153	2.70125	peg.1052	Peptide methionine sulfoxide reductase MsrB (EC 1.8.4.12)
1060139	1063558	3420	-	12416	12034	2860	3630.41	3518.71	836.257	33.6038	32.4872	36.0246	33.0455	1.17833	1.38142	0.944266	1.27987	peg.1053	Sensory box histidine kinase/response regulator
1063638	1064687	1050	-	6161	6688	2683	5867.62	6369.52	2555.24	54.3118	58.8079	110.075	56.5599	1.90447	2.50062	2.88527	2.20255	peg.1054	Response regulator
1064737	1065037	301	+	1360	1624	345	4518.27	5395.35	1146.18	41.822	49.8136	49.3755	45.8178	1.46651	2.11817	1.29422	1.79234	peg.1055
1065087	1065770	684	+	3802	3650	873	5558.48	5336.26	1276.32	51.4504	49.2681	54.9816	50.3592	1.80413	2.09497	1.44116	1.94955	peg.1055	Uracil-DNA glycosylase, family 1
1065848	1067743	1896	+	12430	10992	2164	6555.91	5797.47	1141.35	60.6828	53.5263	49.1675	57.1045	2.12787	2.27604	1.28876	2.20195	peg.1056	Glutathione-regulated potassium-efflux system ATP-binding protein
1067747	1069549	1803	+	7887	7887	1729	4374.38	4374.38	958.957	40.4901	40.3873	41.3103	40.4387	1.4198	1.71734	1.08281	1.56857	peg.1057	COG0488: ATPase components of ABC transporters with duplicated ATPase domains
1069562	1070770	1209	-	7656	7875	1788	6332.51	6513.65	1478.91	58.6149	60.1385	63.709	59.3767	2.05536	2.5572	1.66992	2.30628	peg.1058	Mobile element protein
1070820	1070981	162	-	1048	882	137	6469.14	5444.44	845.679	59.8796	50.2669	36.4305	55.0732	2.0997	2.13744	0.954905	2.11857	peg.1059
1071031	1071795	765	-	7306	7829	2374	9550.33	10234	3103.27	88.3997	94.4873	133.684	91.4435	3.09977	4.01778	3.50408	3.55878	peg.1059	Elongation factor-1 alpha
1071859	1072614	756	-	3476	3492	1328	4597.88	4619.05	1756.61	42.5589	42.6463	75.6721	42.6026	1.49235	1.8134	1.98349	1.65287	peg.1060	hypothetical protein
1072759	1072968	210	-	59280	51215	10788	282286	243881	51371.4	2612.89	2251.68	2213	2432.29	91.6222	95.7457	58.0064	93.6839	peg.1061	Cold shock protein CspE
1073018	1073214	197	-	2718	2469	432	13797	12533	2192.89	127.707	115.713	94.4663	121.71	4.47811	4.92035	2.47612	4.69923	peg.1062
1073264	1073530	267	-	8618	7981	1767	32277.2	29891.4	6617.98	298.764	275.978	285.092	287.371	10.4763	11.7351	7.47274	11.1057	peg.1062	FIG001341: Probable Fe(2+)-trafficking protein YggX
1073527	1074576	1050	-	11191	10559	1507	10658.1	10056.2	1435.24	98.6534	92.8458	61.8277	95.7496	3.45933	3.94798	1.62061	3.70365	peg.1063	A/G-specific adenine glycosylase (EC 3.2.2.-)
1074629	1077094	2466	-	26886	28919	6314	10902.7	11727.1	2560.42	100.917	108.273	110.299	104.595	3.53871	4.60396	2.89112	4.07133	peg.1064	A/G-specific adenine glycosylase (EC 3.2.2.-)
1077154	1079085	1932	-	9275	9556	1060	4800.72	4946.17	548.654	44.4364	45.6665	23.6351	45.0515	1.55818	1.94183	0.619517	1.75	peg.1065	hypothetical protein
1079087	1080370	1284	-	10716	10614	1170	8345.79	8266.36	911.215	77.2503	76.3208	39.2537	76.7855	2.70882	3.2453	1.02891	2.97706	peg.1066	Magnesium and cobalt efflux protein CorC
1080375	1081172	798	-	8110	8724	1456	10162.9	10932.3	1824.56	94.0698	100.935	78.5991	97.5024	3.2986	4.29194	2.06022	3.79527	peg.1067	CcsA-related protein
1081222	1081333	112	+	740	712	140	6607.14	6357.14	1250	61.157	58.6936	53.848	59.9253	2.1445	2.49576	1.41145	2.32013	peg.1068
1081383	1082753	1371	+	19730	23451	4033	14391	17105	2941.65	133.205	157.926	126.721	145.566	4.67091	6.7153	3.32158	5.6931	peg.1068	Signal recognition particle, subunit Ffh SRP54 (TC 3.A.5.1.1)
1082855	1083088	234	+	37411	35640	5088	159876	152308	21743.6	1479.84	1406.21	936.678	1443.03	51.8914	59.7948	24.5519	55.8431	peg.1069	SSU ribosomal protein S16p
1083110	1083631	522	+	59377	55858	6426	113749	107008	12310.3	1052.88	987.97	530.31	1020.43	36.9198	42.0103	13.9003	39.4651	peg.1070	16S rRNA processing protein RimM
1083641	1084384	744	+	64491	61345	4907	86681.5	82453	6595.43	802.34	761.263	284.12	781.802	28.1344	32.3704	7.44728	30.2524	peg.1071	tRNA (Guanine37-N1) -methyltransferase (EC 2.1.1.31)
1084398	1084742	345	+	61022	54936	4201	176875	159235	12176.8	1637.19	1470.17	524.557	1553.68	57.4089	62.5143	13.7495	59.9616	peg.1072	LSU ribosomal protein L19p
1084858	1085763	906	+	9876	7745	465	10900.7	8548.57	513.245	100.899	78.9263	22.1098	89.9125	3.53806	3.3561	0.579534	3.44708	peg.1073	Tyrosine recombinase XerD
1085832	1086317	486	+	4306	3469	723	8860.08	7137.86	1487.65	82.0106	65.9017	64.0857	73.9562	2.87574	2.80227	1.6798	2.839	peg.1074	FIG001943: hypothetical protein YajQ
1086330	1087049	720	+	5749	4589	1011	7984.72	6373.61	1404.17	73.9081	58.8456	60.4892	66.3769	2.59162	2.50223	1.58553	2.54692	peg.1075	Thiol:disulfide interchange protein DsbC
1087046	1087798	753	-	5131	4106	821	6814.08	5452.86	1090.31	63.0724	50.3446	46.9686	56.7085	2.21166	2.14075	1.23113	2.1762	peg.1076	UDP-2,3-diacylglucosamine diphosphatase (EC 3.6.1.54)
1087816	1088439	624	-	4920	4671	1336	7884.62	7485.58	2141.03	72.9815	69.1121	92.2319	71.0468	2.55913	2.93878	2.41755	2.74895	peg.1077	Peptidyl-prolyl cis-trans isomerase PpiB (EC 5.2.1.8)
1088562	1090229	1668	+	24374	18622	3167	14612.7	11164.3	1898.68	135.258	103.076	81.7921	119.167	4.74289	4.383	2.14391	4.56294	peg.1078	Glutaminyl-tRNA synthetase (EC 6.1.1.18)
1090305	1091615	1311	+	9052	6804	1598	6904.65	5189.93	1218.92	63.9108	47.9171	52.5089	55.9139	2.24106	2.03752	1.37635	2.13929	peg.1079	Cysteinyl-tRNA synthetase (EC 6.1.1.16)
1091665	1091722	58	+	311	316	56	5362.07	5448.28	965.517	49.6324	50.3023	41.5929	49.9673	1.74038	2.13895	1.09022	1.93966	peg.1080
1091772	1092968	1197	+	2257	2219	400	1885.55	1853.8	334.169	17.453	17.1156	14.3954	17.2843	0.611997	0.727787	0.377329	0.669892	peg.1080	Acetate kinase (EC 2.7.2.1)
1092982	1095363	2382	+	6663	6283	1337	2797.23	2637.7	561.293	25.8917	24.3531	24.1796	25.1224	0.907904	1.03554	0.633788	0.971722	peg.1081	Xylulose-5-phosphate phosphoketolase (EC 4.1.2.9) @ Fructose-6-phosphate phosphoketolase (EC 4.1.2.22)
1095414	1096268	855	-	12297	10585	1484	14382.5	12380.1	1735.67	133.127	114.302	74.7699	123.714	4.66815	4.86033	1.95985	4.76424	peg.1082	Methylenetetrahydrofolate dehydrogenase (NADP+) (EC 1.5.1.5) / Methenyltetrahydrofolate cyclohydrolase (EC 3.5.4.9)
1096410	1096486	77	+	5536	4864	472	71896.1	63168.8	6129.87	665.484	583.219	264.065	624.352	23.3355	24.7996	6.92159	24.0675	rna.9	tRNA-Pro-TGG
1096526	1096602	77	+	9196	8814	794	119429	114468	10311.7	1105.45	1056.84	444.211	1081.15	38.7632	44.939	11.6435	41.8511	rna.10	tRNA-Arg-TCT
1096633	1097049	417	-	10753	10764	1032	25786.6	25812.9	2474.82	238.686	238.323	106.611	238.504	8.36962	10.134	2.79446	9.25178	peg.1083	hypothetical protein
1097099	1097230	132	+	798	759	99	6045.45	5750	750	55.9579	53.088	32.3088	54.523	1.96219	2.2574	0.846868	2.1098	peg.1084
1097280	1098164	885	+	2439	2594	505	2755.93	2931.07	570.621	25.5094	27.0617	24.5814	26.2856	0.8945	1.15072	0.644321	1.02261	peg.1084	Mobile element protein
1098214	1098458	245	+	565	569	113	2306.12	2322.45	461.224	21.3459	21.4425	19.8688	21.3942	0.748504	0.911774	0.520795	0.830139	peg.1085
1098508	1101174	2667	+	8909	7263	1728	3340.46	2723.28	647.919	30.9199	25.1433	27.9113	28.0316	1.08422	1.06914	0.731602	1.07668	peg.1085	hypothetical protein
1101224	1101443	220	+	668	618	142	3036.36	2809.09	645.455	28.1052	25.9355	27.8051	27.0203	0.985521	1.10283	0.72882	1.04417	peg.1086
1101493	1102563	1071	+	8643	7385	2339	8070.03	6895.42	2183.94	74.6978	63.6634	94.0806	69.1806	2.61931	2.70709	2.46601	2.6632	peg.1086	dTDP-glucose 4,6-dehydratase (EC 4.2.1.46)
1102560	1103441	882	+	3338	2850	833	3784.58	3231.29	944.444	35.0308	29.8336	40.6851	32.4322	1.22837	1.26858	1.06643	1.24848	peg.1087	Glucose-1-phosphate thymidylyltransferase (EC 2.7.7.24)
1103441	1103986	546	+	3350	3095	1045	6135.53	5668.5	1913.92	56.7917	52.3355	82.4485	54.5636	1.99143	2.22541	2.16112	2.10842	peg.1088	dTDP-4-dehydrorhamnose 3,5-epimerase (EC 5.1.3.13)
1103987	1104859	873	+	6199	5115	955	7100.8	5859.11	1093.93	65.7264	54.0954	47.1247	59.9109	2.30473	2.30024	1.23522	2.30248	peg.1089	dTDP-4-dehydrorhamnose reductase (EC 1.1.1.133)
1104908	1106866	1959	+	5996	4000	636	3060.75	2041.86	324.655	28.3309	18.8519	13.9856	23.5914	0.993434	0.801617	0.366587	0.897525	peg.1090	UDP-N-acetylglucosamine 4,6-dehydratase (EC 4.2.1.-)
1106876	1108054	1179	+	7387	6234	1308	6265.48	5287.53	1109.41	57.9945	48.8182	47.7918	53.4063	2.0336	2.07584	1.2527	2.05472	peg.1091	UDP-glucose dehydrogenase (EC 1.1.1.22)
1108169	1110067	1899	+	16480	16175	2870	8678.25	8517.64	1511.32	80.3276	78.6408	65.1053	79.4842	2.81672	3.34396	1.70652	3.08034	peg.1092	Glucosamine--fructose-6-phosphate aminotransferase [isomerizing] (EC 2.6.1.16)
1110108	1111193	1086	+	7761	6520	1211	7146.41	6003.68	1115.1	66.1486	55.4302	48.0367	60.7894	2.31953	2.357	1.25912	2.33826	peg.1093	GDP-mannose 4,6-dehydratase (EC 4.2.1.47)
1111285	1112355	1071	+	7738	5377	713	7225.02	5020.54	665.733	66.8762	46.3532	28.6787	56.6147	2.34504	1.97102	0.751717	2.15803	peg.1094	GDP-L-fucose synthetase (EC 1.1.1.271)
1112391	1114151	1761	+	8703	5853	714	4942.08	3323.68	405.451	45.7448	30.6865	17.4662	38.2157	1.60406	1.30485	0.457818	1.45446	peg.1095	Phospholipid-lipopolysaccharide ABC transporter
1114156	1115154	999	+	9137	7857	1356	9146.15	7864.86	1357.36	84.6585	72.6139	58.4727	78.6362	2.96859	3.08768	1.53267	3.02814	peg.1096	UDP-N-acetylglucosamine 4%2C6-dehydratase (EC 4.2.1.-)
1115157	1116314	1158	+	15051	14018	1910	12997.4	12105.4	1649.4	120.307	111.765	71.0533	116.036	4.2186	4.75246	1.86243	4.48553	peg.1097	Bacillosamine/Legionaminic acid biosynthesis aminotransferase PglE; 4-keto-6-deoxy-N-Acetyl-D-hexosaminyl-(Lipid carrier) aminotransferase
1116314	1117180	867	+	10197	8989	1175	11761.2	10367.9	1355.25	108.864	95.724	58.3819	102.294	3.81738	4.07037	1.53029	3.94387	peg.1098	Oxidoreductase
1117177	1118079	903	+	10298	10026	1997	11404.2	11103	2211.52	105.56	102.511	95.2686	104.035	3.70149	4.35894	2.49715	4.03022	peg.1099	putative dehydrogenase
1118076	1118834	759	+	5673	4837	550	7474.31	6372.86	724.638	69.1837	58.8387	31.2162	64.0112	2.42596	2.50193	0.81823	2.46394	peg.1100	Posttranslational flagellin modification protein A
1118819	1119532	714	+	6356	5010	562	8901.96	7016.81	787.115	82.3983	64.7841	33.9076	73.5912	2.88933	2.75474	0.888776	2.82204	peg.1101	N-Acetylneuraminate cytidylyltransferase (EC 2.7.7.43)
1119569	1120651	1083	+	10621	9119	1177	9807.02	8420.13	1086.8	90.7757	77.7405	46.8174	84.2581	3.18309	3.30567	1.22716	3.24438	peg.1102	Pseudaminic acid cytidylyltransferase (EC 2.7.7.43)
1120648	1121292	645	+	7246	6649	845	11234.1	10308.5	1310.08	103.985	95.1755	56.436	99.5803	3.64628	4.04704	1.47928	3.84666	peg.1103	hypothetical protein
1121285	1122343	1059	+	8222	8056	950	7763.93	7607.18	897.073	71.8644	70.2348	38.6444	71.0496	2.51996	2.98652	1.01294	2.75324	peg.1104	N-acetylneuraminate synthase (EC 2.5.1.56)
1122357	1123328	972	+	14909	14547	2183	15338.5	14966	2245.88	141.976	138.177	96.7491	140.076	4.97845	5.87555	2.53596	5.427	peg.1105	Methyltransferase type 11
1123325	1124452	1128	+	12080	10501	1128	10709.2	9309.4	1000	99.1266	85.9509	43.0784	92.5387	3.47592	3.65479	1.12916	3.56536	peg.1106	LPS biosynthesis protein WbpG
1124449	1125060	612	+	10198	8045	875	16663.4	13145.4	1429.74	154.24	121.368	61.5908	137.804	5.40848	5.16079	1.6144	5.28463	peg.1107	Imidazole glycerol phosphate synthase amidotransferase subunit (EC 2.4.2.-)
1125053	1125817	765	+	9224	7621	940	12057.5	9962.09	1228.76	111.607	91.977	52.9329	101.792	3.91354	3.91104	1.38746	3.91229	peg.1108	Imidazole glycerol phosphate synthase cyclase subunit (EC 4.1.3.-)
1125830	1127077	1248	+	20086	16658	1735	16094.6	13347.8	1390.22	148.974	123.236	59.8886	136.105	5.22385	5.24022	1.56978	5.23204	peg.1109	LPS biosynthesis protein WbpG
1127089	1128105	1017	+	17256	13292	1474	16967.6	13069.8	1449.36	157.055	120.67	62.4361	138.862	5.5072	5.1311	1.63656	5.31915	peg.1110	hypothetical protein
1128155	1128312	158	+	1679	1419	235	10626.6	8981.01	1487.34	98.3617	82.919	64.0723	90.6404	3.4491	3.52587	1.67944	3.48748	peg.1111
1128362	1129591	1230	+	12497	9202	1174	10160.2	7481.3	954.472	94.0444	69.0726	41.1171	81.5585	3.29771	2.9371	1.07775	3.1174	peg.1111	Adenylylsulfate kinase (EC 2.7.1.25)
1129619	1130344	726	+	3645	2964	391	5020.66	4082.64	538.567	46.4722	37.6938	23.2006	42.083	1.62957	1.60281	0.608127	1.61619	peg.1112	hypothetical protein
1130377	1131411	1035	+	13362	11344	1848	12910.1	10960.4	1785.51	119.499	101.194	76.9167	110.346	4.19028	4.30296	2.01612	4.24662	peg.1113	Glycosyltransferase PglI (EC 2.4.1.-)
1131404	1132339	936	+	12119	8768	1340	12947.6	9367.52	1431.62	119.846	86.4875	61.672	103.167	4.20245	3.67761	1.61653	3.94003	peg.1114	sugar transferase
1132336	1133112	777	+	9374	7231	1196	12064.4	9306.31	1539.25	111.67	85.9223	66.3085	98.7962	3.91576	3.65358	1.73806	3.78467	peg.1115	Putative glycosyl transferase
1133126	1134574	1449	+	14569	11241	1780	10054.5	7757.76	1228.43	93.0666	71.6251	52.9189	82.3458	3.26342	3.04563	1.38709	3.15453	peg.1116	Phosphomannomutase (EC 5.4.2.8)
1134574	1135554	981	+	9064	7203	913	9239.55	7342.51	930.683	85.5231	67.7912	40.0923	76.6571	2.99891	2.88261	1.05089	2.94076	peg.1117	UDP-glucose 4-epimerase (EC 5.1.3.2)
1135604	1135689	86	+	573	477	95	6662.79	5546.51	1104.65	61.6721	51.2093	47.5866	56.4407	2.16256	2.17752	1.24732	2.17004	peg.1118
1135739	1136944	1206	+	4705	3678	377	3901.33	3049.75	312.604	36.1114	28.1574	13.4665	32.1344	1.26626	1.19731	0.352979	1.23179	peg.1118	hypothetical protein
1136994	1137072	79	+	166	102	18	2101.27	1291.14	227.848	19.4497	11.9207	9.81532	15.6852	0.682013	0.506891	0.257276	0.594452	peg.1119
1137122	1137568	447	+	4265	3907	552	9541.39	8740.49	1234.9	88.3169	80.6983	53.1974	84.5076	3.09687	3.43145	1.3944	3.26416	peg.1119	Lipid carrier : UDP-N-acetylgalactosaminyltransferase (EC 2.4.1.-)
1137643	1138245	603	+	4373	3845	983	7252.07	6376.45	1630.18	67.1266	58.8719	70.2256	62.9992	2.35382	2.50334	1.84073	2.42858	peg.1120	Adenylylsulfate kinase (EC 2.7.1.25)
1138252	1139211	960	+	5039	4709	827	5248.96	4905.21	861.458	48.5854	45.2883	37.1102	46.9368	1.70367	1.92574	0.972722	1.81471	peg.1121	hypothetical protein
1139261	1139327	67	+	150	142	22	2238.81	2119.4	328.358	20.7228	19.5678	14.1451	20.1453	0.726655	0.83206	0.370768	0.779358	peg.1122
1139377	1139643	267	+	33850	28820	25375	126779	107940	95037.5	1173.49	996.578	4094.06	1085.03	41.149	42.3764	107.312	41.7627	peg.1122	Late competence protein ComEA, DNA receptor
1139701	1142337	2637	-	20631	18564	6274	7823.66	7039.82	2379.22	72.4174	64.9965	102.493	68.7069	2.53935	2.76377	2.68651	2.65156	peg.1123	[Protein-PII] uridylyltransferase (EC 2.7.7.59)
1142350	1143117	768	-	8925	8829	2458	11621.1	11496.1	3200.52	107.567	106.14	137.873	106.854	3.77189	4.51327	3.61389	4.14258	peg.1124	Methionine aminopeptidase (EC 3.4.11.18)
1143167	1143329	163	+	278	382	62	1705.52	2343.56	380.368	15.7866	21.6374	16.3856	18.712	0.553566	0.920062	0.429495	0.736814	peg.1125
1143379	1144131	753	+	76092	55741	14479	101052	74025.2	19228.4	935.355	683.453	828.329	809.404	32.7986	29.0617	21.7119	30.9302	peg.1125	SSU ribosomal protein S2p (SAe)
1144236	1145117	882	+	36845	21220	5396	41774.4	24059	6117.91	386.672	222.129	263.55	304.4	13.5588	9.44535	6.90809	11.5021	peg.1126	Translation elongation factor Ts
1145120	1145845	726	+	21578	12751	3017	29721.8	17563.4	4155.65	275.11	162.157	179.019	218.634	9.64687	6.89523	4.69238	8.27105	peg.1127	Uridine monophosphate kinase (EC 2.7.4.22)
1145854	1146411	558	+	11767	7728	2283	21087.8	13849.5	4091.4	195.193	127.868	176.251	161.53	6.84453	5.43719	4.61983	6.14086	peg.1128	Ribosome recycling factor
1146435	1147169	735	+	11019	8510	1945	14991.8	11578.2	2646.26	138.767	106.898	113.996	122.833	4.86594	4.54552	2.98804	4.70573	peg.1129	Undecaprenyl diphosphate synthase (EC 2.5.1.31)
1147171	1147995	825	+	3754	3285	482	4550.3	3981.82	584.242	42.1185	36.7629	25.1682	39.4407	1.4769	1.56323	0.659702	1.52007	peg.1130	Phosphatidate cytidylyltransferase (EC 2.7.7.41)
1147995	1149185	1191	+	7557	5014	780	6345.09	4209.91	654.912	58.7314	38.8688	28.2125	48.8001	2.05944	1.65278	0.739498	1.85611	peg.1131	1-deoxy-D-xylulose 5-phosphate reductoisomerase (EC 1.1.1.267)
1149173	1150510	1338	+	7418	4470	798	5544.1	3340.81	596.413	51.3172	30.8447	25.6925	41.0809	1.79946	1.31157	0.673444	1.55552	peg.1132	Membrane-associated zinc metalloprotease
1150567	1152843	2277	+	58359	47878	10987	25629.8	21026.8	4825.21	237.234	194.134	207.862	215.684	8.31872	8.25495	5.44842	8.28683	peg.1133	Outer membrane protein assembly factor YaeT precursor
1152864	1153364	501	+	22137	17022	3851	44185.6	33976	7686.63	408.991	313.691	331.127	361.341	14.3414	13.3387	8.67941	13.8401	peg.1134	Outer membrane chaperone Skp (OmpH) precursor @ Outer membrane protein H precursor
1153378	1154391	1014	+	29893	23602	4151	29480.3	23276.1	4093.69	272.875	214.902	176.349	243.888	9.56849	9.13802	4.62242	9.35326	peg.1135	UDP-3-O-[3-hydroxymyristoyl] glucosamine N-acyltransferase (EC 2.3.1.191)
1154488	1154937	450	+	11741	9359	1603	26091.1	20797.8	3562.22	241.504	192.02	153.455	216.762	8.46846	8.16504	4.02231	8.31675	peg.1136	3-hydroxyacyl-[acyl-carrier-protein] dehydratase, FabZ form (EC 4.2.1.59)
1154934	1155704	771	+	15900	12532	1900	20622.6	16254.2	2464.33	190.887	150.07	106.159	170.478	6.69352	6.38127	2.78262	6.5374	peg.1137	Acyl-[acyl-carrier-protein]--UDP-N-acetylglucosamine O-acyltransferase (EC 2.3.1.129)
1155740	1156879	1140	-	3380	2667	385	2964.91	2339.47	337.719	27.4438	21.5997	14.5484	24.5217	0.962329	0.918458	0.381338	0.940394	peg.1138	Ammonium transporter
1156929	1157171	243	+	209	209	38	860.082	860.082	156.379	7.96109	7.94088	6.73653	7.95099	0.279159	0.337661	0.176576	0.30841	peg.1139
1157221	1157862	642	+	8358	6803	1676	13018.7	10596.6	2610.59	120.504	97.835	112.46	109.169	4.22551	4.16013	2.94777	4.19282	peg.1139	Mlr7403 protein
1157852	1159027	1176	+	8231	5484	1459	6999.15	4663.27	1240.65	64.7855	43.0545	53.445	53.92	2.27173	1.83076	1.40088	2.05125	peg.1140	Outer membrane protein YfgL, lipoprotein component of the protein assembly complex (forms a complex with YaeT, YfiO, and NlpB)
1159024	1160433	1410	+	10571	6134	1684	7497.16	4350.35	1194.33	69.3952	40.1655	51.4496	54.7804	2.43337	1.70791	1.34858	2.07064	peg.1141	GTP-binding protein EngA
1160531	1160869	339	-	2640	2293	538	7787.61	6764.01	1587.02	72.0836	62.4501	68.3663	67.2669	2.52765	2.6555	1.792	2.59157	peg.1142	FIG094192: hypothetical protein
1160995	1163175	2181	+	11069	9545	1667	5075.19	4376.43	764.328	46.977	40.4063	32.926	43.6916	1.64727	1.71815	0.863047	1.68271	peg.1143	ABC transporter, transmembrane region:ABC transporter:Peptidase C39, bacteriocin processing
1163180	1164508	1329	+	5675	4485	1312	4270.13	3374.72	987.208	39.5251	31.1578	42.5273	35.3414	1.38597	1.32489	1.11471	1.35543	peg.1144	Type I secretion system, membrane fusion protein LapC
1164524	1165174	651	+	5140	4298	1664	7895.55	6602.15	2556.07	73.0827	60.9557	110.111	67.0192	2.56268	2.59195	2.8862	2.57731	peg.1145	probable two-component response regulator
1165312	1166631	1320	+	22116	17874	5171	16754.5	13540.9	3917.42	155.083	125.019	168.756	140.051	5.43807	5.31605	4.42339	5.37706	peg.1146	Type I secretion system, outer membrane component LapE # AggA
1166681	1166785	105	+	451	304	65	4295.24	2895.24	619.048	39.7576	26.7309	26.6676	33.2442	1.39412	1.13665	0.699002	1.26538	peg.1147
1166835	1167293	459	+	10837	8016	2280	23610	17464.1	4967.32	218.539	161.24	213.984	189.89	7.66317	6.85624	5.60889	7.25971	peg.1147	3-hydroxyacyl-[acyl-carrier-protein] dehydratase, FabA form (EC 4.2.1.59)
1167303	1168520	1218	+	9393	6889	1769	7711.82	5655.99	1452.38	71.3821	52.2201	62.5662	61.8011	2.50305	2.2205	1.63997	2.36177	peg.1148	3-oxoacyl-[acyl-carrier-protein] synthase, KASI (EC 2.3.1.41)
1168564	1168716	153	-	2369	1773	284	15483.7	11588.2	1856.21	143.32	106.991	79.9625	125.155	5.02557	4.54945	2.09595	4.78751	peg.1149	hypothetical protein
1168791	1169555	765	+	3631	3040	839	4746.41	3973.86	1096.73	43.9337	36.6894	47.2454	40.3115	1.54055	1.5601	1.23838	1.55033	peg.1150	Esterase ybfF (EC 3.1.-.-)
1169548	1169898	351	+	1906	1721	388	5430.2	4903.13	1105.41	50.263	45.2692	47.6194	47.7661	1.76249	1.92493	1.24819	1.84371	peg.1151	hypothetical protein
1169959	1170816	858	+	6824	6389	928	7953.38	7446.39	1081.59	73.618	68.7503	46.5929	71.1841	2.58145	2.92339	1.22128	2.75242	peg.1152	Formyltetrahydrofolate deformylase (EC 3.5.1.10)
1170866	1171159	294	+	1110	741	129	3775.51	2520.41	438.776	34.9469	23.2702	18.9017	29.1085	1.22543	0.989492	0.495447	1.10746	peg.1153
1171209	1171970	762	+	2659	2280	777	3489.5	2992.13	1019.69	32.2995	27.6254	43.9264	29.9625	1.1326	1.17468	1.15138	1.15364	peg.1153	Short-chain dehydrogenase/reductase SDR
1171976	1172113	138	-	830	669	179	6014.49	4847.83	1297.1	55.6713	44.7585	55.877	50.2149	1.95214	1.90322	1.46463	1.92768	peg.1154
1172140	1174266	2127	-	4614	3678	637	2169.25	1729.2	299.483	20.079	15.9651	12.9012	18.0221	0.70408	0.678868	0.338163	0.691474	peg.1155	Zinc-regulated outer membrane receptor
1174340	1174627	288	-	1294	1106	192	4493.06	3840.28	666.667	41.5886	35.4561	28.7189	38.5224	1.45832	1.50766	0.752772	1.48299	peg.1156	hypothetical protein
1174632	1175774	1143	-	6264	6139	1529	5480.31	5370.95	1337.71	50.7269	49.5884	57.6263	50.1576	1.77876	2.10859	1.51048	1.94368	peg.1157	N-succinyl-L,L-diaminopimelate desuccinylase (EC 3.5.1.18)
1175764	1176108	345	-	3052	2556	1271	8846.38	7408.7	3684.06	81.8838	68.4023	158.703	75.143	2.87129	2.90859	4.15988	2.88994	peg.1158	FIG138056: a glutathione-dependent thiol reductase
1176158	1176213	56	-	279	209	41	4982.14	3732.14	732.143	46.1157	34.4578	31.5395	40.2867	1.61707	1.46521	0.826704	1.54114	peg.1159
1176263	1177084	822	-	8771	5761	2000	10670.3	7008.52	2433.09	98.7665	64.7075	104.814	81.737	3.46329	2.75149	2.74734	3.10739	peg.1159	2,3,4,5-tetrahydropyridine-2,6-dicarboxylate N-succinyltransferase (EC 2.3.1.117)
1177098	1178297	1200	-	12637	10439	1763	10530.8	8699.17	1469.17	97.4754	80.3168	63.2893	88.8961	3.41802	3.41522	1.65892	3.41662	peg.1160	N-succinyl-L,L-diaminopimelate aminotransferase alternative (EC 2.6.1.17)
1178371	1179261	891	+	2444	2310	592	2742.99	2592.59	664.422	25.3896	23.9366	28.6222	24.6631	0.890298	1.01783	0.750237	0.954064	peg.1161	Permeases of the drug/metabolite transporter (DMT) superfamily
1179340	1179726	387	+	2224	2152	639	5746.77	5560.72	1651.16	53.1932	51.3405	71.1294	52.2669	1.86524	2.18309	1.86442	2.02417	peg.1162	glyoxalase family protein
1179776	1180234	459	+	2924	2464	493	6370.37	5368.19	1074.07	58.9654	49.5629	46.2694	54.2641	2.06765	2.10751	1.2128	2.08758	peg.1163
1180284	1180427	144	+	641	709	133	4451.39	4923.61	923.611	41.2029	45.4582	39.7877	43.3306	1.4448	1.93297	1.0429	1.68888	peg.1163	hypothetical protein
1180477	1180780	304	-	1106	1043	174	3638.16	3430.92	572.368	33.6755	31.6767	24.6567	32.6761	1.18085	1.34695	0.646294	1.2639	peg.1164
1180830	1181696	867	-	6445	6274	1025	7433.68	7236.45	1182.24	68.8076	66.8119	50.9289	67.8098	2.41277	2.84097	1.33493	2.62687	peg.1164	tRNA(Cytosine32)-2-thiocytidine synthetase
1181696	1182901	1206	-	8142	8726	1721	6751.24	7235.49	1427.03	62.4908	66.8031	61.4742	64.647	2.19127	2.84059	1.61134	2.51593	peg.1165	Molybdopterin biosynthesis protein MoeA
1182954	1184069	1116	-	15263	16371	3553	13676.5	14669.4	3183.69	126.593	135.438	137.148	131.015	4.43903	5.75907	3.59489	5.09905	peg.1166	Molybdopterin-guanine dinucleotide biosynthesis protein MobA
1184189	1184752	564	+	5234	5600	1088	9280.14	9929.08	1929.08	85.8988	91.6722	83.1015	88.7855	3.01208	3.89807	2.17823	3.45508	peg.1167	Retroviral aspartyl protease domain protein
1184870	1185679	810	-	30604	45182	9589	37782.7	55780.2	11838.3	349.724	515.002	509.973	432.363	12.2632	21.8989	13.3673	17.0811	peg.1168	GTP cyclohydrolase I (EC 3.5.4.16) type 2
1185688	1185984	297	-	13598	22464	5396	45784.5	75636.4	18168.4	423.79	698.328	782.663	561.059	14.8604	29.6942	20.5149	22.2773	peg.1169	6-carboxytetrahydropterin synthase (EC 4.1.2.50) @ Queuosine biosynthesis QueD, PTPS-I
1186116	1187951	1836	-	16616	13620	1747	9050.11	7418.3	951.525	83.7696	68.4909	40.9901	76.1303	2.93742	2.91236	1.07442	2.92489	peg.1170	1-deoxy-D-xylulose 5-phosphate synthase (EC 2.2.1.7)
1187951	1188847	897	-	14130	12635	2170	15752.5	14085.8	2419.18	145.808	130.05	104.214	137.929	5.11283	5.52999	2.73163	5.32141	peg.1171	Octaprenyl diphosphate synthase (EC 2.5.1.90) / Dimethylallyltransferase (EC 2.5.1.1) / (2E,6E)-farnesyl diphosphate synthase (EC 2.5.1.10) / Geranylgeranyl pyrophosphate synthetase (EC 2.5.1.29)
1188844	1189089	246	-	5396	4781	904	21935	19435	3674.8	203.034	179.437	158.304	191.236	7.11949	7.63001	4.14942	7.37475	peg.1172	Exodeoxyribonuclease VII small subunit (EC 3.1.11.6)
1189215	1190156	942	+	3964	3527	535	4208.07	3744.16	567.941	38.9507	34.5687	24.466	36.7597	1.36582	1.46993	0.641294	1.41788	peg.1173	Riboflavin kinase (EC 2.7.1.26) / FMN adenylyltransferase (EC 2.7.7.2)
1190165	1190389	225	-	2234	1592	156	9928.89	7075.56	693.333	91.9037	65.3265	29.8677	78.6151	3.22265	2.77781	0.782882	3.00023	peg.1174	hypothetical protein
1190392	1191438	1047	-	13411	11670	1407	12809	11146.1	1343.84	118.562	102.909	57.8904	110.736	4.15744	4.37588	1.51741	4.26666	peg.1175	Lipoprotein
1191467	1191880	414	-	10255	10313	1431	24770.5	24910.6	3456.52	229.281	229.992	148.901	229.637	8.03984	9.77971	3.90296	8.90977	peg.1176	Regulator of nucleoside diphosphate kinase
1191930	1192002	73	-	66	65	18	904.11	890.411	246.575	8.36861	8.2209	10.6221	8.29476	0.293449	0.349568	0.278422	0.321509	peg.1177
1192052	1192297	246	-	3039	3668	489	12353.7	14910.6	1987.8	114.348	137.665	85.6314	126.006	4.00966	5.85377	2.24454	4.93171	peg.1177	hypothetical protein
1192367	1194625	2259	-	21868	23489	2562	9680.39	10398	1134.13	89.6036	96.0013	48.8565	92.8024	3.14199	4.08216	1.28061	3.61207	peg.1178	Conserved domain protein
1194756	1195088	333	-	3811	4002	436	11444.4	12018	1309.31	105.932	110.959	56.4029	108.445	3.71455	4.71818	1.47842	4.21636	peg.1179	Ethidium bromide-methyl viologen resistance protein EmrE
1195098	1195466	369	-	3596	4102	564	9745.26	11116.5	1528.46	90.204	102.636	65.8434	96.4198	3.16304	4.36426	1.72587	3.76365	peg.1180	Predicted membrane protein
1195470	1196111	642	-	4931	5986	1214	7680.69	9323.99	1890.97	71.0939	86.0856	81.4597	78.5897	2.49294	3.66052	2.1352	3.07673	peg.1181	NikM protein
1196161	1196298	138	+	150	194	42	1086.96	1405.8	304.348	10.0611	12.9793	13.1108	11.5202	0.352796	0.551904	0.343657	0.45235	peg.1182
1196348	1197088	741	+	1459	2066	553	1968.96	2788.12	746.289	18.2251	25.7419	32.1489	21.9835	0.639071	1.09459	0.842677	0.866833	peg.1182	Ferredoxin--NADP(+) reductase (EC 1.18.1.2)
1197138	1197275	138	+	197	250	57	1427.54	1811.59	413.043	13.2136	16.7259	17.7932	14.9697	0.463339	0.711217	0.466391	0.587278	peg.1183
1197325	1198503	1179	+	2515	4456	851	2133.16	3779.47	721.798	19.745	34.8947	31.0939	27.3199	0.692367	1.48379	0.815024	1.08808	peg.1183	N-acetyl-L,L-diaminopimelate deacetylase (EC 3.5.1.47)
1198538	1199818	1281	+	4211	7329	1528	3287.28	5721.31	1192.82	30.4277	52.8231	51.3847	41.6254	1.06696	2.24614	1.34688	1.65655	peg.1184	Diaminobutyrate-pyruvate aminotransferase (EC 2.6.1.46)
1199815	1201074	1260	+	4135	5669	1028	3281.75	4499.21	815.873	30.3765	41.5398	35.1465	35.9581	1.06516	1.76635	0.921249	1.41576	peg.1185	Xaa-Pro dipeptidase
1201090	1202451	1362	+	4059	4651	833	2980.18	3414.83	611.601	27.5851	31.5281	26.3468	29.5566	0.967284	1.34063	0.690593	1.15396	peg.1186	Succinate-semialdehyde dehydrogenase [NAD] (EC 1.2.1.24); Succinate-semialdehyde dehydrogenase [NAD(P)+] (EC 1.2.1.16)
1202491	1203078	588	-	1723	1780	235	2930.27	3027.21	399.66	27.1232	27.9493	17.2167	27.5362	0.951086	1.18846	0.451279	1.06977	peg.1187	probable lipoprotein protein YPO1422
1203091	1204761	1671	-	3753	4082	697	2245.96	2442.85	417.115	20.789	22.5541	17.9687	21.6716	0.728977	0.959042	0.470989	0.84401	peg.1188	Paraquat-inducible protein B
1204762	1206093	1332	-	3524	4248	778	2645.65	3189.19	584.084	24.4886	29.4448	25.1614	26.9667	0.858704	1.25205	0.659523	1.05538	peg.1189	Paraquat-inducible protein A
1206143	1206280	138	+	433	426	80	3137.68	3086.96	579.71	29.043	28.5009	24.973	28.772	1.01841	1.21191	0.654584	1.11516	peg.1190
1206330	1206584	255	+	1777	1523	261	6968.63	5972.55	1023.53	64.503	55.1427	44.092	59.8229	2.26183	2.34477	1.15573	2.3033	peg.1190	hypothetical membrane protein
1206645	1206986	342	-	2306	2000	369	6742.69	5847.95	1078.95	62.4117	53.9924	46.4793	58.202	2.18849	2.29586	1.2183	2.24218	peg.1191	Alkylphosphonate utilization operon protein PhnA
1207036	1207487	452	+	1341	1042	248	2966.81	2305.31	548.673	27.4614	21.2842	23.6359	24.3728	0.962947	0.905046	0.619538	0.933996	peg.1192
1207537	1208022	486	+	2712	2744	1404	5580.25	5646.09	2888.89	51.6519	52.1287	124.449	51.8903	1.8112	2.21661	3.26201	2.0139	peg.1192	General secretion pathway protein G
1208038	1210875	2838	+	7125	7567	1878	2510.57	2666.31	661.734	23.2383	24.6173	28.5064	23.9278	0.814863	1.04677	0.747201	0.930818	peg.1193	diguanylate cyclase/phosphodiesterase (GGDEF & EAL domains) with PAS/PAC sensor(s)
1210899	1211567	669	-	2338	2347	1076	3494.77	3508.22	1608.37	32.3483	32.3904	69.286	32.3693	1.13431	1.3773	1.8161	1.2558	peg.1194	oxidoreductase ylbE
1211617	1211677	61	-	450	321	99	7377.05	5262.3	1622.95	68.2834	48.5852	69.9141	58.4343	2.39439	2.06593	1.83257	2.23016	peg.1195
1211727	1212317	591	-	3851	2515	2295	6516.07	4255.5	3883.25	60.3141	39.2897	167.284	49.8019	2.11494	1.67067	4.3848	1.89281	peg.1195	FIG01057491: hypothetical protein
1212411	1213262	852	-	2951	2902	449	3463.62	3406.1	526.995	32.0599	31.4475	22.7021	31.7537	1.12419	1.33721	0.595061	1.2307	peg.1196	Methylthioribose-1-phosphate isomerase (EC 5.3.1.23)
1213268	1214497	1230	-	6215	6318	905	5052.85	5136.59	735.772	46.7701	47.4245	31.6959	47.0973	1.64002	2.01658	0.830803	1.8283	peg.1197	Permeases of the major facilitator superfamily
1214547	1214695	149	-	988	773	229	6630.87	5187.92	1536.91	61.3766	47.8985	66.2077	54.6376	2.1522	2.03673	1.73542	2.09447	peg.1198
1214745	1215137	393	-	12010	9591	3255	30559.8	24404.6	8282.44	282.867	225.32	356.794	254.094	9.91887	9.58104	9.35218	9.74996	peg.1198	hypothetical protein
1215187	1215311	125	-	402	354	88	3216	2832	704	29.7679	26.147	30.3272	27.9575	1.04383	1.11182	0.794927	1.07782	peg.1199
1215361	1216059	699	-	1280	1319	343	1831.19	1886.98	490.701	16.9498	17.4219	21.1386	17.1859	0.594353	0.740813	0.554079	0.667583	peg.1199	Cytochrome c-type biogenesis protein DsbD, protein-disulfide reductase (EC 1.8.1.8)
1216109	1216168	60	+	89	113	12	1483.33	1883.33	200	13.73	17.3883	8.61567	15.5591	0.481449	0.739381	0.225831	0.610415	peg.1200
1216218	1216754	537	+	899	871	256	1674.12	1621.97	476.723	15.4959	14.9752	20.5364	15.2356	0.543372	0.636774	0.538295	0.590073	peg.1200	Mlr1171 protein
1216804	1216918	115	+	82	85	20	713.043	739.13	173.913	6.60007	6.82417	7.49189	6.71212	0.231434	0.290177	0.196375	0.260805	peg.1201
1216968	1219289	2322	+	6869	6525	1503	2958.23	2810.08	647.287	27.3819	25.9446	27.8841	26.6633	0.960159	1.10321	0.730889	1.03169	peg.1201	Potassium efflux system KefA protein / Small-conductance mechanosensitive channel
1219350	1219664	315	-	754	713	119	2393.65	2263.49	377.778	22.1561	20.8981	16.2741	21.5271	0.776914	0.888628	0.426571	0.832771	peg.1202	hypothetical protein
1219714	1219929	216	-	265	264	58	1226.85	1222.22	268.519	11.356	11.2844	11.5673	11.3202	0.398203	0.479834	0.3032	0.439018	peg.1203
1219979	1220092	114	-	336	406	109	2947.37	3561.4	956.14	27.2814	32.8814	41.189	30.0814	0.956635	1.39818	1.07963	1.17741	peg.1203	hypothetical protein
1220070	1220207	138	-	334	386	109	2420.29	2797.1	789.855	22.4027	25.8248	34.0257	24.1137	0.78556	1.09812	0.891871	0.941839	peg.1204	hypothetical protein
1220257	1220307	51	+	26	36	12	509.804	705.882	235.294	4.71884	6.5172	10.1361	5.61802	0.165468	0.277124	0.265684	0.221296	peg.1205
1220357	1221739	1383	+	6198	4605	438	4481.56	3329.72	316.703	41.4822	30.7423	13.643	36.1122	1.45459	1.30722	0.357607	1.38091	peg.1205	ATP-dependent 23S rRNA helicase DbpA
1221807	1222745	939	+	4529	4039	882	4823.22	4301.38	939.297	44.6446	39.7134	40.4634	42.179	1.56548	1.68869	1.06061	1.62709	peg.1206	FOG: PAS/PAC domain
1222742	1223440	699	-	2990	2622	583	4277.54	3751.07	834.049	39.5937	34.6325	35.9295	37.1131	1.38837	1.47264	0.941772	1.43051	peg.1207	hypothetical protein
1223452	1224276	825	-	2016	1871	708	2443.64	2267.88	858.182	22.6188	20.9386	36.9691	21.7787	0.793137	0.890351	0.969022	0.841744	peg.1208	membrane protein, putative
1224282	1224809	528	-	2737	2730	1714	5183.71	5170.45	3246.21	47.9814	47.7373	139.842	47.8594	1.68249	2.02988	3.66548	1.85618	peg.1209	Rhodanese-related sulfurtransferases
1224806	1225156	351	-	2076	2102	1163	5914.53	5988.6	3313.39	54.746	55.291	142.735	55.0185	1.91969	2.35108	3.74134	2.13539	peg.1210	Transcriptional regulator, ArsR family
1225206	1225272	67	-	223	204	22	3328.36	3044.78	328.358	30.8079	28.1115	14.1451	29.4597	1.08029	1.19535	0.370768	1.13782	peg.1211
1225322	1225816	495	-	3893	3365	919	7864.65	6797.98	1856.57	72.7967	62.7637	79.9778	67.7802	2.55265	2.66883	2.09635	2.61074	peg.1211	Cys-tRNA(Pro) deacylase YbaK
1225874	1226428	555	-	7361	6569	569	13263.1	11836	1025.23	122.765	109.279	44.165	116.022	4.30483	4.64673	1.15764	4.47578	peg.1212	Probable transmembrane protein
1226478	1226654	177	-	2074	1901	222	11717.5	10740.1	1254.24	108.46	99.1602	54.0305	103.81	3.80318	4.21648	1.41623	4.00983	peg.1213
1226704	1227204	501	-	1624	1803	221	3241.52	3598.8	441.118	30.0041	33.2267	19.0026	31.6154	1.05211	1.41286	0.498091	1.23248	peg.1213	FIG01181932: hypothetical protein
1227197	1227934	738	-	2417	2712	602	3275.07	3674.8	815.718	30.3147	33.9283	35.1398	32.1215	1.063	1.4427	0.921074	1.25285	peg.1214	Molybdopterin biosynthesis protein MoeB
1228055	1230103	2049	-	2524	2804	376	1231.82	1368.47	183.504	11.402	12.6347	7.90506	12.0183	0.399815	0.537251	0.207205	0.468533	peg.1215	FIG001454: Transglutaminase-like enzymes, putative cysteine proteases
1230093	1231055	963	-	1267	1491	363	1315.68	1548.29	376.947	12.1782	14.2949	16.2383	13.2365	0.427034	0.607845	0.425633	0.517439	peg.1216	FIG002343: hypothetical protein
1231055	1231966	912	-	1386	1843	542	1519.74	2020.83	594.298	14.067	18.6577	25.6014	16.3624	0.493265	0.793363	0.671056	0.643314	peg.1217	FIG022979: MoxR-like ATPases
1232061	1232354	294	+	1374	1679	533	4673.47	5710.88	1812.93	43.2585	52.7269	78.0979	47.9927	1.51688	2.24205	2.04708	1.87946	peg.1218	Uncharacterized protein COG3461
1232355	1233119	765	-	2741	2854	876	3583.01	3730.72	1145.1	33.165	34.4446	49.329	33.8048	1.16295	1.46465	1.293	1.3138	peg.1219	Putative deoxyribonuclease YjjV
1233154	1233615	462	+	1707	1619	411	3694.81	3504.33	889.61	34.1998	32.3544	38.323	33.2771	1.19923	1.37577	1.00451	1.2875	peg.1220	hypothetical protein
1233620	1235290	1671	-	5998	4823	637	3589.47	2886.3	381.209	33.2248	26.6483	16.4219	29.9366	1.16504	1.13314	0.430445	1.14909	peg.1221	Gamma-glutamyltranspeptidase (EC 2.3.2.2)
1235287	1236285	999	-	6565	5307	893	6571.57	5312.31	893.894	60.8277	49.047	38.5075	54.9374	2.13295	2.08557	1.00935	2.10926	peg.1222	Rhodanese domain protein UPF0176
1236414	1236827	414	+	1432	1470	401	3458.94	3550.72	968.599	32.0166	32.7828	41.7257	32.3997	1.12268	1.39399	1.0937	1.25833	peg.1223	hypothetical protein
1236829	1237407	579	-	1435	1378	327	2478.41	2379.97	564.767	22.9407	21.9735	24.3292	22.4571	0.804424	0.934355	0.637711	0.86939	peg.1224	FIG001587: exported protein
1237478	1238440	963	-	2396	2300	359	2488.06	2388.37	372.793	23.03	22.0511	16.0593	22.5405	0.807556	0.937654	0.420942	0.872605	peg.1225	FIG00858098: hypothetical protein
1238437	1239210	774	-	3751	3328	427	4846.25	4299.74	551.68	44.8579	39.6982	23.7655	42.278	1.57296	1.68804	0.622933	1.6305	peg.1226	Vitamin B12 ABC transporter, ATPase component BtuD
1239203	1240120	918	-	5553	5692	776	6049.02	6200.44	845.316	55.9909	57.2468	36.4148	56.6188	1.96335	2.43424	0.954495	2.19879	peg.1227	Vitamin B12 ABC transporter, B12-binding component BtuF
1240188	1240724	537	+	1872	1882	492	3486.03	3504.66	916.201	32.2674	32.3574	39.4684	32.3124	1.13147	1.3759	1.03454	1.25369	peg.1228	Hypoxanthine-guanine phosphoribosyltransferase (EC 2.4.2.8)
1240721	1241455	735	+	3607	3668	912	4907.48	4990.48	1240.82	45.4246	46.0756	53.4523	45.7501	1.59283	1.95922	1.40108	1.77603	peg.1229	5'-methylthioadenosine phosphorylase (EC 2.4.2.28)
1241439	1242074	636	-	7305	7950	1795	11485.8	12500	2822.33	106.315	115.409	121.581	110.862	3.72799	4.9074	3.18685	4.31769	peg.1230	hypothetical protein
1242124	1242416	293	+	1102	1167	328	3761.09	3982.94	1119.45	34.8134	36.7732	48.2242	35.7933	1.22075	1.56367	1.26404	1.39221	peg.1231
1242466	1243389	924	+	4035	4274	1173	4366.88	4625.54	1269.48	40.4207	42.7062	54.6871	41.5635	1.41737	1.81595	1.43344	1.61666	peg.1231	Putative stomatin/prohibitin-family membrane protease subunit YbbK
1243391	1243831	441	+	2410	2316	465	5464.85	5251.7	1054.42	50.5837	48.4874	45.4228	49.5356	1.77374	2.06177	1.19061	1.91776	peg.1232	Putative activity regulator of membrane protease YbbK
1243834	1244433	600	+	2747	2399	418	4578.33	3998.33	696.667	42.3779	36.9154	30.0113	39.6467	1.486	1.56971	0.786646	1.52786	peg.1233	Alpha-ribazole-5'-phosphate phosphatase (EC 3.1.3.73)
1244430	1245608	1179	+	4645	4410	678	3939.78	3740.46	575.064	36.4674	34.5345	24.7728	35.5009	1.27874	1.46847	0.649337	1.37361	peg.1234	FIG002776: hypothetical protein
1245612	1246124	513	-	5047	5417	1381	9838.21	10559.5	2692.01	91.0644	97.4923	115.967	94.2783	3.19321	4.14556	3.0397	3.66938	peg.1235	FIG002095: hypothetical protein
1246195	1246680	486	+	17024	16113	2013	35028.8	33154.3	4141.98	324.233	306.104	178.43	315.169	11.3694	13.0161	4.67694	12.1928	peg.1236	Periplasmic thiol:disulfide oxidoreductase DsbB, required for DsbA reoxidation
1246729	1246947	219	-	18665	18651	2022	85228.3	85164.4	9232.88	788.89	786.297	397.737	787.593	27.6628	33.4348	10.4254	30.5488	peg.1237	Translation initiation factor 1
1246996	1247709	714	-	2888	2556	281	4044.82	3579.83	393.557	37.4396	33.0515	16.9538	35.2456	1.31284	1.40541	0.444388	1.35912	peg.1238	Arginine-tRNA-protein transferase (EC 2.3.2.8)
1247699	1248352	654	-	2849	3127	402	4356.27	4781.35	614.679	40.3225	44.1447	26.4794	42.2336	1.41393	1.87712	0.694069	1.64552	peg.1239	Leucyl/phenylalanyl-tRNA--protein transferase (EC 2.3.2.6)
1248424	1249602	1179	-	13694	15065	3882	11614.9	12777.8	3292.62	107.51	117.973	141.841	112.742	3.76989	5.01645	3.71789	4.39317	peg.1240	Predicted signal transduction protein
1249633	1250232	600	-	8738	7900	1530	14563.3	13166.7	2550	134.801	121.564	109.85	128.182	4.72686	5.16913	2.87935	4.94799	peg.1241	Recombination protein RecR
1250240	1250548	309	-	5358	4826	886	17339.8	15618.1	2867.31	160.501	144.197	123.519	152.349	5.62803	6.13155	3.23765	5.87979	peg.1242	FIG000557: hypothetical protein co-occurring with RecR
1250567	1252357	1791	-	14464	16275	2190	8075.94	9087.1	1222.78	74.7524	83.8985	52.6754	79.3255	2.62123	3.56752	1.38071	3.09437	peg.1243	DNA polymerase III subunits gamma and tau (EC 2.7.7.7)
1252407	1252866	460	+	1295	1314	390	2815.22	2856.52	847.826	26.0582	26.3734	36.523	26.2158	0.913743	1.12145	0.957329	1.01759	peg.1244	Include a signal recognition particle sRNA small type SRP_RNA
1252916	1254229	1314	+	3272	3393	485	2490.11	2582.19	369.102	23.0489	23.8406	15.9003	23.4448	0.80822	1.01375	0.416774	0.910984	peg.1244	hypothetical protein
1254346	1254945	600	+	1309	1374	254	2181.67	2290	423.333	20.1939	21.1429	18.2365	20.6684	0.708109	0.899035	0.47801	0.803572	peg.1245	hypothetical protein
1255002	1255733	732	+	1737	1983	499	2372.95	2709.02	681.694	21.9645	25.0115	29.3663	23.488	0.770195	1.06354	0.76974	0.916866	peg.1246	Resolvase%2C N-terminal
1255763	1255894	132	-	977	939	145	7401.52	7113.64	1098.48	68.5099	65.6781	47.3209	67.094	2.40233	2.79276	1.24036	2.59754	peg.1247	hypothetical protein
1255944	1256690	747	-	7965	7359	740	10662.7	9851.41	990.629	98.6956	90.9551	42.6747	94.8253	3.4608	3.86758	1.11858	3.66419	rna.11
1256740	1256830	91	-	3575	2740	224	39285.7	30109.9	2461.54	363.636	277.996	106.039	320.816	12.7511	11.8209	2.77946	12.286	rna.11	tRNA-Ser-GGA
1256852	1257691	840	-	24079	19353	1350	28665.5	23039.3	1607.14	265.333	212.715	69.2331	239.024	9.30403	9.04503	1.81472	9.17453	peg.1248	Pantothenate kinase type III, CoaX-like (EC 2.7.1.33)
1257688	1258491	804	-	19638	18740	2058	24425.4	23308.5	2559.7	226.086	215.2	110.268	220.643	7.92781	9.15071	2.89031	8.53926	peg.1249	Biotin--protein ligase (EC 6.3.4.9, EC 6.3.4.10, EC 6.3.4.11, EC 6.3.4.15) / Biotin operon repressor
1258584	1258808	225	-	4143	4573	2354	18413.3	20324.4	10462.2	170.437	187.649	450.695	179.043	5.97646	7.97921	11.8135	6.97784	peg.1250	hypothetical protein
1258856	1259221	366	-	2661	2465	405	7270.49	6734.97	1106.56	67.2971	62.182	47.6687	64.7395	2.3598	2.6441	1.24948	2.50195	peg.1251	hypothetical protein
1259218	1259811	594	-	3907	3786	475	6577.44	6373.74	799.663	60.8821	58.8468	34.4482	59.8644	2.13486	2.50228	0.902946	2.31857	peg.1252	Flavoprotein WrbA
1259821	1260171	351	-	2841	2611	339	8094.02	7438.75	965.812	74.9198	68.6797	41.6056	71.7998	2.6271	2.92039	1.09055	2.77374	peg.1253	Arsenate reductase (EC 1.20.4.1)
1260168	1261349	1182	-	4787	5180	805	4049.92	4382.4	681.049	37.4868	40.4614	29.3385	38.9741	1.31449	1.7205	0.769012	1.51749	peg.1254	Heat shock (predicted periplasmic) protein YciM, precursor
1261358	1261654	297	-	2530	2571	789	8518.52	8656.57	2656.57	78.8491	79.9235	114.441	79.3863	2.76488	3.3985	2.99968	3.08169	peg.1255	hypothetical protein
1261704	1261757	54	+	687	579	34	12722.2	10722.2	629.63	117.759	98.9951	27.1234	108.377	4.12929	4.20946	0.710951	4.16937	peg.1256
1261807	1262130	324	+	9438	8907	2120	29129.6	27490.7	6543.21	269.63	253.814	281.871	261.722	9.45468	10.7926	7.38831	10.1237	peg.1256	4Fe-4S ferredoxin, iron-sulfur binding
1262190	1263050	861	-	29190	44271	13583	33902.4	51418.1	15775.8	313.808	474.728	679.598	394.268	11.0038	20.1863	17.8134	15.5951	peg.1257	RNA polymerase sigma factor RpoH
1263154	1264080	927	-	9530	9328	909	10280.5	10062.6	980.583	95.1581	92.9047	42.2419	94.0314	3.33676	3.95048	1.10723	3.64362	peg.1258	Cell division protein FtsX
1264077	1264739	663	-	7442	8921	1089	11224.7	13455.5	1642.53	103.898	124.231	70.7577	114.064	3.64324	5.28252	1.85468	4.46288	peg.1259	Cell division transporter, ATP-binding protein FtsE (TC 3.A.5.1.1)
1264736	1265800	1065	-	11619	15026	2314	10909.9	14108.9	2172.77	100.984	130.263	93.5994	115.624	3.54104	5.53905	2.4534	4.54004	peg.1260	Signal recognition particle receptor protein FtsY (=alpha subunit) (TC 3.A.5.1.1)
1265864	1267225	1362	+	9910	13590	2732	7276.06	9977.97	2005.87	67.3487	92.1236	86.4098	79.7361	2.36161	3.91727	2.26495	3.13944	peg.1261	FIG015547: peptidase, M16 family
1267215	1268516	1302	+	8212	9277	1434	6307.22	7125.19	1101.38	58.3809	65.7848	47.4458	62.0828	2.04715	2.79729	1.24363	2.42222	peg.1262	FIG015287: Zinc protease
1268500	1269072	573	+	3630	3966	493	6335.08	6921.47	860.384	58.6387	63.9038	37.0639	61.2713	2.05619	2.71731	0.971509	2.38675	peg.1263	Ribosomal RNA small subunit methyltransferase D (EC 2.1.1.-)
1269082	1269579	498	+	4877	5231	850	9793.17	10504	1706.83	90.6475	96.9804	73.5273	93.814	3.1786	4.12379	1.92728	3.65119	peg.1264	Phosphopantetheine adenylyltransferase (EC 2.7.7.3)
1269628	1269882	255	+	3831	4165	649	15023.5	16333.3	2545.1	139.061	150.801	109.639	144.931	4.87623	6.41233	2.87382	5.64428	peg.1265	4Fe-4S ferredoxin, iron-sulfur binding
1269957	1270343	387	+	9389	10180	2606	24261	26304.9	6733.85	224.564	242.865	290.083	233.715	7.87445	10.3271	7.60358	9.10077	peg.1266	DNA-binding protein H-NS
1270393	1270454	62	+	49	45	6	790.323	725.806	96.7742	7.31538	6.70115	4.16887	7.00827	0.256517	0.284946	0.109273	0.270731	peg.1267
1270504	1272957	2454	+	27962	26985	3510	11394.5	10996.3	1430.32	105.469	101.526	61.6158	103.498	3.69833	4.31707	1.61505	4.0077	peg.1267	Leucyl-tRNA synthetase (EC 6.1.1.4)
1272976	1273461	486	+	4380	4088	580	9012.35	8411.52	1193.42	83.42	77.6611	51.4104	80.5405	2.92516	3.30229	1.34755	3.11373	peg.1268	LPS-assembly lipoprotein RlpB precursor (Rare lipoprotein B)
1273467	1274498	1032	+	8565	9552	1272	8299.42	9255.81	1232.56	76.821	85.4561	53.0966	81.1386	2.69376	3.63376	1.39175	3.16376	peg.1269	DNA polymerase III delta subunit (EC 2.7.7.7)
1274528	1275784	1257	+	10828	11226	1892	8614.16	8930.79	1505.17	79.7343	82.4553	64.8403	81.0948	2.79592	3.50615	1.69957	3.15104	peg.1270	Gamma-glutamyl phosphate reductase (EC 1.2.1.41)
1275759	1276424	666	+	4319	3875	616	6484.98	5818.32	924.925	60.0263	53.7188	39.8443	56.8725	2.10485	2.28422	1.04439	2.19454	peg.1271	Nicotinate-nucleotide adenylyltransferase (EC 2.7.7.18)
1276488	1277282	795	+	4859	4831	536	6111.95	6076.73	674.214	56.5734	56.1046	29.044	56.339	1.98377	2.38567	0.761293	2.18472	peg.1272	Putative membrane protein
1277316	1277672	357	+	6115	5683	1366	17128.9	15918.8	3826.33	158.548	146.973	164.832	152.761	5.55956	6.24958	4.32053	5.90457	peg.1273	Ribosomal silencing factor RsfA (former Iojap)
1277669	1278139	471	+	6244	6015	1214	13256.9	12770.7	2577.49	122.708	117.908	111.034	120.308	4.30283	5.01367	2.9104	4.65825	peg.1274	LSU m3Psi1915 methyltransferase RlmH
1278136	1278723	588	+	4434	4085	568	7540.82	6947.28	965.986	69.7993	64.1421	41.6131	66.9707	2.44754	2.72744	1.09075	2.58749	peg.1275	Septum formation protein Maf
1278713	1280185	1473	+	7261	6827	968	4929.4	4634.76	657.162	45.6274	42.7913	28.3095	44.2094	1.59995	1.81957	0.74204	1.70976	peg.1276	Cytoplasmic axial filament protein CafA and Ribonuclease G (EC 3.1.4.-)
1280188	1283997	3810	+	12460	11620	1607	3270.34	3049.87	421.785	30.2709	28.1585	18.1698	29.2147	1.06146	1.19735	0.476261	1.12941	peg.1277	FIG005080: Possible exported protein
1284078	1285481	1404	+	14110	16246	2949	10049.9	11571.2	2100.43	93.0234	106.834	90.483	99.9285	3.26191	4.54277	2.37171	3.90234	peg.1278	TldD protein, part of TldE/TldD proteolytic complex
1285481	1286533	1053	+	12642	12950	1627	12005.7	12298.2	1545.11	111.127	113.546	66.5608	112.336	3.89672	4.82817	1.74467	4.36245	peg.1279	tRNA (5-methylaminomethyl-2-thiouridylate)-methyltransferase (EC 2.1.1.61)
1286530	1286757	228	+	7783	7825	1371	34136	34320.2	6013.16	315.969	316.868	259.037	316.418	11.0796	13.4738	6.7898	12.2767	peg.1280	Rhodanese-like domain protein
1286807	1286881	75	+	62	67	10	826.667	893.333	133.333	7.65179	8.24788	5.74378	7.94983	0.268313	0.350715	0.150554	0.309514	peg.1281
1286931	1288340	1410	+	55303	54234	11440	39222	38463.8	8113.48	363.046	355.125	349.515	359.086	12.7304	15.1006	9.16139	13.9155	peg.1281	Glutamine synthetase type I (EC 6.3.1.2)
1288455	1289072	618	+	5517	7857	2896	8927.18	12713.6	4686.08	82.6318	117.381	201.869	100.006	2.89752	4.99125	5.29133	3.94439	peg.1282	DNA-directed RNA polymerase, beta subunit/140 kD subunit
1289122	1289200	79	+	346	249	34	4379.75	3151.9	430.38	40.5398	29.1005	18.5401	34.8202	1.42155	1.23741	0.485966	1.32948	peg.1283
1289250	1290308	1059	+	2811	3585	341	2654.39	3385.27	322.002	24.5696	31.2552	13.8713	27.9124	0.861543	1.32903	0.363591	1.09529	peg.1283	Nitrogen regulation protein NtrB (EC 2.7.13.3)
1290313	1291716	1404	+	2678	2942	490	1907.41	2095.44	349.003	17.6553	19.3466	15.0345	18.501	0.619092	0.822653	0.394079	0.720873	peg.1284	Nitrogen regulation protein NR(I)
1291771	1291847	77	+	2178	1948	266	28285.7	25298.7	3454.55	261.818	233.575	148.816	247.697	9.18077	9.93206	3.90073	9.55642	rna.12	tRNA-Met-CAT
1291940	1292386	447	+	26867	22666	2107	60105.1	50706.9	4713.65	556.345	468.162	203.056	512.253	19.5085	19.9071	5.32245	19.7078	peg.1285	FIG000325: clustered with transcription termination protein NusA
1292462	1293976	1515	+	41248	29436	3778	27226.4	19429.7	2493.73	252.013	179.389	107.426	215.701	8.83695	7.62794	2.81581	8.23244	peg.1286	Transcription termination protein NusA
1293980	1296775	2796	+	76448	53518	8877	27341.9	19140.9	3174.89	253.082	176.722	136.769	214.902	8.87444	7.51457	3.58495	8.1945	peg.1287	Translation initiation factor 2
1296775	1297176	402	+	14100	10056	1630	35074.6	25014.9	4054.73	324.658	230.955	174.671	277.806	11.3843	9.82065	4.57842	10.6025	peg.1288	Ribosome-binding factor A
1297186	1298115	930	+	17699	12398	2232	19031.2	13331.2	2400	176.156	123.083	103.388	149.62	6.177	5.23371	2.70998	5.70536	peg.1289	tRNA pseudouridine synthase B (EC 4.2.1.70)
1298245	1298514	270	+	22659	16633	3710	83922.2	61603.7	13740.7	776.8	568.768	591.929	672.784	27.2389	24.1851	15.5155	25.712	peg.1290	SSU ribosomal protein S15p (S13e)
1298564	1298655	92	+	524	361	68	5695.65	3923.91	739.13	52.7201	36.2283	31.8405	44.4742	1.84865	1.5405	0.834595	1.69457	peg.1291
1298705	1300798	2094	+	45007	34311	5070	21493.3	16385.4	2421.2	198.946	151.281	104.301	175.114	6.97614	6.43277	2.73392	6.70446	peg.1291	Polyribonucleotide nucleotidyltransferase (EC 2.7.7.8)
1300858	1301625	768	+	6461	5864	1208	8412.76	7635.42	1572.92	77.8701	70.4955	67.7587	74.1828	2.73055	2.9976	1.77607	2.86408	peg.1292	Molybdenum ABC transporter, periplasmic molybdenum-binding protein ModA (TC 3.A.1.8.1)
1301656	1302291	636	+	3131	2628	389	4922.96	4132.08	611.635	45.5678	38.1502	26.3482	41.859	1.59786	1.62222	0.690632	1.61004	peg.1293	Molybdenum transport system permease protein ModB (TC 3.A.1.8.1)
1302293	1303360	1068	+	2756	2424	523	2580.52	2269.66	489.7	23.8858	20.9551	21.0955	22.4205	0.837568	0.891051	0.552949	0.864309	peg.1294	Molybdenum transport ATP-binding protein ModC (TC 3.A.1.8.1)
1303483	1304178	696	+	2423	2348	3961	3481.32	3373.56	5691.09	32.2238	31.1471	245.163	31.6854	1.12994	1.32443	6.42614	1.22719	peg.1295	Ferric siderophore transport system, biopolymer transport protein ExbB
1304168	1304566	399	+	1466	1517	596	3674.19	3802.01	1493.73	34.009	35.1028	64.3476	34.5559	1.19254	1.49264	1.68666	1.34259	peg.1296	Biopolymer transport protein ExbD/TolR
1304563	1304994	432	+	1218	1241	259	2819.44	2872.69	599.537	26.0973	26.5226	25.8271	26.31	0.915114	1.12779	0.676972	1.02145	peg.1297	Biopolymer transport protein ExbD/TolR
1305029	1305808	780	+	1555	1624	242	1993.59	2082.05	310.256	18.4531	19.223	13.3653	18.838	0.647065	0.817396	0.350328	0.73223	peg.1298	Ferric siderophore transport system, periplasmic binding protein TonB
1305870	1306637	768	+	1736	1905	400	2260.42	2480.47	520.833	20.9229	22.9014	22.4367	21.9121	0.733669	0.973812	0.588103	0.853741	peg.1299	putative ATP/GTP-binding protein
1306651	1307946	1296	-	2997	3526	737	2312.5	2720.68	568.673	21.405	25.1192	24.4975	23.2621	0.750574	1.06812	0.642121	0.909345	peg.1300	Probable two-component sensor
1307936	1308613	678	-	1810	2334	472	2669.62	3442.48	696.165	24.7105	31.7834	29.9897	28.2469	0.866484	1.35149	0.78608	1.10899	peg.1301	Probable two-component response regulator
1308613	1311768	3156	-	3347	3900	669	1060.52	1235.74	211.977	9.81638	11.4092	9.13163	10.6128	0.344216	0.485142	0.239356	0.414679	peg.1302	Acriflavin resistance protein
1311761	1312930	1170	-	525	515	117	448.718	440.171	100	4.15342	4.06397	4.30784	4.10869	0.145642	0.172808	0.112916	0.159225	peg.1303	Membrane fusion protein of RND family multidrug efflux pump
1312927	1314297	1371	-	771	844	214	562.363	615.609	156.09	5.20534	5.68373	6.72412	5.44454	0.182528	0.241683	0.176251	0.212105	peg.1304	RND efflux system, outer membrane lipoprotein, NodT family
1314370	1315590	1221	-	1570	1725	299	1285.83	1412.78	244.881	11.9019	13.0437	10.5491	12.4728	0.417346	0.554644	0.276509	0.485995	peg.1305	Multidrug resistance transporter, Bcr/CflA family
1315640	1315820	181	+	670	630	115	3701.66	3480.66	635.359	34.2633	32.1359	27.3702	33.1996	1.20146	1.36648	0.71742	1.28397	peg.1306
1315870	1316046	177	+	698	774	149	3943.5	4372.88	841.808	36.5018	40.3735	36.2637	38.4377	1.27995	1.71676	0.950534	1.49836	peg.1306	hypothetical protein
1316134	1317429	1296	-	4096	4153	834	3160.49	3204.48	643.519	29.2541	29.586	27.7217	29.4201	1.02581	1.25805	0.726634	1.14193	peg.1307	Small-conductance mechanosensitive channel
1317479	1317745	267	+	1264	1078	125	4734.08	4037.45	468.165	43.8196	37.2766	20.1678	40.5481	1.53655	1.58507	0.528632	1.56081	peg.1308
1317795	1319285	1491	+	6533	4686	394	4381.62	3142.86	264.252	40.5572	29.0171	11.3836	34.7871	1.42215	1.23386	0.298382	1.32801	peg.1308	Sulfate permease
1319306	1320166	861	+	2746	1843	496	3189.31	2140.53	576.074	29.5209	19.7629	24.8163	24.6419	1.03516	0.840356	0.650479	0.93776	peg.1309	UspA-related nucleotide-binding protein
1320166	1320531	366	+	581	593	167	1587.43	1620.22	456.284	14.6936	14.959	19.656	14.8263	0.515237	0.636085	0.515217	0.575661	peg.1310	DnaK suppressor protein
1320610	1322667	2058	+	4102	4770	864	1993.2	2317.78	419.825	18.4494	21.3994	18.0854	19.9244	0.646937	0.909943	0.474049	0.77844	peg.1311	diguanylate cyclase/phosphodiesterase (GGDEF & EAL domains) with PAS/PAC sensor(s)
1322717	1323251	535	+	717	568	65	1340.19	1061.68	121.495	12.405	9.80219	5.23382	11.1036	0.434988	0.416808	0.137187	0.425898	peg.1312
1323301	1324140	840	+	2460	2636	1387	2928.57	3138.1	1651.19	27.1074	28.9731	71.1306	28.0403	0.950534	1.23199	1.86445	1.09126	peg.1312	Ynd
1324143	1325057	915	+	2348	2433	944	2566.12	2659.02	1031.69	23.7525	24.5499	44.4437	24.1512	0.832892	1.04391	1.16494	0.9384	peg.1313	Ync
1325107	1325171	65	+	84	94	14	1292.31	1446.15	215.385	11.9619	13.3519	9.27842	12.6569	0.419448	0.567748	0.243203	0.493598	peg.1314
1325221	1326807	1587	+	10110	10839	2291	6370.51	6829.87	1443.6	58.9667	63.0581	62.1881	61.0124	2.06769	2.68135	1.63006	2.37452	peg.1314	Peptide chain release factor 3
1326872	1327321	450	+	8674	9210	2514	19275.6	20466.7	5586.67	178.418	188.963	240.664	183.69	6.25632	8.03505	6.30823	7.14568	peg.1315	Inosine-5'-monophosphate dehydrogenase (EC 1.1.1.205)
1327400	1327687	288	-	6632	7648	1450	23027.8	26555.6	5034.72	213.15	245.179	216.888	229.165	7.47419	10.4255	5.68499	8.94984	peg.1316	PhnO-related protein
1327737	1328224	488	+	3342	3253	546	6848.36	6665.98	1118.85	63.3898	61.545	48.1983	62.4674	2.22279	2.61701	1.26336	2.4199	peg.1317
1328274	1331075	2802	+	32366	26584	5634	11551	9487.51	2010.71	106.919	87.5953	86.618	97.257	3.74915	3.72472	2.2704	3.73693	peg.1317	Isoleucyl-tRNA synthetase (EC 6.1.1.5)
1331086	1331553	468	+	5844	4829	773	12487.2	10318.4	1651.71	115.584	95.2665	71.1529	105.425	4.053	4.05091	1.86504	4.05195	peg.1318	Lipoprotein signal peptidase (EC 3.4.23.36)
1331550	1332647	1098	+	7569	5716	1006	6893.44	5205.83	916.211	63.807	48.0639	39.4689	55.9354	2.23742	2.04377	1.03455	2.14059	peg.1319	Biosynthetic Aromatic amino acid aminotransferase beta (EC 2.6.1.57)
1332644	1333531	888	+	3440	2434	330	3873.87	2740.99	371.622	35.8573	25.3067	16.0089	30.582	1.25735	1.07609	0.419619	1.16672	peg.1320	Cyclohexadienyl dehydrogenase (EC 1.3.1.12)(EC 1.3.1.43)
1333551	1334870	1320	+	9619	7195	1202	7287.12	5450.76	910.606	67.451	50.3252	39.2274	58.8881	2.3652	2.13992	1.02822	2.25256	peg.1321	5-Enolpyruvylshikimate-3-phosphate synthase (EC 2.5.1.19)
1334863	1335525	663	+	20569	15358	2857	31024.1	23164.4	4309.2	287.165	213.87	185.633	250.518	10.0696	9.09416	4.86577	9.58187	peg.1322	Cytidylate kinase (EC 2.7.4.25)
1335568	1335699	132	-	33915	26467	5211	256932	200508	39477.3	2378.21	1851.23	1700.62	2114.72	83.393	78.7176	44.5761	81.0553	peg.1323
1335686	1337308	1623	+	166652	129013	27441	102681	79490.4	16907.6	950.44	733.911	728.351	842.175	33.3276	31.2073	19.0913	32.2674	peg.1324	SSU ribosomal protein S1p
1337421	1337711	291	+	17671	11897	1768	60725.1	40883.2	6075.6	562.083	377.462	261.727	469.773	19.7097	16.0504	6.86031	17.88	peg.1325	Integration host factor beta subunit
1337718	1338104	387	+	9145	6904	950	23630.5	17839.8	2454.78	218.728	164.709	105.748	191.719	7.66981	7.00376	2.77183	7.33678	peg.1326	hypothetical protein
1338154	1338591	438	-	17042	36178	1826	38908.7	82598.2	4168.95	360.146	762.604	179.592	561.375	12.6287	32.4274	4.7074	22.528	peg.1327
1338641	1338778	138	-	6298	6362	1208	45637.7	46101.4	8753.62	422.431	425.641	377.092	424.036	14.8127	18.0991	9.88422	16.4559	peg.1327	hypothetical protein
1338823	1340244	1422	+	29705	29554	6523	20889.6	20783.4	4587.2	193.358	191.887	197.609	192.623	6.78019	8.15939	5.17967	7.46979	peg.1328	Cytochrome c oxidase subunit CcoN (EC 1.9.3.1)
1340255	1340932	678	+	13363	10666	2024	19709.4	15731.6	2985.25	182.434	145.245	128.6	163.84	6.39714	6.17608	3.37082	6.28661	peg.1329	Cytochrome c oxidase subunit CcoO (EC 1.9.3.1)
1340925	1341134	210	+	6512	5210	844	31009.5	24809.5	4019.05	287.03	229.059	173.134	258.045	10.0648	9.74002	4.53814	9.90243	peg.1330	hypothetical protein
1341127	1342059	933	+	10009	8763	1415	10727.8	9392.28	1516.61	99.2982	86.7161	65.3332	93.0072	3.48194	3.68733	1.71249	3.58464	peg.1331	Cytochrome c oxidase subunit CcoP (EC 1.9.3.1)
1342099	1342218	120	+	1495	1225	190	12458.3	10208.3	1583.33	115.317	94.2505	68.2074	104.784	4.04363	4.00771	1.78783	4.02567	peg.1332	hypothetical protein
1342268	1342569	302	+	5800	11779	560	19205.3	39003.3	1854.3	177.768	360.106	79.8804	268.937	6.23351	15.3124	2.0938	10.7729	peg.1333
1342619	1343122	504	+	7473	6905	1288	14827.4	13700.4	2555.56	137.245	126.492	110.089	131.868	4.81256	5.37866	2.88562	5.09561	peg.1333	Type cbb3 cytochrome oxidase biogenesis protein CcoH
1343148	1345610	2463	+	15301	14184	2466	6212.34	5758.83	1001.22	57.5027	53.1696	43.1308	55.3361	2.01636	2.26087	1.13053	2.13861	peg.1334	Type cbb3 cytochrome oxidase biogenesis protein CcoI; Copper-translocating P-type ATPase (EC 3.6.3.4)
1345614	1345823	210	+	2587	2270	454	12319	10809.5	2161.9	114.028	99.8011	93.1313	106.914	3.99843	4.24373	2.44113	4.12108	peg.1335	Type cbb3 cytochrome oxidase biogenesis protein CcoS, involved in heme b insertion
1345852	1346979	1128	+	8838	9412	1169	7835.11	8343.97	1036.35	72.5233	77.0374	44.6442	74.7803	2.54306	3.27577	1.1702	2.90942	peg.1336	putative leucine/isoleucine/valine-binding protein precursor
1347004	1350363	3360	+	16985	14445	1860	5055.06	4299.11	553.571	46.7906	39.6924	23.847	43.2415	1.64073	1.68779	0.625069	1.66426	peg.1337	diguanylate cyclase/phosphodiesterase (GGDEF & EAL domains) with PAS/PAC sensor(s)
1350342	1350968	627	-	2383	1854	272	3800.64	2956.94	433.812	35.1794	27.3005	18.6879	31.24	1.23358	1.16087	0.489842	1.19723	peg.1338	hypothetical protein
1350983	1351426	444	-	1608	1350	296	3621.62	3040.54	666.667	33.5224	28.0724	28.7189	30.7974	1.17548	1.19369	0.752772	1.18459	peg.1339	D-tyrosyl-tRNA(Tyr) deacylase (EC 3.6.1.n1)
1351423	1352415	993	-	3258	2926	712	3280.97	2946.63	717.019	30.3693	27.2053	30.888	28.7873	1.06491	1.15682	0.809627	1.11087	peg.1340	Proline iminopeptidase (EC 3.4.11.5)
1352529	1353692	1164	+	7580	7676	1247	6512.03	6594.5	1071.31	60.2766	60.8851	46.1501	60.5808	2.11363	2.58895	1.20967	2.35129	peg.1341	Succinyl-CoA ligase [ADP-forming] beta chain (EC 6.2.1.5)
1353700	1354572	873	+	6996	5940	1337	8013.75	6804.12	1531.5	74.1768	62.8204	65.9745	68.4986	2.60104	2.67124	1.72931	2.63614	peg.1342	Succinyl-CoA ligase [ADP-forming] alpha chain (EC 6.2.1.5)
1354572	1356215	1644	+	14593	12462	2499	8876.52	7580.29	1520.07	82.1628	69.9866	65.4823	76.0747	2.88108	2.97596	1.7164	2.92852	peg.1343	NAD synthetase (EC 6.3.1.5) / Glutamine amidotransferase chain of NAD synthetase
1356224	1356562	339	+	6755	6430	1881	19926.3	18967.6	5548.67	184.441	175.122	239.028	179.781	6.46752	7.44651	6.26532	6.95701	peg.1344	Nitrogen regulatory protein P-II
1356584	1357366	783	-	12069	11029	1901	15413.8	14085.6	2427.84	142.673	130.048	104.587	136.36	5.0029	5.52988	2.74142	5.26639	peg.1345	Probable component of the lipoprotein assembly complex (forms a complex with YaeT, YfgL, and NlpB)
1357416	1357787	372	+	2967	3314	436	7975.81	8908.6	1172.04	73.8256	82.2504	50.4897	78.038	2.58873	3.49744	1.32342	3.04309	peg.1346
1357837	1359000	1164	+	12988	10509	1885	11158.1	9028.35	1619.42	103.281	83.356	69.7618	93.3187	3.62161	3.54446	1.82858	3.58303	peg.1346	ErfK/YbiS/YcfS/YnhG family protein
1359088	1359387	300	-	129567	114736	27678	431890	382453	92260	3997.66	3531.08	3974.41	3764.37	140.18	150.148	104.176	145.164	peg.1347	lipoprotein, putative
1359437	1359563	127	+	558	600	91	4393.7	4724.41	716.535	40.6689	43.6191	30.8672	42.144	1.42608	1.85476	0.809081	1.64042	peg.1348
1359613	1360407	795	+	16005	13762	1467	20132.1	17310.7	1845.28	186.346	159.824	79.4918	173.085	6.53432	6.79604	2.08361	6.66518	peg.1348	Inositol-1-monophosphatase (EC 3.1.3.25)
1360472	1362304	1833	+	43315	36379	3888	23630.7	19846.7	2121.11	218.73	183.239	91.3741	200.984	7.66987	7.79165	2.39507	7.73076	peg.1349	GTP-binding protein TypA/BipA
1362416	1362634	219	+	1894	1608	329	8648.4	7342.47	1502.28	80.0513	67.7908	64.7159	73.921	2.80703	2.88259	1.69631	2.84481	peg.1350	hypothetical protein
1362634	1364229	1596	+	6597	6533	1237	4133.46	4093.36	775.063	38.2601	37.7927	33.3884	38.0264	1.34161	1.60702	0.875168	1.47431	peg.1351	Two-component sensor PilS
1364226	1365581	1356	+	8919	8497	1539	6577.43	6266.22	1134.96	60.882	57.8542	48.892	59.3681	2.13485	2.46007	1.28154	2.29746	peg.1352	Type IV fimbriae expression regulatory protein PilR
1365596	1366504	909	-	5148	5468	1612	5663.37	6015.4	1773.38	52.4212	55.5384	76.3942	53.9798	1.83817	2.3616	2.00242	2.09989	peg.1353	Folate-dependent protein for Fe/S cluster synthesis/repair in oxidative stress
1366575	1367018	444	+	1205	1112	246	2713.96	2504.5	554.054	25.121	23.1233	23.8677	24.1222	0.880878	0.983248	0.625614	0.932063	peg.1354	hypothetical protein
1366993	1368594	1602	-	7364	7064	1557	4596.75	4409.49	971.91	42.5485	40.7115	41.8683	41.63	1.49198	1.73113	1.09744	1.61155	peg.1355	L-aspartate oxidase (EC 1.4.3.16)
1368723	1369298	576	+	7098	7717	1738	12322.9	13397.6	3017.36	114.063	123.696	129.983	118.88	3.99968	5.25978	3.40708	4.62973	peg.1356	RNA polymerase sigma factor RpoE
1369301	1369870	570	+	7092	8428	2422	12442.1	14786	4249.12	115.167	136.514	183.045	125.84	4.03837	5.80485	4.79793	4.92161	peg.1357	Sigma factor RpoE negative regulatory protein RseA
1369874	1370854	981	+	8317	9714	1951	8478.08	9902.14	1988.79	78.4748	91.4235	85.6737	84.9491	2.75175	3.8875	2.24565	3.31963	peg.1358	Sigma factor RpoE negative regulatory protein RseB precursor
1370851	1371273	423	+	3357	3949	549	7936.17	9335.7	1297.87	73.4587	86.1937	55.9102	79.8262	2.57586	3.66512	1.4655	3.12049	peg.1359	Sigma factor RpoE regulatory protein RseC
1371273	1372700	1428	+	13670	15544	2604	9572.83	10885.2	1823.53	88.608	100.499	78.5547	94.5537	3.10708	4.27342	2.05905	3.69025	peg.1360	Serine protease precursor MucD/AlgY associated with sigma factor RpoE
1372670	1372795	126	-	990	1105	179	7857.14	8769.84	1420.63	72.7272	80.9693	61.1986	76.8483	2.55021	3.44297	1.60412	2.99659	peg.1361	hypothetical protein
1372878	1373582	705	+	838	848	1396	1188.65	1202.84	1980.14	11.0024	11.1054	85.3013	11.0539	0.385804	0.472224	2.23589	0.429014	peg.1362	Copper-sensing two-component system response regulator CpxR
1373579	1374922	1344	+	1802	1805	1247	1340.77	1343.01	927.827	12.4105	12.3996	39.9693	12.405	0.435178	0.527253	1.04766	0.481216	peg.1363	Signal transduction histidine kinase
1374972	1375044	73	+	28	35	10	383.562	479.452	136.986	3.55032	4.42664	5.90115	3.98848	0.124494	0.188229	0.154679	0.156361	peg.1364
1375094	1377040	1947	+	2594	2700	1276	1332.31	1386.75	655.367	12.3321	12.8034	28.2322	12.5678	0.43243	0.544426	0.740013	0.488428	peg.1364	putative IRON-REGULATED OUTER MEMBRANE PROTEIN
1377111	1378478	1368	-	2789	2584	425	2038.74	1888.89	310.673	18.871	17.4395	13.3833	18.1553	0.66172	0.741562	0.350798	0.701641	peg.1365	Multi antimicrobial extrusion protein (Na(+)/drug antiporter), MATE family of MDR efflux pumps
1378528	1378694	167	+	114	68	19	682.635	407.186	113.772	6.3186	3.75942	4.90113	5.03901	0.221565	0.159858	0.128467	0.190711	peg.1366
1378744	1380540	1797	+	16762	13159	1675	9327.77	7322.76	932.109	86.3396	67.6088	40.1537	76.9742	3.02754	2.87486	1.0525	2.9512	peg.1366	Translation elongation factor LepA
1380554	1381315	762	+	3459	2123	770	4539.37	2786.09	1010.5	42.0173	25.7231	43.5306	33.8702	1.47336	1.0938	1.14101	1.28358	peg.1367	Signal peptidase I (EC 3.4.21.89)
1381437	1381823	387	+	1954	1154	459	5049.1	2981.91	1186.05	46.7354	27.5311	51.0929	37.1333	1.6388	1.17067	1.33923	1.40474	peg.1368	hypothetical protein
1381820	1382503	684	+	3585	2125	664	5241.23	3106.73	970.76	48.5138	28.6835	41.8188	38.5986	1.70116	1.21967	1.09614	1.46042	peg.1369	Ribonuclease III (EC 3.1.26.3)
1382500	1383405	906	+	5568	2789	921	6145.7	3078.37	1016.56	56.8858	28.4216	43.7916	42.6537	1.99472	1.20854	1.14785	1.60163	peg.1370	GTP-binding protein Era
1383418	1384137	720	+	4240	2490	616	5888.89	3458.33	855.556	54.5087	31.9298	36.8559	43.2192	1.91137	1.35771	0.966057	1.63454	peg.1371	DNA recombination and repair protein RecO
1384150	1384881	732	+	5229	3849	749	7143.44	5258.2	1023.22	66.1211	48.5473	44.0788	57.3342	2.31857	2.06432	1.15538	2.19145	peg.1372	Pyridoxine 5'-phosphate synthase (EC 2.6.99.2)
1384878	1385258	381	+	2552	1952	418	6698.16	5123.36	1097.11	61.9995	47.3024	47.2618	54.651	2.17404	2.01139	1.23881	2.09271	peg.1373	Holo-[acyl-carrier protein] synthase (EC 2.7.8.7)
1385260	1386147	888	+	5126	3236	769	5772.52	3644.14	865.991	53.4316	33.6453	37.3055	43.5384	1.8736	1.43066	0.97784	1.65213	peg.1374	Cysteine synthase (EC 2.5.1.47)
1386189	1388204	2016	+	6760	5260	1246	3353.17	2609.13	618.056	31.0376	24.0893	26.6248	27.5635	1.08835	1.02432	0.697882	1.05634	peg.1375	FIG00856785: hypothetical protein
1388216	1388815	600	+	4621	4676	1189	7701.67	7793.33	1981.67	71.2881	71.9535	85.367	71.6208	2.49975	3.0596	2.23761	2.77967	peg.1376	FIG00856690: hypothetical protein
1388897	1390225	1329	+	5069	3454	718	3814.15	2598.95	540.256	35.3045	23.9953	23.2733	29.6499	1.23797	1.02033	0.610034	1.12915	peg.1377	RNA methyltransferase, TrmA family
1390275	1390415	141	+	290	198	43	2056.74	1404.26	304.965	19.0376	12.9651	13.1374	16.0013	0.667561	0.551299	0.344353	0.60943	peg.1378	include a cyclic di-GMP riboswitch class I
1390465	1391052	588	+	75055	36646	13743	127645	62323.1	23372.4	1181.5	575.411	1006.85	878.457	41.4299	24.4675	26.3912	32.9487	peg.1378	hypothetical protein
1391135	1392277	1143	+	6174	5041	830	5401.57	4410.32	726.159	49.998	40.7192	31.2818	45.3586	1.7532	1.73146	0.819948	1.74233	peg.1379	DNA alkylation repair enzyme
1392326	1394716	2391	-	50390	52007	10034	21074.9	21751.2	4196.57	195.073	200.822	180.781	197.947	6.84032	8.53932	4.73859	7.68982	peg.1380	Phosphoenolpyruvate synthase (EC 2.7.9.2)
1394722	1395612	891	-	26852	28319	4300	30136.9	31783.4	4826.04	278.953	293.446	207.898	286.2	9.78162	12.4779	5.44936	11.1298	peg.1381	FIG137360: hypothetical protein
1395662	1396460	799	+	5833	10691	1983	7300.38	13380.5	2481.85	67.5737	123.538	106.914	95.5558	2.3695	5.25307	2.8024	3.81128	peg.1382
1396510	1396635	126	+	802	847	148	6365.08	6722.22	1174.6	58.9164	62.0643	50.6	60.4903	2.06593	2.63909	1.32631	2.35251	peg.1382	hypothetical protein
1396640	1396756	117	-	744	856	175	6358.97	7316.24	1495.73	58.8599	67.5486	64.4335	63.2043	2.06395	2.8723	1.68891	2.46812	peg.1383
1396713	1397558	846	-	4942	5830	1177	5841.61	6891.25	1391.25	54.0711	63.6249	59.9329	58.848	1.89603	2.70545	1.57094	2.30074	peg.1384	UTP--glucose-1-phosphate uridylyltransferase (EC 2.7.7.9)
1397608	1397831	224	+	404	493	75	1803.57	2200.89	334.821	16.6942	20.3202	14.4236	18.5072	0.58539	0.864053	0.378066	0.724721	peg.1385
1397881	1398246	366	+	1800	2281	440	4918.03	6232.24	1202.19	45.5223	57.5404	51.7882	51.5313	1.59626	2.44673	1.35746	2.02149	peg.1385	hypothetical protein
1398296	1398544	249	+	1034	1221	153	4152.61	4903.61	614.458	38.4374	45.2736	26.4698	41.8555	1.34782	1.92512	0.69382	1.63647	peg.1386
1398594	1399634	1041	+	6289	7990	1426	6041.31	7675.31	1369.84	55.9195	70.8638	59.0103	63.3917	1.96084	3.01326	1.54676	2.48705	peg.1386	Serine/threonine protein kinase related protein
1399756	1399884	129	-	1393	1890	220	10798.4	14651.2	1705.43	99.9526	135.27	73.467	117.611	3.50488	5.75193	1.92569	4.6284	peg.1387	hypothetical protein
1399934	1400211	278	-	3816	4737	598	13726.6	17039.6	2151.08	127.056	157.321	92.665	142.189	4.45528	6.68959	2.42891	5.57244	peg.1388
1400261	1401118	858	-	6883	6869	1826	8022.14	8005.83	2128.21	74.2545	73.9154	91.6796	74.085	2.60377	3.14302	2.40308	2.8734	peg.1388	UTP--glucose-1-phosphate uridylyltransferase (EC 2.7.7.9)
1401168	1401317	150	+	58865	57519	8738	392433	383460	58253.3	3632.44	3540.37	2509.46	3586.41	127.373	150.543	65.7772	138.958	peg.1389
1401367	1402347	981	+	9726	9776	2436	9914.37	9965.34	2483.18	91.7694	92.007	106.971	91.8882	3.21793	3.91231	2.8039	3.56512	peg.1389	UDP-glucose 4-epimerase (EC 5.1.3.2)
1402363	1403763	1401	+	9183	9121	2054	6554.6	6510.35	1466.1	60.6707	60.1081	63.157	60.3894	2.12745	2.55591	1.65545	2.34168	peg.1390	Mannose-1-phosphate guanylyltransferase (GDP) (EC 2.7.7.22)
1403791	1405194	1404	+	12696	13061	1575	9042.74	9302.71	1121.79	83.7013	85.8891	48.3251	84.7952	2.93502	3.65217	1.26668	3.2936	peg.1391	Capsular polysaccharide synthesis enzyme CpsA, sugar transferase, undecaprenyl-phosphate glucose phosphotransferase
1405307	1405391	85	+	570770	552455	79645	5707700	5524550	796450	52831.6	51006.5	34309.8	51919	1852.56	2168.89	899.317	2010.73		cyclic di-GMP riboswitch class I			Selon tile
1405423	1405947	525	+	1415116	1332757	197592	2.69546e+06	2.53858e+06	376366	24949.7	23438	16213.2	24193.8	874.872	996.628	424.976	935.75	peg.1392	hypothetical protein
1406228	1406313	86	+	2430	2635	264	24300	26350	2640	224.926	243.282	113.727	234.104	7.88711	10.3448	2.98098	9.11595		cyclic di-GMP riboswitch class I
1406345	1406875	531	+	10234	11153	1727	19273.1	21003.8	3252.35	178.395	193.921	140.106	186.158	6.25551	8.24591	3.67242	7.25071	peg.1393	hypothetical protein
1406925	1407235	311	+	7219	4343	1779	23212.2	13964.6	5720.26	214.857	128.931	246.419	171.894	7.53405	5.4824	6.45907	6.50823	peg.1394	Include a cyclic di-GMP riboswitch class I
1407285	1407809	525	+	63240	28829	15121	120457	54912.4	28801.9	1114.97	506.989	1240.74	810.982	39.0971	21.5582	32.5219	30.3276	peg.1394	hypothetical protein
1407859	1408319	461	+	5565	3568	1349	12071.6	7739.7	2926.25	111.737	71.4583	126.058	91.5976	3.91811	3.03854	3.30419	3.47832	peg.1395
1408369	1408920	552	+	10056	10753	3597	18217.4	19480.1	6516.3	168.624	179.854	280.712	174.239	5.91287	7.64772	7.35793	6.78029	peg.1395	Periplasmic protein involved in polysaccharide export
1408959	1410143	1185	+	15920	15357	2783	13434.6	12959.5	2348.52	124.353	119.651	101.171	122.002	4.3605	5.08779	2.65185	4.72415	peg.1396	hypothetical protein
1410159	1411919	1761	+	13362	12192	2181	7587.73	6923.34	1238.5	70.2335	63.9211	53.3526	67.0773	2.46277	2.71805	1.39846	2.59041	peg.1397	exopolysaccharide transport protein, putative
1411954	1412790	837	+	7219	6290	1018	8624.85	7514.93	1216.25	79.8333	69.3831	52.394	74.6082	2.79939	2.9503	1.37334	2.87485	peg.1398	Protein-tyrosine kinase (EC 2.7.1.112)
1412863	1413684	822	+	6858	5717	606	8343.07	6954.99	737.226	77.225	64.2133	31.7585	70.7192	2.70793	2.73047	0.832444	2.7192	peg.1399	General secretion pathway protein A
1413734	1413990	257	+	880	774	182	3424.12	3011.67	708.171	31.6944	27.8059	30.5069	29.7501	1.11138	1.18236	0.799637	1.14687	peg.1400
1414040	1415932	1893	+	21170	21873	8731	11183.3	11554.7	4612.26	103.515	106.681	198.688	105.098	3.6298	4.53627	5.20796	4.08303	peg.1400	hypothetical protein
1415982	1416186	205	+	877	793	86	4278.05	3868.29	419.512	39.5985	35.7148	18.0719	37.6566	1.38854	1.51866	0.473695	1.4536	peg.1401
1416236	1417141	906	+	10465	11524	2518	11550.8	12719.6	2779.25	106.916	117.437	119.726	112.176	3.74906	4.99363	3.13821	4.37135	peg.1401	Glycosyl transferase, family 8 domain																		80.8/88.1% Id/sim
1417254	1418156	903	-	13150	12168	1877	14562.6	13475.1	2078.63	134.794	124.411	89.5439	129.603	4.72661	5.29021	2.3471	5.00841	peg.1402	Glycosyltransferase (EC 2.4.1.-)																		85.1/91.4%
1418159	1419526	1368	-	14928	14830	2360	10912.3	10840.6	1725.15	101.006	100.088	74.3165	100.547	3.54183	4.25595	1.94796	3.89889	peg.1403	Polysaccharide biosynthesis protein																		84.2/89.8%
1419570	1420724	1155	+	14983	15062	1943	12972.3	13040.7	1682.25	120.074	120.401	72.4686	120.237	4.21045	5.11967	1.89953	4.66506	peg.1404	Glycosyl transferase, group 1
1420721	1421632	912	+	10779	11481	1905	11819.1	12588.8	2088.82	109.4	116.229	89.9828	112.814	3.83615	4.94227	2.3586	4.38921	peg.1405	UDP-glucose 4-epimerase (EC 5.1.3.2)
1421654	1423027	1374	+	7894	7528	857	5745.27	5478.89	623.726	53.1793	50.585	26.8691	51.8822	1.86476	2.15097	0.704285	2.00786	peg.1406	membrane protein
1423143	1424219	1077	+	6997	6068	711	6496.75	5634.17	660.167	60.1352	52.0186	28.4389	56.0769	2.10867	2.21193	0.745433	2.1603	peg.1407	hypothetical protein
1424216	1425196	981	+	6960	6231	788	7094.8	6351.68	803.262	65.6709	58.6432	34.6032	62.157	2.30278	2.49362	0.907009	2.3982	peg.1408	dTDP-Rha:A-D-GlcNAc-diphosphoryl polyprenol, A-3-L-rhamnosyl transferase WbbL
1425177	1426055	879	+	4026	3547	443	4580.2	4035.27	503.982	42.3953	37.2564	21.7107	39.8258	1.48661	1.58421	0.569075	1.53541	peg.1409	Sulfotransferase
1426052	1426582	531	+	1510	1353	196	2843.69	2548.02	369.115	26.3218	23.5251	15.9009	24.9234	0.922984	1.00033	0.416789	0.961659	peg.1410	Serine acetyltransferase (EC 2.3.1.30)
1426579	1427574	996	+	5465	4833	663	5486.95	4852.41	665.663	50.7883	44.8008	28.6757	47.7945	1.78091	1.90502	0.751638	1.84296	peg.1411	Glycosyl transferase, group 2 family protein
1427581	1428807	1227	-	10126	10941	2513	8252.65	8916.87	2048.08	76.3881	82.3268	88.2281	79.3575	2.67858	3.50069	2.31261	3.08964	peg.1412	Conserved membrane protein
1428893	1430323	1431	+	13729	13228	2478	9593.99	9243.89	1731.66	88.8038	85.346	74.5969	87.0749	3.11395	3.62907	1.95531	3.37151	peg.1413	putative membrane protein
1430320	1430679	360	+	6689	6036	969	18580.6	16766.7	2691.67	171.985	154.802	115.953	163.393	6.03074	6.58246	3.03932	6.3066	peg.1414	Permease of the drug/metabolite transporter (DMT) superfamily
1430765	1431637	873	+	5883	5695	1229	6738.83	6523.48	1407.79	62.3759	60.2293	60.6453	61.3026	2.18724	2.56107	1.58962	2.37415	peg.1415	Glycosyltransferase
1431685	1432890	1206	+	3527	3516	738	2924.54	2915.42	611.94	27.0701	26.9172	26.3614	26.9937	0.949227	1.14457	0.690977	1.0469	peg.1416	Glycosyl transferase, group 1 family protein
1432904	1434841	1938	+	5839	5608	891	3012.9	2893.7	459.752	27.888	26.7167	19.8054	27.3023	0.977905	1.13604	0.519133	1.05697	peg.1417	Asparagine synthetase [glutamine-hydrolyzing] (EC 6.3.5.4)
1434891	1435243	353	+	2061	1930	418	5838.53	5467.42	1184.14	54.0425	50.4791	51.0106	52.2608	1.89503	2.14647	1.33708	2.02075	peg.1418
1435293	1436417	1125	+	10102	12366	3491	8979.56	10992	3103.11	83.1165	101.486	133.677	92.3012	2.91452	4.31537	3.5039	3.61494	peg.1418	Capsule polysaccharide export protein
1436436	1437776	1341	+	7626	7688	1577	5686.8	5733.04	1175.99	52.6381	52.9314	50.6596	52.7848	1.84578	2.25074	1.32788	2.04826	peg.1419	Non-specific protein-tyrosine kinase( EC:2.7.10.2 )
1437773	1438417	645	+	5314	5202	954	8238.76	8065.12	1479.07	76.2596	74.4628	63.7159	75.3612	2.67408	3.1663	1.6701	2.92019	peg.1420	Tyrosine-protein kinase EpsD (EC 2.7.10.2)
1438467	1438618	152	+	1190	1181	265	7828.95	7769.74	1743.42	72.4663	71.7356	75.1037	72.101	2.54106	3.05034	1.9686	2.7957	peg.1421
1438668	1440176	1509	+	5831	5310	690	3864.15	3518.89	457.256	35.7673	32.4888	19.6979	34.1281	1.2542	1.38149	0.516314	1.31784	peg.1421	Membrane protein of EXOQ family, involved in exopolysaccharide production
1440180	1441607	1428	+	3613	3673	440	2530.11	2572.13	308.123	23.4192	23.7477	13.2734	23.5835	0.821205	1.0098	0.34792	0.915501	peg.1422	Membrane protein involved in the export of O-antigen, teichoic acid lipoteichoic acids
1441615	1442712	1098	+	4584	4433	796	4174.86	4037.34	724.954	38.6433	37.2756	31.2299	37.9595	1.35505	1.58503	0.818588	1.47004	peg.1423	Glycosyltransferase
1442762	1443043	282	+	1171	988	161	4152.48	3503.55	570.922	38.4362	32.3472	24.5944	35.3917	1.34778	1.37546	0.644661	1.36162	peg.1424
1443093	1443290	198	+	1209	1137	162	6106.06	5742.42	818.182	56.5189	53.0181	35.2459	54.7685	1.98186	2.25443	0.923856	2.11814	peg.1424	hypothetical protein
1443287	1443865	579	+	2732	2536	376	4718.48	4379.97	649.396	43.6752	40.4389	27.9749	42.057	1.53149	1.71954	0.73327	1.62551	peg.1425	Serine acetyltransferase (EC 2.3.1.30)
1443865	1444812	948	+	6326	6450	995	6673	6803.8	1049.58	61.7665	62.8174	45.2141	62.292	2.16587	2.67112	1.18514	2.41849	peg.1426	Glycosyl transferase, group 2 family protein
1444869	1445972	1104	+	6045	6170	1106	5475.54	5588.77	1001.81	50.6827	51.5994	43.1564	51.1411	1.77721	2.1941	1.1312	1.98566	peg.1427	Glycosyltransferase (EC 2.4.1.-)
1445976	1446812	837	+	4025	4213	725	4808.84	5033.45	866.189	44.5116	46.4724	37.314	45.492	1.56082	1.97609	0.978063	1.76846	peg.1428	hypothetical protein
1446845	1448416	1572	+	6445	6796	1523	4099.87	4323.16	968.83	37.9492	39.9144	41.7356	38.9318	1.33071	1.69724	1.09396	1.51397	peg.1429	Alpha-N-arabinofuranosidase 2 (EC 3.2.1.55)
1448467	1449633	1167	+	7601	7729	1724	6513.28	6622.96	1477.29	60.2882	61.1478	63.6393	60.718	2.11403	2.60012	1.6681	2.35708	peg.1430	Alpha-D-GlcNAc alpha-1,2-L-rhamnosyltransferase (EC 2.4.1.-)
1449733	1449858	126	-	1459	1354	189	11579.4	10746	1500	107.181	99.2149	64.6176	103.198	3.75834	4.2188	1.69374	3.98857	peg.1431	hypothetical protein
1449908	1450043	136	+	834	792	120	6132.35	5823.53	882.353	56.7623	53.7669	38.0103	55.2646	1.99039	2.28627	0.996315	2.13833	peg.1432
1450093	1451196	1104	+	6485	6212	965	5874.09	5626.81	874.094	54.3718	51.9507	37.6546	53.1612	1.90657	2.20904	0.98699	2.05781	peg.1432	N-acetylmannosaminyltransferase (EC 2.4.1.187)
1451251	1452762	1512	+	9077	9360	2307	6003.31	6190.48	1525.79	55.5678	57.1548	65.7287	56.3613	1.94851	2.43033	1.72286	2.18942	peg.1433	Eight transmembrane protein EpsH / EpsI protein
1452779	1455160	2382	+	22592	21050	4365	9484.47	8837.11	1832.49	87.7901	81.5904	78.9408	84.6902	3.0784	3.46938	2.06917	3.27389	peg.1434	TPR domain protein
1455233	1455760	528	-	1798	1433	1251	3405.3	2714.02	2369.32	31.5201	25.0577	102.066	28.2889	1.10527	1.0655	2.67533	1.08538	peg.1435	Cytochrome B561
1455891	1456832	942	-	2686	2840	597	2851.38	3014.86	633.758	26.3929	27.8353	27.3013	27.1141	0.92548	1.18361	0.715612	1.05455	peg.1436	RuBisCO operon transcriptional regulator CbbR
1456951	1458366	1416	+	32626	27448	1159	23041	19384.2	818.503	213.272	178.968	35.2598	196.12	7.47847	7.61007	0.924218	7.54427	peg.1437	Pyruvate carboxylase subunit A (EC 6.4.1.1)
1458390	1460180	1791	+	6932	3889	838	3870.46	2171.41	467.895	35.8258	20.048	20.1562	27.9369	1.25625	0.852479	0.528327	1.05436	peg.1438	Pyruvate carboxylase subunit B (biotin-containing) (EC 6.4.1.1)
1460292	1461383	1092	-	5187	4481	880	4750	4103.48	805.861	43.9669	37.8862	34.7152	40.9266	1.54172	1.61099	0.909944	1.57636	peg.1439	Acyltransferase
1461433	1461671	239	-	419	306	34	1753.14	1280.33	142.259	16.2274	11.8209	6.1283	14.0242	0.569021	0.502649	0.160633	0.535835	peg.1440
1461721	1461849	129	-	418	471	62	3240.31	3651.16	480.62	29.9929	33.7101	20.7043	31.8515	1.05172	1.43342	0.542696	1.24257	peg.1440	hypothetical protein
1461899	1462122	224	+	341	311	41	1522.32	1388.39	183.036	14.0909	12.8186	7.88488	13.4548	0.494104	0.545072	0.206676	0.519588	peg.1441
1462172	1463347	1176	+	3313	3537	747	2817.18	3007.65	635.204	26.0763	27.7688	27.3636	26.9225	0.914379	1.18078	0.717245	1.04758	peg.1441	Cystathionine gamma-lyase (EC 4.4.1.1)
1463397	1463544	148	+	262	257	26	1770.27	1736.49	175.676	16.386	16.0325	7.56782	16.2092	0.574581	0.68173	0.198365	0.628156	peg.1442
1463594	1463893	300	+	2255	2574	315	7516.67	8580	1050	69.5757	79.2166	45.2323	74.3961	2.4397	3.36844	1.18562	2.90407	peg.1442	hypothetical protein
1463890	1464555	666	-	2009	2190	302	3016.52	3288.29	453.453	27.9215	30.3598	19.534	29.1406	0.979079	1.29096	0.51202	1.13502	peg.1443	hypothetical protein
1464623	1465450	828	-	841	856	246	1015.7	1033.82	297.101	9.40152	9.54492	12.7986	9.47322	0.329669	0.405868	0.335474	0.367768	peg.1444	Phosphate transport ATP-binding protein PstB (TC 3.A.1.7.1)
1465465	1466364	900	-	276	337	140	306.667	374.444	155.556	2.83857	3.45713	6.70108	3.14785	0.0995356	0.147004	0.175647	0.12327	peg.1445	Phosphate transport system permease protein PstA (TC 3.A.1.7.1)
1466361	1467338	978	-	414	441	262	423.313	450.92	267.894	3.91827	4.16321	11.5404	4.04074	0.137396	0.177028	0.302494	0.157212	peg.1446	Phosphate transport system permease protein PstC (TC 3.A.1.7.1)
1467469	1468527	1059	-	1082	1207	971	1021.72	1139.75	916.903	9.45723	10.523	39.4987	9.99012	0.331622	0.447458	1.03533	0.38954	peg.1447	Phosphate ABC transporter, periplasmic phosphate-binding protein PstS (TC 3.A.1.7.1)
1468577	1468790	214	-	501	494	54	2341.12	2308.41	252.336	21.6699	21.3129	10.8702	21.4914	0.759864	0.906263	0.284928	0.833064	peg.1448
1468840	1470612	1773	-	9993	14834	946	5636.21	8366.61	533.559	52.1699	77.2464	22.9848	64.7081	1.82936	3.28466	0.602472	2.55701	peg.1448	Methanol dehydrogenase large subunit protein (EC 1.1.99.8)
1470662	1470886	225	-	640	627	44	2844.44	2786.67	195.556	26.3287	25.7285	8.42421	26.0286	0.923229	1.09402	0.220813	1.00863	rna.13
1470936	1471011	76	-	304	273	34	4000	3592.11	447.368	37.0248	33.1648	19.2719	35.0948	1.29829	1.41023	0.505149	1.35426	rna.13	tRNA-Asn-GTT
1471061	1471127	67	+	16	12	3	238.806	179.104	44.7761	2.21043	1.65362	1.92888	1.93203	0.0775099	0.070315	0.0505593	0.0739124	peg.1449
1471177	1471821	645	+	2339	2021	363	3626.36	3133.33	562.791	33.5663	28.9291	24.2441	31.2477	1.17702	1.23012	0.635479	1.20357	peg.1449	hypothetical protein
1471908	1473095	1188	-	18747	18622	3397	15780.3	15675.1	2859.43	146.066	144.723	123.179	145.394	5.12185	6.15391	3.22874	5.63788	peg.1450	Aspartate aminotransferase (EC 2.6.1.1)
1473168	1475180	2013	+	6432	9443	1933	3195.23	4691.01	960.258	29.5757	43.3107	41.3664	36.4432	1.03708	1.84165	1.08428	1.43937	peg.1451	Excinuclease ABC subunit B
1475280	1475356	77	+	5655	5216	424	73441.6	67740.3	5506.49	679.789	625.425	237.211	652.607	23.8371	26.5943	6.2177	25.2157	rna.14	tRNA-Val-GAC
1475436	1477361	1926	+	85810	74954	8797	44553.5	38916.9	4567.5	412.396	359.308	196.76	385.852	14.4608	15.2785	5.15742	14.8697	peg.1452	Threonyl-tRNA synthetase (EC 6.1.1.3)
1477471	1477884	414	+	112343	99697	12911	271360	240814	31186	2511.76	2223.36	1343.44	2367.56	88.076	94.5416	35.2139	91.3088	peg.1453	Translation initiation factor 3
1477917	1478114	198	+	39993	31764	5609	201985	160424	28328.3	1869.61	1481.15	1220.34	1675.38	65.5588	62.9812	31.9871	64.27	peg.1454	LSU ribosomal protein L35p
1478130	1478489	360	+	46145	37638	7138	128181	104550	19827.8	1186.46	965.279	854.148	1075.87	41.6039	41.0455	22.3887	41.3247	peg.1455	LSU ribosomal protein L20p
1478593	1479630	1038	+	16808	15950	2494	16192.7	15366.1	2402.7	149.883	141.87	103.504	145.877	5.2557	6.0326	2.71302	5.64415	peg.1456	Phenylalanyl-tRNA synthetase alpha chain (EC 6.1.1.20)
1479646	1482021	2376	+	28891	25232	4978	12159.5	10619.5	2095.12	112.551	98.0469	90.2543	105.299	3.94664	4.16914	2.36572	4.05789	peg.1457	Phenylalanyl-tRNA synthetase beta chain (EC 6.1.1.20)
1482054	1482350	297	+	16842	18373	4353	56707.1	61862	14656.6	524.892	571.153	631.381	548.022	18.4056	24.2865	16.5496	21.346	peg.1458	Integration host factor alpha subunit
1482334	1482696	363	+	14936	16900	3810	41146	46556.5	10495.9	380.855	429.842	452.145	405.349	13.3549	18.2777	11.8515	15.8163	peg.1459	Transcriptional regulator, MerR family
1482728	1482804	77	+	1938	2061	285	25168.8	26766.2	3701.3	232.968	247.125	159.446	240.046	8.16911	10.5082	4.17935	9.33866	rna.15	tRNA-Pro-GGG
1482883	1483929	1047	+	6371	6528	771	6085	6234.96	736.39	56.324	57.5655	31.7225	56.9447	1.97503	2.44779	0.8315	2.21141	peg.1460	Oxidoreductase, aldo/keto reductase family
1483979	1484037	59	+	133	193	76	2254.24	3271.19	1288.14	20.8657	30.2019	55.4908	25.5338	0.731664	1.28424	1.45451	1.00795	peg.1461
1484087	1486201	2115	+	13100	14855	2777	6193.85	7023.64	1313	57.3315	64.8472	56.562	61.0893	2.01036	2.75742	1.48259	2.38389	peg.1461	diguanylate cyclase/phosphodiesterase (GGDEF & EAL domains) with PAS/PAC sensor(s)
1486198	1486788	591	-	5376	6687	1519	9096.45	11314.7	2570.22	84.1985	104.465	110.721	94.3319	2.95246	4.44207	2.90218	3.69726	peg.1462	Putative regulatory protein associated with the ectoine operon
1486838	1487143	306	+	1293	1627	542	4225.49	5316.99	1771.24	39.112	49.0902	76.3022	44.1011	1.37148	2.08741	2.00001	1.72944	peg.1463
1487193	1487600	408	+	8465	10894	2872	20747.5	26701	7039.22	192.043	246.522	303.238	219.283	6.73409	10.4826	7.94838	8.60834	peg.1463	L-2,4-diaminobutyric acid acetyltransferase (EC 2.3.1.-)
1487645	1489006	1362	+	58042	62468	7263	42615.3	45864.9	5332.6	394.455	423.457	229.72	408.956	13.8318	18.0062	6.02134	15.919	peg.1464	Diaminobutyrate-pyruvate aminotransferase (EC 2.6.1.46)
1489087	1489491	405	+	20102	19133	1498	49634.6	47242	3698.77	459.427	436.171	159.337	447.799	16.11	18.5468	4.17649	17.3284	peg.1465	L-ectoine synthase (EC 4.2.1.-)
1489549	1490991	1443	+	35784	35340	2224	24798.3	24490.6	1541.23	229.538	226.115	66.3938	227.826	8.04886	9.61483	1.7403	8.83184	peg.1466	Aspartokinase (EC 2.7.2.4) associated with ectoine biosynthesis
1490976	1491884	909	+	24385	22129	1044	26826.2	24344.3	1148.51	248.308	224.764	49.4761	236.536	8.70704	9.55739	1.29685	9.13222	peg.1467	TPR repeat containing protein
1491909	1492445	537	-	9320	8148	365	17355.7	15173.2	679.702	160.648	140.089	29.2805	150.368	5.63318	5.95687	0.767491	5.79502	peg.1468	FIG026291: Hypothetical periplasmic protein
1492442	1492933	492	-	3080	3652	352	6260.16	7422.76	715.447	57.9453	68.5321	30.8203	63.2387	2.03188	2.91412	0.807852	2.473	peg.1469	FIG002994: Putative transcriptional regulator
1492983	1493228	246	+	840	991	206	3414.63	4028.46	837.398	31.6065	37.1935	36.0738	34.4	1.1083	1.58154	0.945555	1.34492	peg.1470
1493278	1494210	933	+	2864	3012	452	3069.67	3228.3	484.459	28.4134	29.8059	20.8697	29.1097	0.99633	1.2674	0.54703	1.13187	peg.1470	Fatty acid desaturase (EC 1.14.19.1); Delta-9 fatty acid desaturase (EC 1.14.19.1)
1494207	1495469	1263	+	3498	4062	616	2769.6	3216.15	487.728	25.6359	29.6938	21.0105	27.6648	0.898935	1.26263	0.550721	1.08079	peg.1471	COG2907: Amine oxidase, flavin-containing
1495459	1496247	789	+	1526	1666	362	1934.09	2111.53	458.809	17.9023	19.4952	19.7647	18.6988	0.627754	0.828971	0.518067	0.728362	peg.1472	Hypothetical protein COG3496
1496244	1497506	1263	+	2622	3551	952	2076.01	2811.56	753.761	19.2159	25.9583	32.4708	22.5871	0.673816	1.1038	0.851115	0.888806	peg.1473	S-adenosyl-L-methionine dependent methyltransferase, similar to cyclopropane-fatty-acyl-phospholipid synthase
1497499	1498041	543	+	1176	1269	299	2165.75	2337.02	550.645	20.0466	21.577	23.7209	20.8118	0.702942	0.917494	0.621764	0.810218	peg.1474	FIG024285: Hypothetical protein
1498028	1499823	1795	+	3661	4208	567	2039.55	2344.29	315.877	18.8785	21.6441	13.6075	20.2613	0.661984	0.920349	0.356675	0.791166	peg.1476	Cyclopropane-fatty-acyl-phospholipid synthase-like protein, clusters with FIG005069
1499828	1501129	1302	+	5096	5871	1045	3913.98	4509.22	802.611	36.2285	41.6322	34.5752	38.9304	1.27037	1.77028	0.906275	1.52033	peg.1477	two-component system sensor protein
1501142	1501840	699	-	2663	3441	1002	3809.73	4922.75	1433.48	35.2636	45.4502	61.7518	40.3569	1.23653	1.93263	1.61862	1.58458	peg.1478	Two-component system regulatory protein
1501890	1501975	86	+	143	161	77	1662.79	1872.09	895.349	15.3911	17.2845	38.5702	16.3378	0.539696	0.734968	1.01099	0.637332	peg.1479
1502025	1502219	195	+	970	1285	4214	4974.36	6589.74	21610.3	46.0436	60.8411	930.935	53.4424	1.61454	2.58708	24.4014	2.10081	peg.1479	hypothetical protein
1502269	1502445	177	+	722	663	386	4079.1	3745.76	2180.79	37.7569	34.5835	93.9449	36.1702	1.32396	1.47056	2.46246	1.39726	peg.1480
1502495	1502974	480	+	18243	20071	4291	38006.2	41814.6	8939.58	351.793	386.061	385.103	368.927	12.3358	16.4161	10.0942	14.3759	peg.1480	Bacterioferritin
1503024	1503378	355	-	11037	9396	1070	31090.1	26467.6	3014.08	287.776	244.367	129.842	266.072	10.091	10.391	3.40338	10.241	rna.16
1503428	1503512	85	-	2411	1942	250	28364.7	22847.1	2941.18	262.549	210.94	126.701	236.745	9.20641	8.96957	3.32105	9.08799	rna.16	tRNA-Leu-CAA
1503640	1504671	1032	+	11837	11390	1432	11470	11036.8	1387.6	106.168	101.9	59.7754	104.034	3.72284	4.33297	1.56682	4.0279	peg.1481	S-adenosylmethionine:tRNA ribosyltransferase-isomerase (EC 5.-.-.-)
1504721	1504937	217	+	2603	3638	271	11995.4	16765	1248.85	111.032	154.786	53.7983	132.909	3.89338	6.58179	1.41015	5.23758	peg.1482
1504987	1505730	744	+	5537	7666	2094	7442.2	10303.8	2814.52	68.8865	95.1315	121.245	82.009	2.41554	4.04517	3.17803	3.23035	peg.1482	tRNA:Cm32/Um32 methyltransferase
1505727	1506521	795	+	2347	4512	989	2952.2	5675.47	1244.03	27.3261	52.3999	53.5906	39.863	0.958204	2.22814	1.4047	1.59317	peg.1483	Serine acetyltransferase (EC 2.3.1.30)
1506572	1507021	450	+	7161	14231	8775	15913.3	31624.4	19500	147.297	291.979	840.028	219.638	5.16503	12.4155	22.0186	8.79027	peg.1484	Iron-sulfur cluster regulator IscR
1507040	1508182	1143	+	15958	29827	8000	13961.5	26095.4	6999.13	129.23	240.931	301.511	185.081	4.53152	10.2448	7.90311	7.38817	peg.1485	Cysteine desulfurase (EC 2.8.1.7)
1508187	1508519	333	+	8273	12211	2327	24843.8	36669.7	6987.99	229.959	338.56	301.031	284.26	8.06363	14.3962	7.89054	11.2299	peg.1486	Iron binding protein IscA for iron-sulfur cluster assembly
1508614	1509918	1305	+	5886	6185	1201	4510.34	4739.46	920.307	41.7486	43.758	39.6453	42.7533	1.46393	1.86067	1.03917	1.6623	peg.1487	Adenosylmethionine-8-amino-7-oxononanoate aminotransferase (EC 2.6.1.62)
1509955	1510104	150	+	855	823	243	5700	5486.67	1620	52.7603	50.6567	69.787	51.7085	1.85006	2.15402	1.82923	2.00204	peg.1488	Coenzyme PQQ synthesis protein A
1510154	1510232	79	+	179	210	21	2265.82	2658.23	265.823	20.9729	24.5426	11.4512	22.7578	0.735424	1.0436	0.300156	0.889511	peg.1489
1510282	1510848	567	+	42230	41204	24968	74479.7	72670.2	44035.3	689.399	670.942	1896.97	680.17	24.1741	28.5297	49.7228	26.3519	peg.1489	Alkyl hydroperoxide reductase protein C (EC 1.6.4.-)
1510988	1512565	1578	+	14291	12394	4471	9056.4	7854.25	2833.33	83.8278	72.5159	122.055	78.1718	2.93946	3.08351	3.19928	3.01149	peg.1490	Alkyl hydroperoxide reductase protein F (EC 1.6.4.-)
1512590	1513258	669	-	2906	2923	512	4343.8	4369.21	765.321	40.207	40.3396	32.9688	40.2733	1.40988	1.71532	0.864168	1.5626	peg.1491	Two-component response regulator
1513251	1514597	1347	-	2197	2763	478	1631.03	2051.22	354.863	15.0971	18.9383	15.2869	17.0177	0.529388	0.805294	0.400696	0.667341	peg.1492	Sensor histidine protein kinase UhpB, glucose-6-phosphate specific (EC 2.7.13.3)
1514647	1515021	375	+	384	488	95	1024	1301.33	253.333	9.47834	12.0148	10.9132	10.7466	0.332362	0.510893	0.286053	0.421628	peg.1493
1515071	1516090	1020	+	3043	3256	1226	2983.33	3192.16	1201.96	27.6143	29.4722	51.7785	28.5433	0.968308	1.25321	1.3572	1.11076	peg.1493	MoxR-like ATPases
1516103	1516987	885	+	2128	2186	720	2404.52	2470.06	813.559	22.2567	22.8053	35.0468	22.531	0.780441	0.969724	0.918636	0.875083	peg.1494	Uncharacterized conserved protein (some members contain a von Willebrand factor type A (vWA) domain)
1516999	1517838	840	+	1932	2217	552	2300	2639.29	657.143	21.2892	24.3677	28.3086	22.8285	0.746517	1.03616	0.742018	0.891339	peg.1495	MxaA protein
1517835	1518851	1017	+	2100	1923	425	2064.9	1890.86	417.896	19.1131	17.4577	18.0023	18.2854	0.670209	0.742334	0.47187	0.706272	peg.1496	FIG00808917: hypothetical protein
1518844	1519383	540	+	1367	1279	259	2531.48	2368.52	479.63	23.4319	21.8678	20.6617	22.6499	0.82165	0.929861	0.541577	0.875755	peg.1497	MxaK protein
1519380	1520318	939	+	1899	1901	321	2022.36	2024.49	341.853	18.7194	18.6915	14.7265	18.7055	0.656404	0.7948	0.386006	0.725602	peg.1498	Uncharacterized protein containing a von Willebrand factor type A (vWA) domain
1520368	1520563	196	+	485	457	93	2474.49	2331.63	474.49	22.9044	21.5273	20.4402	22.2158	0.803152	0.91538	0.535774	0.859266	peg.1499
1520613	1520738	126	+	465	589	94	3690.48	4674.6	746.032	34.1598	43.1592	32.1378	38.6595	1.19783	1.83521	0.842387	1.51652	peg.1499	hypothetical protein
1520775	1521260	486	+	2936	3198	577	6041.15	6580.25	1187.24	55.9181	60.7534	51.1445	58.3358	1.96079	2.58335	1.34058	2.27207	peg.1500	Glutamate synthase [NADPH] large chain (EC 1.4.1.13)
1521270	1522319	1050	+	7271	6306	903	6924.76	6005.71	860	64.0969	55.449	37.0474	59.7729	2.24759	2.35779	0.971075	2.30269	peg.1501	Beta N-acetyl-glucosaminidase (EC 3.2.1.52)
1522395	1525880	3486	+	13322	12376	1409	3821.57	3550.2	404.188	35.3732	32.7779	17.4118	34.0756	1.24038	1.39378	0.456392	1.31708	peg.1502	DNA polymerase III alpha subunit (EC 2.7.7.7)
1525961	1527064	1104	+	7207	7392	2061	6528.08	6695.65	1866.85	60.4252	61.8189	80.4208	61.1221	2.11884	2.62866	2.10796	2.37375	peg.1503	Twitching motility protein PilT
1527114	1527272	159	+	1701	1619	274	10698.1	10182.4	1723.27	99.0238	94.0109	74.2357	96.5174	3.47231	3.99752	1.94584	3.73492	peg.1504
1527322	1528278	957	+	11418	13234	2858	11931	13828.6	2986.42	110.436	127.676	128.65	119.056	3.87249	5.42901	3.37213	4.65075	peg.1504	Acetyl-coenzyme A carboxyl transferase alpha chain (EC 6.4.1.2)
1528365	1529627	1263	+	4942	4215	410	3912.91	3337.29	324.624	36.2186	30.8122	13.9843	33.5154	1.27002	1.31019	0.366551	1.29011	peg.1505	tRNA(Ile)-lysidine synthetase (EC 6.3.4.19)
1529733	1531370	1638	+	39901	31703	3543	24359.6	19354.7	2163	225.477	178.696	93.1787	202.087	7.90645	7.5985	2.44237	7.75248	peg.1506	CTP synthase (EC 6.3.4.2)
1531370	1532206	837	+	14449	10668	1516	17262.8	12745.5	1811.23	159.788	117.676	78.0249	138.732	5.60305	5.00379	2.04516	5.30342	peg.1507	2-Keto-3-deoxy-D-manno-octulosonate-8-phosphate synthase (EC 2.5.1.55)
1532267	1533547	1281	+	19235	15722	3007	15015.6	12273.2	2347.38	138.987	113.315	101.122	126.151	4.87366	4.81837	2.65057	4.84601	peg.1508	Enolase (EC 4.2.1.11)
1533558	1533845	288	+	3577	2793	456	12420.1	9697.92	1583.33	114.963	89.5379	68.2074	102.251	4.03124	3.80732	1.78783	3.91928	peg.1509	Cell division protein DivIC (FtsB), stabilizes FtsL against RasP cleavage
1533835	1534545	711	+	5454	4146	574	7670.89	5831.22	807.314	71.0032	53.8379	34.7778	62.4206	2.48976	2.28929	0.911584	2.38953	peg.1510	2-C-methyl-D-erythritol 4-phosphate cytidylyltransferase (EC 2.7.7.60)
1534542	1535024	483	+	3120	2419	305	6459.63	5008.28	631.47	59.7916	46.24	27.2027	53.0158	2.09662	1.96621	0.713029	2.03141	peg.1511	2-C-methyl-D-erythritol 2,4-cyclodiphosphate synthase (EC 4.6.1.12)
1535021	1536097	1077	+	7079	4948	482	6572.89	4594.24	447.539	60.8399	42.4173	19.2793	51.6286	2.13338	1.80366	0.505342	1.96852	peg.1512	tRNA pseudouridine 13 synthase (EC 4.2.1.-)
1536126	1536899	774	+	3996	3041	464	5162.79	3928.94	599.483	47.7878	36.2747	25.8248	42.0313	1.6757	1.54247	0.676911	1.60909	peg.1513	hypothetical protein
1536907	1538301	1395	+	6672	5653	1053	4782.8	4052.33	754.839	44.2705	37.4139	32.5172	40.8422	1.55236	1.59091	0.852332	1.57164	peg.1514	Siroheme synthase / Precorrin-2 oxidase (EC 1.3.1.76) / Sirohydrochlorin ferrochelatase (EC 4.99.1.4) / Uroporphyrinogen-III methyltransferase (EC 2.1.1.107)
1538444	1540789	2346	+	18112	56367	11165	7720.38	24026.9	4759.16	71.4613	221.833	205.017	146.647	2.50582	9.43275	5.37385	5.96928	peg.1515	Outer membrane receptor proteins, mostly Fe transport
1540838	1541686	849	-	3398	3293	569	4002.36	3878.68	670.2	37.0466	35.8107	28.8711	36.4286	1.29906	1.52274	0.756762	1.4109	peg.1516	Quinolinate phosphoribosyltransferase [decarboxylating] (EC 2.4.2.19)
1541814	1542323	510	+	1739	1792	385	3409.8	3513.73	754.902	31.5618	32.4412	32.5199	32.0015	1.10673	1.37946	0.852403	1.24309	peg.1517	N-acetylmuramoyl-L-alanine amidase (EC 3.5.1.28) AmpD
1542367	1543041	675	-	21655	19307	2636	32081.5	28603	3905.19	296.952	264.083	168.229	280.517	10.4128	11.2293	4.40957	10.821	peg.1518	FKBP-type peptidyl-prolyl cis-trans isomerase FklB (EC 5.2.1.8)
1543091	1543548	458	+	62588	79500	9526	136655	173581	20799.1	1264.91	1602.62	895.992	1433.76	44.3545	68.1464	23.4855	56.2504	peg.1519
1543598	1544086	489	+	10857	17617	11102	22202.5	36026.6	22703.5	205.51	332.623	978.029	269.066	7.20631	14.1437	25.6358	10.675	peg.1519	Iron-sulfur cluster regulator IscR
1544079	1545527	1449	+	37005	60496	22575	25538.3	41750.2	15579.7	236.387	385.467	671.148	310.927	8.28903	16.3908	17.5919	12.3399	peg.1520	Iron-sulfur cluster assembly protein SufB
1545603	1546376	774	+	18344	29640	7739	23700.3	38294.6	9998.71	219.374	353.562	430.728	286.468	7.69246	15.0341	11.2901	11.3633	peg.1521	Iron-sulfur cluster assembly ATPase protein SufC
1546373	1547677	1305	+	32430	50413	12401	24850.6	38630.7	9502.68	230.022	356.665	409.36	293.343	8.06582	15.1661	10.73	11.6159	peg.1522	Iron-sulfur cluster assembly protein SufD
1547670	1548893	1224	+	25717	38739	7865	21010.6	31649.5	6425.65	194.478	292.21	276.807	243.344	6.81947	12.4253	7.25557	9.62241	peg.1523	Cysteine desulfurase (EC 2.8.1.7), SufS subfamily
1548893	1549339	447	+	8816	11411	2264	19722.6	25528	5064.88	182.556	235.692	218.187	209.124	6.40141	10.0221	5.71904	8.21174	peg.1524	Putative iron-sulfur cluster assembly scaffold protein for SUF system, SufE2
1549343	1549678	336	+	9278	10783	2062	27613.1	32092.3	6136.9	255.592	296.298	264.368	275.945	8.96245	12.5992	6.92953	10.7808	peg.1525	PaaD-like protein (DUF59) involved in Fe-S cluster assembly
1549728	1549937	210	-	1620	1653	319	7714.29	7871.43	1519.05	71.4049	72.6745	65.4381	72.0397	2.50385	3.09026	1.71524	2.79705	peg.1526
1549987	1551714	1728	-	3567	4095	581	2064.24	2369.79	336.227	19.107	21.8796	14.4841	20.4933	0.669995	0.930361	0.379653	0.800178	peg.1526	Lipid A core-O-antigen ligase
1551704	1552795	1092	-	527	670	112	482.601	613.553	102.564	4.46705	5.66475	4.41829	5.0659	0.156639	0.240876	0.115811	0.198757	peg.1527	hypothetical protein
1552816	1554870	2055	-	2174	2841	529	1057.91	1382.48	257.421	9.7922	12.764	11.0893	11.2781	0.343368	0.542751	0.290669	0.443059	peg.1528	General secretion pathway protein D
1554871	1555347	477	-	400	489	64	838.574	1025.16	134.172	7.76201	9.46497	5.77991	8.61349	0.272178	0.402468	0.151501	0.337323	peg.1529	hypothetical protein
1555352	1556584	1233	-	808	1001	131	655.312	811.841	106.245	6.0657	7.49548	4.57686	6.78059	0.212696	0.318722	0.119967	0.265709	peg.1530	Type IV fimbrial assembly protein PilC
1556584	1558212	1629	-	635	699	149	389.81	429.098	91.4672	3.60815	3.96173	3.94026	3.78494	0.126522	0.16846	0.103281	0.147491	peg.1531	Type IV fimbrial assembly, ATPase PilB
1558215	1559306	1092	-	444	638	111	406.593	584.249	101.648	3.76351	5.3942	4.37885	4.57885	0.131969	0.229371	0.114777	0.18067	peg.1532	Twitching motility protein PilT
1559309	1560007	699	-	200	313	70	286.123	447.783	100.143	2.64841	4.13424	4.314	3.39133	0.0928677	0.175796	0.113077	0.134332	peg.1533	hypothetical protein
1560004	1561758	1755	-	1482	1765	352	844.444	1005.7	200.57	7.81634	9.28531	8.64022	8.55082	0.274084	0.394829	0.226475	0.334456	peg.1534	hypothetical protein
1561755	1562798	1044	-	620	821	186	593.87	786.398	178.161	5.49697	7.26058	7.67488	6.37878	0.192754	0.308734	0.201172	0.250744	peg.1535	hypothetical protein
1562795	1563640	846	-	547	733	152	646.572	866.43	179.669	5.9848	7.99949	7.73985	6.99214	0.20986	0.340153	0.202875	0.275007	peg.1536	hypothetical protein
1563690	1563806	117	+	177	208	39	1512.82	1777.78	333.333	14.003	16.4137	14.3595	15.2083	0.49102	0.697941	0.376386	0.594481	peg.1537	hypothetical protein
1563856	1564089	234	+	222	324	55	948.718	1384.62	235.043	8.78152	12.7837	10.1253	10.7826	0.307928	0.543589	0.2654	0.425758	peg.1537	hypothetical protein
1564077	1565141	1065	-	557	2060	289	523.005	1934.27	271.362	4.84103	17.8586	11.6898	11.3498	0.169753	0.759379	0.30641	0.464566	peg.1538	hypothetical protein
1565258	1565464	207	-	98	1247	97	473.43	6024.15	468.599	4.38216	55.6192	20.1865	30.0007	0.153662	2.36503	0.529122	1.25935	peg.1539	hypothetical protein
1565514	1565714	201	+	57	77	23	283.582	383.085	114.428	2.62489	3.5369	4.92937	3.0809	0.092043	0.150396	0.129207	0.121219	peg.1540	Sensor histidine kinase
1565764	1567095	1332	+	1908	2622	610	1432.43	1968.47	457.958	13.2589	18.1743	19.7281	15.7166	0.464928	0.772805	0.517107	0.618866	peg.1540	Sensor histidine kinase
1567112	1567744	633	+	3694	4141	867	5835.7	6541.86	1369.67	54.0164	60.3991	59.0031	57.2077	1.89411	2.56828	1.54657	2.2312	peg.1541	DNA-binding response regulator, LuxR family
1567794	1567852	59	+	5	5	1	84.7458	84.7458	16.9492	0.784423	0.782432	0.730142	0.783428	0.0275062	0.0332705	0.0191383	0.0303883	peg.1542
1567902	1568339	438	+	1597	2267	1837	3646.12	5175.8	4194.06	33.7492	47.7866	180.673	40.7679	1.18343	2.03198	4.73576	1.6077	peg.1542	heat shock protein, Hsp20 family
1568389	1568460	72	+	11	12	1	152.778	166.667	13.8889	1.41414	1.53878	0.598311	1.47646	0.0495875	0.065432	0.0156827	0.0575097	peg.1543
1568510	1569070	561	+	4263	5288	3279	7598.93	9426.02	5844.92	70.3372	87.0277	251.79	78.6824	2.4664	3.70058	6.59983	3.08349	peg.1543	hypothetical protein
1569158	1571176	2019	-	19130	15679	1892	9474.99	7765.73	937.098	87.7023	71.6986	40.3686	79.7005	3.07532	3.04876	1.05813	3.06204	peg.1544	Methionyl-tRNA synthetase (EC 6.1.1.10)
1571226	1571338	113	+	48	53	21	424.779	469.027	185.841	3.93183	4.33038	8.00571	4.13111	0.137872	0.184136	0.209843	0.161004	peg.1545
1571388	1571891	504	+	1671	2198	666	3315.48	4361.11	1321.43	30.6887	40.2648	56.925	35.4768	1.07611	1.71214	1.4921	1.39412	peg.1545	hypothetical protein
1571891	1572478	588	+	1944	2355	622	3306.12	4005.1	1057.82	30.6021	36.9779	45.5693	33.79	1.07308	1.57237	1.19445	1.32272	peg.1546	Succinate dehydrogenase cytochrome b subunit
1572479	1574419	1941	+	6482	6847	1463	3339.52	3527.56	753.735	30.9112	32.5689	32.4697	31.7401	1.08392	1.38489	0.851086	1.2344	peg.1547	Succinate dehydrogenase flavoprotein subunit (EC 1.3.99.1)
1574416	1575141	726	+	1835	1766	340	2527.55	2432.51	468.32	23.3955	22.4586	20.1744	22.927	0.820373	0.954982	0.528806	0.887678	peg.1548	Succinate dehydrogenase iron-sulfur protein (EC 1.3.99.1)
1575228	1577150	1923	+	5433	5286	858	2825.27	2748.83	446.178	26.1513	25.3791	19.2206	25.7652	0.917006	1.07917	0.503805	0.998087	peg.1549	hypothetical protein
1577195	1578007	813	-	5766	6061	1164	7092.25	7455.1	1431.73	65.6473	68.8307	61.6768	67.239	2.30195	2.92681	1.61665	2.61438	peg.1550	hypothetical protein
1578136	1579020	885	+	2399	2360	497	2710.73	2666.67	561.582	25.0911	24.6205	24.192	24.8558	0.87983	1.04691	0.634114	0.963371	peg.1551	Mobile element protein
1579070	1579159	90	+	90	100	32	1000	1111.11	355.556	9.25619	10.2586	15.3168	9.75737	0.324573	0.436213	0.401478	0.380393	peg.1552
1579209	1581365	2157	+	6025	6880	1850	2793.23	3189.62	857.673	25.8547	29.4488	36.9471	27.6517	0.906606	1.25222	0.968447	1.07941	peg.1552	Sucrose phosphate synthase
1581366	1582223	858	+	3533	3495	777	4117.72	4073.43	905.594	38.1144	37.6087	39.0115	37.8615	1.3365	1.59919	1.02256	1.46785	peg.1553	Alpha,alpha-trehalose-phosphate synthase [UDP-forming] (EC 2.4.1.15)
1582220	1583092	873	+	1261	1436	242	1444.44	1644.9	277.205	13.3701	15.1869	11.9415	14.2785	0.468827	0.645775	0.313008	0.557301	peg.1554	Fructokinase (EC 2.7.1.4)
1583135	1585090	1956	+	10697	10684	1780	5468.81	5462.17	910.02	50.6204	50.4306	39.2022	50.5255	1.77503	2.1444	1.02756	1.95971	peg.1555	Sucrose phosphorylase (EC 2.4.1.7)
1585099	1585404	306	-	1473	1326	226	4813.73	4333.33	738.562	44.5568	40.0084	31.816	42.2826	1.5624	1.70123	0.833953	1.63182	peg.1556	Cell division inhibitor
1585454	1585567	114	+	135	157	28	1184.21	1377.19	245.614	10.9613	12.7152	10.5807	11.8382	0.384362	0.540675	0.277337	0.462519	peg.1557
1585617	1586930	1314	+	2185	2232	245	1662.86	1698.63	186.454	15.3918	15.6829	8.03212	15.5374	0.539719	0.666868	0.210535	0.603294	peg.1557	Cryptochrome
1586927	1587262	336	+	996	942	95	2964.29	2803.57	282.738	27.438	25.8845	12.1799	26.6613	0.962126	1.10066	0.319256	1.03139	peg.1558	Cryptochrome
1587338	1587562	225	+	986	950	190	4382.22	4222.22	844.444	40.5627	38.9825	36.3773	39.7726	1.42235	1.65761	0.953511	1.53998	peg.1559	Cryptochrome
1587562	1587675	114	+	607	617	140	5324.56	5412.28	1228.07	49.2852	49.97	52.9033	49.6276	1.72821	2.12482	1.38668	1.92651	peg.1560	hypothetical protein
1587805	1588776	972	+	3658	3672	638	3763.37	3777.78	656.379	34.8345	34.8791	28.2757	34.8568	1.22149	1.48312	0.741155	1.35231	peg.1561	Inner membrane protein YrbG, predicted calcium/sodium:proton antiporter
1588826	1588974	149	+	148	176	15	993.289	1181.21	100.671	9.19407	10.9057	4.33675	10.0499	0.322394	0.463733	0.113674	0.393063	peg.1562
1589024	1590010	987	+	7309	6040	1184	7405.27	6119.55	1199.59	68.5446	56.5	51.6766	62.5223	2.40355	2.40249	1.35453	2.40302	peg.1562	diguanylate cyclase/phosphodiesterase (GGDEF & EAL domains) with PAS/PAC sensor(s)
1590152	1591462	1311	-	8832	7501	1044	6736.84	5721.59	796.339	62.3575	52.8257	34.305	57.5916	2.18659	2.24625	0.899192	2.21642	peg.1563	Ribosomal protein S12p Asp88 (E. coli) methylthiotransferase
1591512	1591629	118	+	154	235	28	1305.08	1991.53	237.288	12.0801	18.3872	10.222	15.2336	0.423595	0.781857	0.267936	0.602726	peg.1564
1591679	1592458	780	+	3083	3843	681	3952.56	4926.92	873.077	36.5857	45.4888	37.6107	41.0373	1.28289	1.93427	0.985841	1.60858	peg.1564	Hypothetical NagD-like phosphatase
1592443	1593270	828	-	5194	7897	1231	6272.95	9537.44	1486.71	58.0636	88.0563	64.0453	73.06	2.03603	3.74432	1.67874	2.89017	peg.1565	COG1355, Predicted dioxygenase
1593320	1593652	333	-	2788	3420	505	8372.37	10270.3	1516.52	77.4963	94.8223	65.3291	86.1593	2.71744	4.03202	1.71239	3.37473	peg.1566
1593702	1594358	657	-	11240	11872	4257	17108.1	18070	6479.45	158.356	166.835	279.124	162.595	5.55281	7.09414	7.31632	6.32348	peg.1566	Pyridoxamine 5'-phosphate oxidase (EC 1.4.3.5)
1594439	1595344	906	-	2373	3013	1413	2619.21	3325.61	1559.6	24.2439	30.7043	67.1851	27.4741	0.850122	1.30561	1.76104	1.07786	peg.1567	Transcriptional regulator, LysR family
1595470	1596051	582	+	1172	1291	363	2013.75	2218.21	623.711	18.6396	20.4801	26.8685	19.5599	0.653607	0.870852	0.704268	0.76223	peg.1568	FMN-dependent NADH-azoreductase
1596062	1596904	843	+	1484	1709	480	1760.38	2027.28	569.395	16.2944	18.7173	24.5286	17.5059	0.571371	0.795895	0.642937	0.683633	peg.1569	Pirin
1596962	1597288	327	-	376	379	47	1149.85	1159.02	143.731	10.6432	10.7009	6.19169	10.6721	0.373209	0.455022	0.162295	0.414116	peg.1570	FIG00545237: hypothetical protein
1597416	1597778	363	+	280	371	55	771.35	1022.04	151.515	7.13976	9.43617	6.52703	8.28797	0.250359	0.401244	0.171084	0.325802	peg.1571	cAMP-binding proteins - catabolite gene activator and regulatory subunit of cAMP-dependent protein kinases
1597828	1598477	650	+	1199	1274	341	1844.62	1960	524.615	17.0741	18.0961	22.5996	17.5851	0.598712	0.76948	0.592373	0.684096	peg.1572
1598527	1599198	672	+	876	1024	451	1303.57	1523.81	671.131	12.0661	14.0689	28.9112	13.0675	0.423104	0.598235	0.757812	0.510669	peg.1572	DNA-binding response regulator
1599185	1600552	1368	+	1004	1370	427	733.918	1001.46	312.135	6.79329	9.2462	13.4462	8.01974	0.23821	0.393166	0.352449	0.315688	peg.1573	Two component system histidine kinase (EC 2.7.3.-)
1600589	1601710	1122	+	1851	2506	424	1649.73	2233.51	377.897	15.2702	20.6213	16.2792	17.9458	0.535458	0.876858	0.426705	0.706158	peg.1574	Alanine dehydrogenase (EC 1.4.1.1)
1601668	1602693	1026	-	1914	2130	378	1865.5	2076.02	368.421	17.2674	19.1673	15.871	18.2174	0.605489	0.81503	0.416005	0.71026	peg.1575	Membrane-bound metal-dependent hydrolase
1602840	1604432	1593	+	3393	4125	1046	2129.94	2589.45	656.623	19.7152	23.9076	28.2862	21.8114	0.691321	1.0166	0.74143	0.85396	peg.1576	TPR repeat
1604536	1605003	468	-	1750	1865	557	3739.32	3985.04	1190.17	34.6118	36.7927	51.2706	35.7023	1.21368	1.5645	1.34389	1.38909	peg.1577	Thiol peroxidase, Bcp-type (EC 1.11.1.15)
1605121	1606002	882	+	20427	17776	3163	23159.9	20154.2	3586.17	214.372	186.078	154.486	200.225	7.51706	7.91237	4.04935	7.71471	peg.1578	4-hydroxy-tetrahydrodipicolinate synthase (EC 4.3.3.7)
1606093	1607055	963	+	19682	13868	2717	20438.2	14400.8	2821.39	189.18	132.959	121.541	161.069	6.63368	5.65365	3.18579	6.14367	peg.1579	Outer membrane protein NlpB, lipoprotein component of the protein assembly complex (forms a complex with YaeT, YfiO, and YfgL); Lipoprotein-34 precursor
1607055	1607822	768	+	7406	5533	853	9643.23	7204.43	1110.68	89.2596	66.5163	47.8462	77.888	3.12993	2.8284	1.25413	2.97916	peg.1580	Metal-dependent hydrolases of the beta-lactamase superfamily I
1607834	1608544	711	+	10438	8961	1381	14680.7	12603.4	1942.33	135.888	116.363	83.6726	126.125	4.76496	4.94798	2.1932	4.85647	peg.1581	Phosphoribosylaminoimidazole-succinocarboxamide synthase (EC 6.3.2.6)
1608594	1608896	303	+	1991	1681	244	6570.96	5547.85	805.281	60.8221	51.2217	34.6902	56.0219	2.13275	2.17804	0.909288	2.1554	peg.1582
1608946	1610652	1707	+	6214	5700	1026	3640.3	3339.19	601.054	33.6954	30.8298	25.8924	32.2626	1.18154	1.31094	0.678685	1.24624	peg.1582	Lipid A core-O-antigen ligase
1610702	1610764	63	+	287	341	65	4555.56	5412.7	1031.75	42.1671	49.9738	44.4459	46.0705	1.47861	2.12498	1.165	1.80179	peg.1583
1610814	1611263	450	+	30067	27046	17192	66815.6	60102.2	38204.4	618.458	554.906	1645.79	586.682	21.6865	23.5956	43.1388	22.6411	peg.1583	Type IV pilin PilA
1611313	1611485	173	+	746	827	191	4312.14	4780.35	1104.05	39.914	44.1355	47.5605	42.0248	1.3996	1.87672	1.24664	1.63816	peg.1584
1611535	1612032	498	+	3175	3723	752	6375.5	7475.9	1510.04	59.0129	69.0228	65.0501	64.0178	2.06931	2.93498	1.70507	2.50215	peg.1584	hypothetical protein sometimes fused to ribosomal protein S6 glutaminyl transferase
1612029	1612934	906	+	5645	5918	954	6230.68	6532.01	1052.98	57.6724	60.3081	45.3607	58.9903	2.02231	2.56441	1.18898	2.29336	peg.1585	Ribosomal protein S6 glutaminyl transferase
1612934	1613989	1056	+	5371	5531	783	5086.17	5237.69	741.477	47.0786	48.358	31.9416	47.7183	1.65083	2.05627	0.837244	1.85355	peg.1586	FIG003737: Predicted deacylase
1614099	1616048	1950	+	13423	11372	1274	6883.59	5831.79	653.333	63.7158	53.8432	28.1445	58.7795	2.23422	2.28951	0.737716	2.26187	peg.1587	Biosynthetic arginine decarboxylase (EC 4.1.1.19)
1616073	1617272	1200	+	6380	5816	1465	5316.67	4846.67	1220.83	49.2121	44.7478	52.5915	46.98	1.72564	1.90276	1.37851	1.8142	peg.1588	Carboxynorspermidine dehydrogenase, putative (EC 1.1.1.-)
1617322	1617580	259	+	1020	1101	154	3938.22	4250.97	594.595	36.453	39.2479	25.6142	37.8504	1.27824	1.66889	0.671391	1.47357	peg.1589
1617630	1618796	1167	+	4382	4550	961	3754.93	3898.89	823.479	34.7563	35.9972	35.4741	35.3768	1.21875	1.53067	0.929837	1.37471	peg.1589	Carboxynorspermidine decarboxylase, putative (EC 4.1.1.-)
1618793	1619677	885	+	5231	4980	1068	5910.73	5627.12	1206.78	54.7109	51.9535	51.9861	53.3322	1.91846	2.20916	1.36264	2.06381	peg.1590	Agmatinase (EC 3.5.3.11)
1619727	1620009	283	+	764	654	105	2699.65	2310.95	371.025	24.9885	21.3363	15.9831	23.1624	0.876231	0.907262	0.418945	0.891747	peg.1591
1620059	1620466	408	+	6157	4460	803	15090.7	10931.4	1968.14	139.682	100.926	84.7841	120.304	4.89802	4.29157	2.22234	4.5948	peg.1591	Isopropylmalate/homocitrate/citramalate synthases
1620550	1621137	588	+	3476	2385	459	5911.56	4056.12	780.612	54.7186	37.449	33.6275	46.0838	1.91873	1.5924	0.881434	1.75557	peg.1592	Histone acetyltransferase HPA2 and related acetyltransferases
1621273	1622145	873	+	4459	5893	1431	5107.67	6750.29	1639.18	47.2776	62.3234	70.613	54.8005	1.65781	2.65011	1.85089	2.15396	peg.1593	Hydrolase, carbon-nitrogen family
1622195	1622245	51	+	39	20	4	764.706	392.157	78.4314	7.07827	3.62067	3.3787	5.34947	0.248203	0.153958	0.0885614	0.20108	peg.1594
1622295	1623377	1083	+	11891	11526	2779	10979.7	10642.7	2566.02	101.63	98.2605	110.54	99.9453	3.56371	4.17822	2.89744	3.87096	peg.1594	Scaffold protein for [4Fe-4S] cluster assembly ApbC, MRP-like
1623469	1623984	516	+	8805	7667	1551	17064	14858.5	3005.81	157.947	137.184	129.486	147.566	5.53849	5.83334	3.39404	5.68591	peg.1595	Deoxycytidine triphosphate deaminase (EC 3.5.4.13)
1623999	1625030	1032	+	10267	9417	1403	9948.64	9125	1359.5	92.0866	84.2484	58.5649	88.1675	3.22906	3.5824	1.53509	3.40573	peg.1596	High-affnity carbon uptake protein Hat/HatR
1625036	1625353	318	+	2093	1931	285	6581.76	6072.33	896.226	60.9221	56.064	38.608	58.493	2.13626	2.38395	1.01198	2.2601	peg.1597	Bsu YqfO NIF3/CutA domain
1625358	1628009	2652	+	14583	13033	1690	5498.87	4914.4	637.255	50.8986	45.3732	27.4519	48.1359	1.78478	1.92935	0.719561	1.85707	peg.1598	Membrane alanine aminopeptidase N (EC 3.4.11.2)
1628009	1628431	423	+	3817	3362	534	9023.64	7947.99	1262.41	83.5246	73.3814	54.3826	78.453	2.92883	3.12032	1.42546	3.02457	peg.1599	Diadenosine tetraphosphate (Ap4A) hydrolase and other HIT family hydrolases
1628460	1628708	249	+	2941	2823	381	11811.2	11337.3	1530.12	109.327	104.674	65.9151	107.001	3.83361	4.45095	1.72775	4.14228	peg.1600	hypothetical protein
1628713	1629078	366	-	3821	3920	695	10439.9	10710.4	1898.91	96.6337	98.8857	81.8018	97.7597	3.3885	4.20481	2.14416	3.79666	peg.1601	FIG023103: Predicted transmembrane protein
1629128	1629182	55	+	34	24	3	618.182	436.364	54.5455	5.72201	4.02881	2.34973	4.87541	0.200645	0.171313	0.0615904	0.185979	peg.1602
1629232	1633116	3885	+	28823	26114	4412	7419.05	6721.75	1135.65	68.6721	62.0599	48.9219	65.366	2.40802	2.6389	1.28233	2.52346	peg.1602	Phosphoribosylformylglycinamidine synthase, synthetase subunit (EC 6.3.5.3) / Phosphoribosylformylglycinamidine synthase, glutamine amidotransferase subunit (EC 6.3.5.3)
1633166	1633323	158	+	359	207	49	2272.15	1310.13	310.127	21.0315	12.096	13.3597	16.5637	0.737478	0.514345	0.350182	0.625912	peg.1603
1633373	1635352	1980	+	3136	2755	338	1583.84	1391.41	170.707	14.6603	12.8465	7.35378	13.7534	0.514071	0.546258	0.192755	0.530164	peg.1603	diguanylate cyclase/phosphodiesterase (GGDEF & EAL domains) with PAS/PAC sensor(s)
1635475	1635924	450	+	620	860	298	1377.78	1911.11	662.222	12.753	17.6447	28.5275	15.1988	0.447189	0.750287	0.747753	0.598738	peg.1604	17 kDa surface antigen precursor
1635974	1636112	139	-	303	321	75	2179.86	2309.35	539.568	20.1772	21.3216	23.2437	20.7494	0.707522	0.906633	0.609258	0.807077	peg.1605
1636162	1639071	2910	-	8501	7825	2257	2921.31	2689	775.601	27.0402	24.8268	33.4116	25.9335	0.948176	1.05568	0.875776	1.00193	peg.1605	diguanylate cyclase/phosphodiesterase (GGDEF & EAL domains) with PAS/PAC sensor(s)
1639121	1639797	677	+	2269	2538	382	3351.55	3748.89	564.254	31.0226	34.6124	24.3071	32.8175	1.08782	1.47178	0.637132	1.2798	peg.1606
1639847	1640479	633	+	3673	3704	530	5802.53	5851.5	837.283	53.7093	54.0251	36.0688	53.8672	1.88334	2.29725	0.945424	2.0903	peg.1606	Mll4618 protein
1640470	1640583	114	+	649	622	58	5692.98	5456.14	508.772	52.6954	50.3749	21.9171	51.5351	1.84779	2.14204	0.574484	1.99491	peg.1607
1640633	1640748	116	+	546	585	94	4706.9	5043.1	810.345	43.568	46.5615	34.9083	45.0647	1.52773	1.97988	0.915007	1.75381	peg.1608
1640798	1642345	1548	+	4830	4933	1066	3120.16	3186.69	688.63	28.8808	29.4218	29.6651	29.1513	1.01272	1.25107	0.777572	1.13189	peg.1608	diguanylate cyclase/phosphodiesterase (GGDEF & EAL domains) with PAS/PAC sensor(s)
1642374	1644374	2001	-	7648	8022	1966	3822.09	4009	982.509	35.378	37.0138	42.3249	36.1959	1.24055	1.5739	1.10941	1.40722	peg.1609	hypothetical protein
1644424	1644623	200	-	958	1080	211	4790	5400	1055	44.3372	49.8566	45.4477	47.0969	1.5547	2.12	1.19126	1.83735	peg.1610
1644673	1645914	1242	-	6516	6581	1273	5246.38	5298.71	1024.96	48.5615	48.9214	44.1536	48.7414	1.70283	2.08023	1.15734	1.89153	peg.1610	hypothetical protein
1645964	1646259	296	+	636	700	125	2148.65	2364.86	422.297	19.8883	21.8341	18.1919	20.8612	0.697393	0.928427	0.47684	0.81291	peg.1611
1646309	1648099	1791	+	9312	9582	1058	5199.33	5350.08	590.731	48.126	49.3957	25.4477	48.7609	1.68756	2.1004	0.667029	1.89398	peg.1611	diguanylate cyclase/phosphodiesterase (GGDEF & EAL domains) with PAS/PAC sensor(s)
1648236	1649669	1434	+	4468	5059	1017	3115.76	3527.89	709.205	28.8401	32.572	30.5514	30.706	1.01129	1.38502	0.800804	1.19816	peg.1612	Cytochrome c oxidase subunit CcoN (EC 1.9.3.1)
1649786	1650670	885	+	2115	2071	487	2389.83	2340.11	550.282	22.1207	21.6056	23.7053	21.8631	0.775674	0.918709	0.621355	0.847191	peg.1613	Mobile element protein
1650720	1651017	298	+	2291	2049	419	7687.92	6875.84	1406.04	71.1609	63.4826	60.5699	67.3217	2.49529	2.6994	1.58764	2.59734	peg.1614
1651067	1651378	312	+	3399	3530	759	10894.2	11314.1	2432.69	100.839	104.46	104.796	102.649	3.53597	4.44182	2.74689	3.9889	peg.1614	FIG016027: protein of unknown function YeaO
1651454	1651530	77	-	2787	2517	283	36194.8	32688.3	3675.32	335.026	301.801	158.327	318.414	11.7478	12.8332	4.15002	12.2905	rna.17	tRNA-Arg-ACG
1651591	1651680	90	-	10019	8966	916	111322	99622.2	10177.8	1030.42	919.782	438.442	975.101	36.1321	39.1109	11.4923	37.6215	rna.18	tRNA-Ser-GCT
1651735	1651920	186	-	24964	20336	2622	134215	109333	14096.8	1242.32	1009.44	607.266	1125.88	43.5625	42.9234	15.9175	43.243	peg.1615	Carbon storage regulator
1651970	1652098	129	-	4374	3669	482	33907	28441.9	3736.43	313.85	262.595	160.959	288.222	11.0053	11.166	4.21902	11.0857	peg.1616
[truncated: 2,099 more rows]

## Sheet: GP59 metabolic pathways
Methylophaga nitratireducenticrescens GP59: METABOLIC PATHWAYS
				Reference gene: maxI, Methanol dehydrogenase, small subunit (peg.506) set to 100
					Relative expression				Data used in supplemental Fig S4				Gene Id is based on RAST annotations
					20-50
					50-100
					>100
					Highly expressed intergenic sequences
				Reads			RPK			TPM				Relative to mxaI
Start	End	Length	Strand	Rep1	Rep2	Rep3	Rep1	Rep2	Rep3	Rep1	Rep2	Rep3	Average TPM	Rep1	Rep2	Rep3	Average	JAM1
		(nt)															Rep1+2		Gene id	function
Methenol dehydrogenase and XoxF
519808	520083	276	-	85035	70302	24443	308098	254717	88561.6	2851.81	2351.73	3815.09	2601.77	100	100	100	100	100	peg.506	MxaI, Methanol dehydrogenase, small subunit (EC 1.1.99.8)
520215	520799	585	-	70940	48476	8457	121265	82865	14456.4	1122.45	765.067	622.759	943.76	39.3593	32.5321	16.3236	35.9457	37.7109	peg.507	Cytochrome c-L precursor (Cytochrome c551I) (Cytochrome c552)
520847	521716	870	-	112481	76479	16313	129289	87906.9	18750.6	1196.72	811.618	807.744	1004.17	41.9635	34.5115	21.1723	38.2375	49.217	peg.508	MxaJ, protein involved in methanol oxidation
521821	523707	1887	-	512051	450380	161352	271357	238675	85507.2	2511.73	2203.62	3683.51	2357.68	88.0751	93.7019	96.551	90.8885	132.626	peg.509	MxaF, Methanol dehydrogenase large subunit protein (EC 1.1.99.8)
606571	608349	1779	+	21806	62051	15302	12257.4	34879.7	8601.46	113.457	322.034	370.537	217.746	3.97843	13.6935	9.7124	8.83596	15.9402	peg.593	Methanol dehydrogenase large subunit protein (EC 1.1.99.8)
885134	886912	1779	+	16879	39180	8872	9487.91	22023.6	4987.07	87.822	203.337	214.835	145.58	3.07952	8.64629	5.63119	5.8629	7.84632	peg.871	Methanol dehydrogenase large subunit protein (EC 1.1.99.8)
1468840	1470612	1773	-	9993	14834	946	5636.21	8366.61	533.559	52.1699	77.2464	22.9848	64.7081	1.82936	3.28466	0.602472	2.55701	2.94713	peg.1448	Methanol dehydrogenase large subunit protein (EC 1.1.99.8)
2016687	2018465	1779	+	12560	194545	9510	7060.15	109356	5345.7	65.3501	1009.65	230.284	537.502	2.29153	42.9324	6.03614	22.612	37.1714	peg.1945	Methanol dehydrogenase large subunit protein (EC 1.1.99.8)
Rubulose monophosphate (RuMP)
3195750	3196391	642	+	123995	95672	33088	193139	149022	51538.9	1787.73	1375.87	2220.21	1581.8	62.6875	58.5047	58.1956	60.5961	66.2855	peg.3148	D-arabino-3-hexulose 6-phosphate formaldehyde-lyase (EC 4.1.2.43)
3198268	3198903	636	+	190146	142725	35571	298972	224410	55929.2	2767.34	2071.91	2409.34	2419.63	97.038	88.1017	63.1529	92.5699	83.4485	peg.3151	D-arabino-3-hexulose 6-phosphate formaldehyde-lyase (EC 4.1.2.43)
3198915	3199454	540	+	239322	201427	40697	443189	373013	75364.8	4102.24	3443.92	3246.59	3773.08	143.847	146.442	85.0987	145.144	162.955	peg.3152	6-phospho-3-hexuloisomerase
H4MPT=>formate pathway
49989	50507	519	+	117503	87717	15554	226403	169012	29969.2	2095.63	1560.43	1291.02	1828.03	73.4841	66.3526	33.8399	69.9183	56.3002	peg.46	Formaldehyde activating enzyme
1746646	1747197	552	+	9162	8435	1448	16597.8	15280.8	2623.19	153.633	141.083	113.003	147.358	5.3872	5.99912	2.96199	5.69316	2.18113	peg.1715	Formaldehyde activating enzyme
2000670	2001221	552	+	28235	26125	11100	51150.4	47327.9	20108.7	473.458	436.964	866.25	455.211	16.602	18.5805	22.7059	17.5913	14.5639	peg.1930	Formaldehyde activating enzyme
598939	599844	906	-	10563	7233	2029	11658.9	7983.44	2239.51	107.917	73.7087	96.4746	90.8131	3.78417	3.13423	2.52876	3.4592	2.59878	peg.586	Methylene tetrahydromethanopterin dehydrogenase (EC 1.5.99.9)
600906	601769	864	-	23448	20702	6046	27138.9	23960.6	6997.69	251.203	221.221	301.449	236.212	8.80854	9.40675	7.90149	9.10765	5.28602	peg.588	Methylene tetrahydromethanopterin dehydrogenase (EC 1.5.99.9)
47083	48066	984	+	15930	14270	3033	16189	14502	3082.32	149.849	133.893	132.781	141.871	5.25451	5.69338	3.48042	5.47395	5.91043	peg.43	N(5),N(10)-methenyltetrahydromethanopterin cyclohydrolase (EC 3.5.4.27)
271231	272046	816	-	11822	9864	1684	14487.7	12088.2	2063.73	134.101	111.607	88.9019	122.854	4.70233	4.74574	2.33027	4.72403	8.5027	peg.262	Formylmethanofuran dehydrogenase (tungsten) subunit C (EC 1.2.99.5)
272043	272945	903	-	15777	14115	2501	17471.8	15631.2	2769.66	161.722	144.318	119.312	153.02	5.67086	6.13669	3.12738	5.90377	6.54747	peg.263	Formylmethanofuran--tetrahydromethanopterin N-formyltransferase (EC 2.3.1.101)
272942	274609	1668	-	22807	19393	4526	13673.3	11626.5	2713.43	126.562	107.344	116.89	116.953	4.43797	4.56447	3.06389	4.50122	5.58163	peg.264	Formylmethanofuran dehydrogenase subunit A (EC 1.2.99.5)
274622	275896	1275	-	13933	13304	3881	10927.8	10434.5	3043.92	101.15	96.3387	131.127	98.7445	3.54688	4.0965	3.43707	3.82169	4.49136	peg.265	Formylmethanofuran dehydrogenase subunit B (EC 1.2.99.5)
																				FdhCBAD
791043	791726	684	-	821	971	140	1200.29	1419.59	204.678	11.1101	13.1067	8.81721	12.1084	0.389582	0.55732	0.231114	0.473451	0.79541	peg.790	Formate dehydrogenase chain D (EC 1.2.1.2)
791864	794743	2880	-	5385	6641	1365	1869.79	2305.9	473.958	17.3072	21.2897	20.4174	19.2984	0.606883	0.905279	0.535174	0.756081	1.2127	peg.791	NAD-dependent formate dehydrogenase alpha subunit
794747	796294	1548	-	1622	2140	270	1047.8	1382.43	174.419	9.69867	12.7636	7.51367	11.2311	0.340088	0.54273	0.196946	0.441409	0.551672	peg.792	NAD-dependent formate dehydrogenase beta subunit
796294	796785	492	-	1128	1224	177	2292.68	2487.8	359.756	21.2215	22.9692	15.4977	22.0953	0.744142	0.976692	0.406221	0.860417	0.94339	peg.793	NAD-dependent formate dehydrogenase gamma subunit
																				FdhABC
920877	923750	2874	+	35912	44230	7878	12495.5	15389.7	2741.13	115.661	142.088	118.083	128.875	4.05569	6.04187	3.09516	5.04878	7.22747	peg.907	Formate dehydrogenase-O, major subunit (EC 1.2.1.2)
923767	924351	585	+	8406	8407	1115	14369.2	14370.9	1905.98	133.004	132.683	82.1066	132.843	4.66386	5.64191	2.15215	5.15289	5.34097	peg.908	Formate dehydrogenase-O, iron-sulfur subunit (EC 1.2.1.2); Putative formate dehydrogenase iron-sulfur subunit (EC 1.2.1.2)
924544	925551	1008	+	8362	8664	1019	8295.63	8595.24	1010.91	76.786	79.3572	43.5485	78.0716	2.69254	3.37442	1.14148	3.03348	3.60842	peg.910	Formate dehydrogenase O gamma subunit (EC 1.2.1.2)
																				FdhBA
925876	927573	1698	+	26778	24472	5525	15770.3	14412.2	3253.83	145.973	133.064	140.17	139.519	5.11861	5.65813	3.67408	5.38837	5.49832	peg.911	tungsten-containing formate dehydrogenase beta subunit
927573	930374	2802	+	46480	42355	8662	16588.2	15116	3091.36	153.543	139.561	133.171	146.552	5.38406	5.93441	3.49064	5.65924	8.12963	peg.912	tungsten-containing formate dehydrogenase alpha subunit
Formate=>serine =>pyruvate
2949804	2951471	1668	-	8865	9350	1927	5314.75	5605.52	1155.28	49.1943	51.754	49.7674	50.4742	1.72502	2.20068	1.30449	1.96285	3.10092	peg.2874	Formate--tetrahydrofolate ligase (EC 6.3.4.3)
1095414	1096268	855	-	12297	10585	1484	14382.5	12380.1	1735.67	133.127	114.302	74.7699	123.714	4.66815	4.86033	1.95985	4.76424	2.47156	peg.1082	Methylenetetrahydrofolate dehydrogenase (NADP+) (EC 1.5.1.5) / Methenyltetrahydrofolate cyclohydrolase (EC 3.5.4.9)
2339003	2340256	1254	-	32840	28087	9053	26188.2	22397.9	7219.3	242.403	206.793	310.996	224.598	8.49997	8.79324	8.15172	8.64661	4.57776	peg.2247	Serine hydroxymethyltransferase (EC 2.1.2.1)
2776449	2777963	1515	-	7870	7513	1840	5194.72	4959.08	1214.52	48.0833	45.7857	52.3196	46.9345	1.68606	1.94689	1.37139	1.81648	1.69529	peg.2679	Threonine dehydratase biosynthetic (EC 4.3.1.19)
Entner Doudoroff pathway
2237881	2238513	633	-	15174	17048	2112	23971.6	26932.1	3336.49	221.885	248.656	143.731	235.271	7.78051	10.5733	3.76743	9.17691	17.0004	peg.2157	4-Hydroxy-2-oxoglutarate aldolase (EC 4.1.3.16) @ 2-dehydro-3-deoxyphosphogluconate aldolase (EC 4.1.2.14)
2238545	2240368	1824	-	48629	61670	9817	26660.6	33810.3	5382.13	246.776	312.16	231.853	279.468	8.65331	13.2736	6.07727	10.9635	25.4276	peg.2158	Phosphogluconate dehydratase (EC 4.2.1.12)
Rubisco
502974	503924	951	-	1255	1333	808	1319.66	1401.68	849.632	12.2151	12.9413	36.6008	12.5782	0.428327	0.550289	0.959368	0.489308	0.32471	peg.492	RuBisCO operon transcriptional regulator CbbR
504170	505588	1419	+	12075	5579	19175	8509.51	3931.64	13513	78.7657	36.2997	582.12	57.5327	2.76196	1.54353	15.2583	2.15274	0.833951	peg.493	Ribulose bisphosphate carboxylase large chain (EC 4.1.1.39)
505658	506014	357	+	870	698	3011	2436.97	1955.18	8434.17	22.5571	18.0516	363.33	20.3044	0.790975	0.767588	9.52351	0.779282	0.73514	peg.494	Ribulose bisphosphate carboxylase small chain (EC 4.1.1.39)
506107	506919	813	+	1048	1041	2460	1289.05	1280.44	3025.83	11.9317	11.8219	130.348	11.8768	0.418391	0.502691	3.41664	0.460541	0.562415	peg.495	Rubisco activation protein CbbQ
506959	509301	2343	+	2521	2980	2198	1075.97	1271.87	938.114	9.9594	11.7428	40.4124	10.8511	0.349231	0.499327	1.05928	0.424279	0.348004	peg.496	Rubisco activation protein CbbO
483270	484142	873	+	6585	4483	1417	7542.96	5135.17	1623.14	69.8191	47.4114	69.9222	58.6153	2.44824	2.01602	1.83278	2.23213	0.183473	peg.468	Phosphoribulokinase (EC 2.7.1.19)
2559816	2560685	870	-	1410	956	482	1620.69	1098.85	554.023	15.0014	10.1454	23.8664	12.5734	0.526032	0.4314	0.625579	0.478716	1.23872	peg.2458	Phosphoribulokinase (EC 2.7.1.19)
Pentose pathway
2747010	2748479	1470	+	30835	32417	6090	20976.2	22052.4	4142.86	194.16	203.603	178.468	198.881	6.8083	8.65758	4.67794	7.73294	11.3243	peg.2645	Glucose-6-phosphate 1-dehydrogenase (EC 1.1.1.49)
2774806	2775513	708	-	6038	5730	2045	8528.25	8093.22	2888.42	78.9391	74.7223	124.428	76.8307	2.76804	3.17733	3.26148	2.97268	2.0279	peg.2677	6-phosphogluconolactonase (EC 3.1.1.31), eukaryotic type
703129	704595	1467	+	9832	10977	3687	6702.11	7482.62	2513.29	62.0361	69.0848	108.269	65.5604	2.17532	2.93761	2.8379	2.55647	3.78315	peg.698	6-phosphogluconate dehydrogenase, decarboxylating (EC 1.1.1.44)
1667163	1667855	693	-	13811	13803	3384	19929.3	19917.7	4883.12	184.469	183.895	210.357	184.182	6.4685	7.81955	5.51381	7.14402	8.38558	peg.1631	Ribulose-phosphate 3-epimerase (EC 5.1.3.1)
2479801	2480502	702	-	2992	3940	1463	4262.11	5612.54	2084.05	39.4509	51.8189	89.7773	45.6349	1.38336	2.20344	2.35322	1.7934	2.75092	peg.2378	Ribose 5-phosphate isomerase A (EC 5.3.1.6)
2778080	2778742	663	+	14367	13107	2921	21669.7	19769.2	4405.73	200.579	182.523	189.792	191.551	7.03339	7.76124	4.97476	7.39731	5.33762	peg.2680	Ribose 5-phosphate isomerase A (EC 5.3.1.6)
491740	492726	987	+	82602	67474	9218	83690	68362.7	9339.41	774.651	631.172	402.327	702.912	27.1635	26.8386	10.5457	27.0011	11.0511	peg.477	Ribose-phosphate pyrophosphokinase (EC 2.7.6.1)
546611	548599	1989	+	164685	87097	30129	82797.9	43789.3	15147.8	766.393	404.294	652.543	585.344	26.8739	17.1913	17.1043	22.0326	10.0824	peg.534	Transketolase (EC 2.2.1.1)
3197126	3198109	984	+	84162	70752	25233	85530.5	71902.4	25643.3	791.687	663.854	1104.67	727.77	27.7609	28.2283	28.9553	27.9946	30.8658	peg.3150	Transaldolase (EC 2.2.1.2)
1092982	1095363	2382	+	6663	6283	1337	2797.23	2637.7	561.293	25.8917	24.3531	24.1796	25.1224	0.907904	1.03554	0.633788	0.971722	0.631724	peg.1081	Xylulose-5-phosphate phosphoketolase (EC 4.1.2.9) @ Fructose-6-phosphate phosphoketolase (EC 4.1.2.22)
Glycolysis
2370443	2372080	1638	-	25472	25741	4240	15550.7	15714.9	2588.52	143.94	145.091	111.509	144.515	5.04732	6.16954	2.92285	5.60843	8.37388	peg.2271	Glucose-6-phosphate isomerase (EC 5.3.1.9)
2560734	2561012	279	-	1861	942	820	6670.25	3376.34	2939.07	61.7411	31.1728	126.61	46.457	2.16498	1.32553	3.31867	1.74525	0.103753	peg.2459	Fructose-1,6-bisphosphatase, type I (EC 3.1.3.11)
270061	271071	1011	-	6488	6250	1397	6417.41	6182	1381.8	59.4008	57.0765	59.5257	58.2387	2.08292	2.427	1.56027	2.25496	1.84241	peg.261	Fructose-1,6-bisphosphatase, type I (EC 3.1.3.11)
346039	347043	1005	-	910	1071	1626	905.473	1065.67	1617.91	8.38123	9.83903	69.6969	9.11013	0.293892	0.418374	1.82688	0.356133	0.470302	peg.343	Fructose-1,6-bisphosphatase, type I (EC 3.1.3.11)
2100964	2101914	951	+	4234	5311	1138	4452.16	5584.65	1196.64	41.21	51.5614	51.5491	46.3857	1.44505	2.19249	1.35119	1.81877	2.96975	peg.2024	Tagatose-6-phosphate kinase (EC 2.7.1.144) / 1-phosphofructokinase (EC 2.7.1.56)
2561092	2561451	360	-	5448	2826	3061	15133.3	7850	8502.78	140.077	72.4767	366.286	106.277	4.91187	3.08185	9.60097	3.99686	0.22981	peg.2460	Fructose-bisphosphate aldolase class II (EC 4.1.2.13)
347124	348194	1071	-	4913	3208	12411	4587.3	2995.33	11588.2	42.461	27.655	499.202	35.058	1.48891	1.17594	13.0849	1.33243	0.817878	peg.344	Fructose-bisphosphate aldolase class II (EC 4.1.2.13)
552623	553693	1071	+	4664	4923	1366	4354.81	4596.64	1275.44	40.309	42.4394	54.944	41.3742	1.41345	1.8046	1.44018	1.60903	1.58998	peg.538	Fructose-bisphosphate aldolase class II (EC 4.1.2.13)
2707117	2707896	780	-	17114	17068	2555	21941	21882.1	3275.64	203.09	202.03	141.109	202.56	7.12146	8.59071	3.69871	7.85609	5.99812	peg.2609	Triosephosphate isomerase (EC 5.3.1.1)
345146	345994	849	-	1090	1376	754	1283.86	1620.73	888.104	11.8837	14.9637	38.2581	13.4237	0.416707	0.636285	1.00281	0.526496	0.563024	peg.342	Triosephosphate isomerase (EC 5.3.1.1)
549929	551113	1185	+	9465	8559	3369	7987.34	7222.78	2843.04	73.9324	66.6858	122.473	70.3091	2.59247	2.83561	3.21024	2.71404	2.62106	peg.536	Phosphoglycerate kinase (EC 2.7.2.3)
548811	549809	999	+	12934	7686	2604	12946.9	7693.69	2606.61	119.839	71.0336	112.288	95.4365	4.20222	3.02048	2.94327	3.61135	1.41194	peg.535	NAD-dependent glyceraldehyde-3-phosphate dehydrogenase (EC 1.2.1.12)
2189553	2190554	1002	+	1128	1542	646	1125.75	1538.92	644.711	10.4201	14.2084	27.7731	12.3143	0.365387	0.604168	0.72798	0.484778	0.436704	peg.2110	NAD-dependent glyceraldehyde-3-phosphate dehydrogenase (EC 1.2.1.12)
310593	312125	1533	-	12423	16596	2666	8103.72	10825.8	1739.07	75.0096	99.9516	74.9165	87.4806	2.63025	4.25013	1.96369	3.44019	8.50224	peg.305	2,3-bisphosphoglycerate-independent phosphoglycerate mutase (EC 5.4.2.1)
1532267	1533547	1281	+	19235	15722	3007	15015.6	12273.2	2347.38	138.987	113.315	101.122	126.151	4.87366	4.81837	2.65057	4.84601	4.8242	peg.1508	Enolase (EC 4.2.1.11)
1392326	1394716	2391	-	50390	52007	10034	21074.9	21751.2	4196.57	195.073	200.822	180.781	197.947	6.84032	8.53932	4.73859	7.68982	12.3445	peg.1380	Phosphoenolpyruvate synthase (EC 2.7.9.2)
TCA
2126775	2128568	1794	-	36955	23684	3768	20599.2	13201.8	2100.33	190.67	121.888	90.479	156.279	6.68594	5.18291	2.37161	5.93443	5.02867	peg.2051	Dihydrolipoamide dehydrogenase of pyruvate dehydrogenase complex (EC 1.8.1.4)
2128565	2129884	1320	-	29514	20629	5339	22359.1	15628	4044.7	206.96	144.289	174.239	175.625	7.25715	6.13544	4.5671	6.69629	5.22089	peg.2052	Dihydrolipoamide acetyltransferase component of pyruvate dehydrogenase complex (EC 2.3.1.12)
2129888	2132542	2655	-	71770	51627	11911	27032	19445.2	4486.25	250.214	179.532	193.26	214.873	8.77385	7.63403	5.06568	8.20394	6.36163	peg.2053	Pyruvate dehydrogenase E1 component (EC 1.2.4.1)
1456951	1458366	1416	+	32626	27448	1159	23041	19384.2	818.503	213.272	178.968	35.2598	196.12	7.47847	7.61007	0.924218	7.54427	2.21832	peg.1437	Pyruvate carboxylase subunit A (EC 6.4.1.1)
1458390	1460180	1791	+	6932	3889	838	3870.46	2171.41	467.895	35.8258	20.048	20.1562	27.9369	1.25625	0.852479	0.528327	1.05436	0.55318	peg.1438	Pyruvate carboxylase subunit B (biotin-containing) (EC 6.4.1.1)
2285276	2286607	1332	-	27253	26597	4935	20460.2	19967.7	3704.95	189.384	184.356	159.603	186.87	6.64082	7.83916	4.18348	7.23999	0.83299	peg.2196	Malate:quinone oxidoreductase (EC 1.1.5.4)
97314	98258	945	-	1670	1800	615	1767.2	1904.76	650.794	16.3575	17.5861	28.0351	16.9718	0.573583	0.747794	0.734848	0.660689	2.22134	peg.94	Malate dehydrogenase (EC 1.1.1.37)
1736959	1738293	1335	+	4431	4707	801	3319.1	3525.84	600	30.7222	32.553	25.847	31.6376	1.07729	1.38422	0.677494	1.23075	3.83672	peg.1706	Fumarate hydratase class II (EC 4.2.1.2)
2316902	2318431	1530	+	8076	8397	874	5278.43	5488.24	571.242	48.8582	50.6712	24.6082	49.7647	1.71323	2.15464	0.645022	1.93394	0.835713	peg.2224	Fumarate hydratase class I, aerobic (EC 4.2.1.2)
1571891	1572478	588	+	1944	2355	622	3306.12	4005.1	1057.82	30.6021	36.9779	45.5693	33.79	1.07308	1.57237	1.19445	1.32272	1.54837	peg.1546	Succinate dehydrogenase cytochrome b subunit
1572479	1574419	1941	+	6482	6847	1463	3339.52	3527.56	753.735	30.9112	32.5689	32.4697	31.7401	1.08392	1.38489	0.851086	1.2344	1.51629	peg.1547	Succinate dehydrogenase flavoprotein subunit (EC 1.3.99.1)
1574416	1575141	726	+	1835	1766	340	2527.55	2432.51	468.32	23.3955	22.4586	20.1744	22.927	0.820373	0.954982	0.528806	0.887678	1.00279	peg.1548	Succinate dehydrogenase iron-sulfur protein (EC 1.3.99.1)
1352529	1353692	1164	+	7580	7676	1247	6512.03	6594.5	1071.31	60.2766	60.8851	46.1501	60.5808	2.11363	2.58895	1.20967	2.35129	1.86904	peg.1341	Succinyl-CoA ligase [ADP-forming] beta chain (EC 6.2.1.5)
1353700	1354572	873	+	6996	5940	1337	8013.75	6804.12	1531.5	74.1768	62.8204	65.9745	68.4986	2.60104	2.67124	1.72931	2.63614	1.67982	peg.1342	Succinyl-CoA ligase [ADP-forming] alpha chain (EC 6.2.1.5)
2639522	2640697	1176	-	13163	10548	2945	11193	8969.39	2504.25	103.605	82.8117	107.879	93.2082	3.63295	3.52131	2.82769	3.57713	2.3973	peg.2538	Citrate synthase (si) (EC 2.3.3.1)
2117606	2120143	2538	-	26028	28791	5030	10255.3	11344	1981.88	94.9252	104.735	85.376	99.8304	3.3286	4.45355	2.23785	3.89107	5.80572	peg.2043	Aconitate hydratase 2 (EC 4.2.1.3)
251167	253386	2220	-	14508	14324	2840	6535.14	6452.25	1279.28	60.4905	59.5717	55.1093	60.0311	2.12113	2.5331	1.44451	2.32711	4.26253	peg.245	Isocitrate dehydrogenase [NADP] (EC 1.1.1.42); Monomeric isocitrate dehydrogenase [NADP] (EC 1.1.1.42)
2742625	2745468	2844	-	18921	20804	2925	6652.95	7315.05	1028.48	61.581	67.5376	44.3053	64.5593	2.15937	2.87183	1.16132	2.5156	5.71543	peg.2643	Phosphoenolpyruvate carboxylase (EC 4.1.1.31)
1722812	1724494	1683	-	3189	3375	751	1894.83	2005.35	446.227	17.5389	18.5148	19.2227	18.0268	0.61501	0.787283	0.50386	0.701147	0.563259	peg.1692	NAD-dependent malic enzyme (EC 1.1.1.38)
Gln metabolism, NH3 ass
2410451	2411803	1353	+	9533	9768	1660	7045.82	7219.51	1226.9	65.2175	66.6556	52.853	65.9366	2.28688	2.83432	1.38537	2.5606	2.61831	peg.2309	NADP-specific glutamate dehydrogenase (EC 1.4.1.4)
222998	224404	1407	-	30561	31390	3546	21720.7	22309.9	2520.26	201.051	205.98	108.569	203.516	7.04994	8.75868	2.84577	7.90431	15.4281	peg.219	Glutamate synthase [NADPH] small chain (EC 1.4.1.13)
224428	228819	4392	-	120668	146325	18917	27474.5	33316.3	4307.15	254.309	307.599	185.545	280.954	8.91747	13.0797	4.86345	10.9986	24.3781	peg.220	Glutamate synthase [NADPH] large chain (EC 1.4.1.13)
1286931	1288340	1410	+	55303	54234	11440	39222	38463.8	8113.48	363.046	355.125	349.515	359.086	12.7304	15.1006	9.16139	13.9155	22.7059	peg.1281	Glutamine synthetase type I (EC 6.3.1.2)
220523	221728	1206	+	3157	3378	835	2617.74	2801	692.371	24.2304	25.8607	29.8262	25.0455	0.849648	1.09965	0.781796	0.974648	0.967192	peg.217	Ammonium transporter
1155740	1156879	1140	-	3380	2667	385	2964.91	2339.47	337.719	27.4438	21.5997	14.5484	24.5217	0.962329	0.918458	0.381338	0.940394	0.458499	peg.1138	Ammonium transporter
Sulfate
1128362	1129591	1230	+	12497	9202	1174	10160.2	7481.3	954.472	94.0444	69.0726	41.1171	81.5585	3.29771	2.9371	1.07775	3.1174	1.42573	peg.1111	Adenylylsulfate kinase (EC 2.7.1.25)
1137643	1138245	603	+	4373	3845	983	7252.07	6376.45	1630.18	67.1266	58.8719	70.2256	62.9992	2.35382	2.50334	1.84073	2.42858		peg.1120	Adenylylsulfate kinase (EC 2.7.1.25)
989122	989922	801	+	13090	14811	1536	16342.1	18490.6	1917.6	151.265	170.718	82.6072	160.992	5.30419	7.25927	2.16528	6.28173	17.0391	peg.979	Putative sulfate permease
989953	990651	699	+	32721	35345	2464	46811.2	50565.1	3525.04	433.293	466.852	151.853	450.073	15.1936	19.8514	3.98032	17.5225	28.1211	peg.980	Phosphoadenylyl-sulfate reductase [thioredoxin] (EC 1.8.4.8) / Adenylyl-sulfate reductase [thioredoxin] (EC 1.8.4.10)
990664	991566	903	+	63362	58005	4090	70168.3	64235.9	4529.35	649.492	593.071	195.117	621.281	22.7747	25.2185	5.11434	23.9966	33.5631	peg.981	Sulfate adenylyltransferase subunit 2 (EC 2.7.7.4)
991681	993111	1431	+	69776	69806	4148	48760.3	48781.3	2898.67	451.335	450.383	124.87	450.859	15.8263	19.1511	3.27306	17.4887	24.5709	peg.982	Sulfate adenylyltransferase subunit 1 (EC 2.7.7.4)
995702	995835	134	+	58677	115113	39773	437888	859052	296813	4053.18	7931.37	12786.2	5992.27	142.126	337.257	335.149	239.692	427.587	peg.987
995885	997543	1659	+	13729	14005	2518	8275.47	8441.83	1517.78	76.5993	77.9409	65.3836	77.2701	2.68599	3.31419	1.71381	3.00009	4.13883	peg.987	Sulfite reductase [NADPH] hemoprotein beta-component (EC 1.8.1.2)
997527	998009	483	+	4430	5118	1124	9171.84	10596.3	2327.12	84.8964	97.8322	100.249	91.3643	2.97693	4.16001	2.62769	3.56847	7.77982	peg.988	Oxidoreductase probably involved in sulfite reduction
2043336	2045036	1701	-	82315	68825	2804	48392.1	40461.5	1648.44	447.927	373.569	71.0122	410.748	15.7068	15.8849	1.86135	15.7958	12.3343	peg.1970	Sulfite reductase [NADPH] hemoprotein beta-component (EC 1.8.1.2)
2045036	2046835	1800	-	97526	85512	7415	54181.1	47506.7	4119.44	501.511	438.615	177.459	470.063	17.5857	18.6507	4.6515	18.1182	22.2146	peg.1971	Sulfite reductase [NADPH] flavoprotein alpha-component (EC 1.8.1.2)
Ectoine
2867883	2868998	1116	-	34576	30280	4893	30982.1	27132.6	4384.41	286.776	250.507	188.873	268.642	10.0559	10.652	4.95069	10.354	6.1	peg.2776	Aspartate aminotransferase (EC 2.6.1.1)
910930	912102	1173	+	5063	5288	958	4316.28	4508.1	816.709	39.9524	41.6219	35.1825	40.7871	1.40095	1.76984	0.922193	1.5854	1.9	peg.896	Aspartate aminotransferase (EC 2.6.1.1)
1471908	1473095	1188	-	18747	18622	3397	15780.3	15675.1	2859.43	146.066	144.723	123.179	145.394	5.12185	6.15391	3.22874	5.63788	4	peg.1450	Aspartate aminotransferase (EC 2.6.1.1)
1903409	1904608	1200	+	3284	3298	441	2736.67	2748.33	367.5	25.3311	25.3745	15.8313	25.3528	0.888247	1.07897	0.414965	0.98361	1.14729	peg.1840	Aspartate aminotransferase (EC 2.6.1.1)
1486198	1486788	591	-	5376	6687	1519	9096.45	11314.7	2570.22	84.1985	104.465	110.721	94.3319	2.95246	4.44207	2.90218	3.69726	13.3232	peg.1462	Putative regulatory protein associated with the ectoine operon
1487193	1487600	408	+	8465	10894	2872	20747.5	26701	7039.22	192.043	246.522	303.238	219.283	6.73409	10.4826	7.94838	8.60834	54.6801	peg.1463	L-2,4-diaminobutyric acid acetyltransferase (EC 2.3.1.-)
1487645	1489006	1362	+	58042	62468	7263	42615.3	45864.9	5332.6	394.455	423.457	229.72	408.956	13.8318	18.0062	6.02134	15.919	75.5182	peg.1464	Diaminobutyrate-pyruvate aminotransferase (EC 2.6.1.46)
1489087	1489491	405	+	20102	19133	1498	49634.6	47242	3698.77	459.427	436.171	159.337	447.799	16.11	18.5468	4.17649	17.3284	66.5634	peg.1465	L-ectoine synthase (EC 4.2.1.-)
1489549	1490991	1443	+	35784	35340	2224	24798.3	24490.6	1541.23	229.538	226.115	66.3938	227.826	8.04886	9.61483	1.7403	8.83184	34.4388	peg.1466	Aspartokinase (EC 2.7.2.4) associated with ectoine biosynthesis
1652148	1653368	1221	-	12484	10963	1630	10224.4	8978.71	1334.97	94.6391	82.8977	57.5084	88.7684	3.31856	3.52497	1.50739	3.42176	6.15082	peg.1616	Aspartokinase (EC 2.7.2.4)
2253329	2254369	1041	-	16216	15796	4213	15577.3	15173.9	4047.07	144.187	140.096	174.341	142.141	5.05597	5.95714	4.56978	5.50656	4.64277	peg.2169	Aspartate-semialdehyde dehydrogenase (EC 1.2.1.11)
Cytochromes, Azurin
250185	251021	837	-	21751	20196	6118	25986.9	24129	7309.44	240.539	222.776	314.879	231.658	8.43462	9.47286	8.25351	8.95374	10.5622	peg.244	Pseudoazurin
262548	262973	426	-	53497	47535	13562	125580	111585	31835.7	1162.39	1030.23	1371.43	1096.31	40.7598	43.8072	35.9475	42.2835	27.4844	peg.253	Pseudoazurin
617455	617901	447	-	13077	15470	4687	29255	34608.5	10485.5	270.79	319.53	451.696	295.16	9.49538	13.587	11.8397	11.5412	11.1168	peg.604	Pseudoazurin
2461126	2461575	450	-	4461	5882	2130	9913.33	13071.1	4733.33	91.7597	120.682	203.904	106.221	3.2176	5.13161	5.34468	4.1746	6.08447	peg.2360	Azurin
681829	682437	609	+	27953	21041	6228	45899.8	34550.1	10226.6	424.858	318.991	440.545	371.924	14.8978	13.5641	11.5474	14.231	10.147	peg.674	Cytochrome c4
111624	112028	405	+	3489	3966	24821	8614.81	9792.59	61286.4	79.7404	90.4121	2640.12	85.0762	2.79613	3.84449	69.202	3.32031	35.603	peg.112	Cytochrome c-555 precursor (Cytochrome c555)
236329	236646	318	+	8682	10061	2414	27301.9	31638.4	7591.19	252.712	292.108	327.016	272.41	8.86145	12.421	8.57165	10.6412	18.3894	peg.229	Cytochrome c553
912394	912966	573	-	5929	6660	2194	10347.3	11623	3828.97	95.7766	107.312	164.946	101.544	3.35845	4.56311	4.32351	3.96078	4.52772	peg.898	Cytochrome c family protein
1455233	1455760	528	-	1798	1433	1251	3405.3	2714.02	2369.32	31.5201	25.0577	102.066	28.2889	1.10527	1.0655	2.67533	1.08538	0.810759	peg.1435	Cytochrome B561
1672936	1673379	444	+	1711	2068	322	3853.6	4657.66	725.225	35.6697	43.0028	31.2415	39.3362	1.25077	1.82856	0.818893	1.53967	3.54406	peg.1636	Cytochrome B561
2492138	2492632	495	+	15507	14767	2408	31327.3	29832.3	4864.65	289.971	275.433	209.561	282.702	10.168	11.7119	5.49295	10.94	8.97206	peg.2392	Cytochrome c5
2664439	2664657	219	-	704	663	230	3214.61	3027.4	1050.23	29.7551	27.951	45.2421	28.8531	1.04338	1.18853	1.18587	1.11595	1.13542	peg.2565	cytochrome c class I
2805590	2805805	216	+	166	216	72	768.519	1000	333.333	7.11356	9.2327	14.3595	8.17313	0.24944	0.392592	0.376386	0.321016	0.546065	peg.2706	Cytochrome P450
2805899	2806912	1014	+	3987	5244	1083	3931.95	5171.6	1068.05	36.3949	47.7478	46.0097	42.0714	1.2762	2.03033	1.20599	1.65327	3.95364	peg.2707	Cytochrome P450 152A1 (EC 1.14.-.-)
Cytochrome bc1 reductase
614772	615482	711	-	37262	27300	4405	52407.9	38396.6	6195.5	485.098	354.504	266.892	419.801	17.0102	15.0742	6.99569	16.0422	20.4863	peg.601	ubiquinol cytochrome C oxidoreductase, cytochrome C1 subunit
615479	616684	1206	-	46006	34196	6437	38147.6	28354.9	5337.48	353.102	261.792	229.93	307.447	12.3817	11.1319	6.02685	11.7568	17.9413	peg.602	Ubiquinol--cytochrome c reductase, cytochrome B subunit (EC 1.10.2.2)
616690	617283	594	-	29378	24134	5445	49457.9	40629.6	9166.67	457.792	375.121	394.885	416.457	16.0527	15.9509	10.3506	16.0018	27.7513	peg.603	Ubiquinol-cytochrome C reductase iron-sulfur subunit (EC 1.10.2.2)
Cytochrome cbb3 oxidase
1338823	1340244	1422	+	29705	29554	6523	20889.6	20783.4	4587.2	193.358	191.887	197.609	192.623	6.78019	8.15939	5.17967	7.46979	10.1651	peg.1328	Cytochrome c oxidase subunit CcoN (EC 1.9.3.1)
1340255	1340932	678	+	13363	10666	2024	19709.4	15731.6	2985.25	182.434	145.245	128.6	163.84	6.39714	6.17608	3.37082	6.28661	7.39544	peg.1329	Cytochrome c oxidase subunit CcoO (EC 1.9.3.1)
1341127	1342059	933	+	10009	8763	1415	10727.8	9392.28	1516.61	99.2982	86.7161	65.3332	93.0072	3.48194	3.68733	1.71249	3.58464	3.80882	peg.1331	Cytochrome c oxidase subunit CcoP (EC 1.9.3.1)
1342619	1343122	504	+	7473	6905	1288	14827.4	13700.4	2555.56	137.245	126.492	110.089	131.868	4.81256	5.37866	2.88562	5.09561	6.67507	peg.1333	Type cbb3 cytochrome oxidase biogenesis protein CcoH
1343148	1345610	2463	+	15301	14184	2466	6212.34	5758.83	1001.22	57.5027	53.1696	43.1308	55.3361	2.01636	2.26087	1.13053	2.13861	2.79582	peg.1334	Type cbb3 cytochrome oxidase biogenesis protein CcoI; Copper-translocating P-type ATPase (EC 3.6.3.4)
1345614	1345823	210	+	2587	2270	454	12319	10809.5	2161.9	114.028	99.8011	93.1313	106.914	3.99843	4.24373	2.44113	4.12108	4.41356	peg.1335	Type cbb3 cytochrome oxidase biogenesis protein CcoS, involved in heme b insertion
1648236	1649669	1434	+	4468	5059	1017	3115.76	3527.89	709.205	28.8401	32.572	30.5514	30.706	1.01129	1.38502	0.800804	1.19816	0.995815	peg.1612	Cytochrome c oxidase subunit CcoN (EC 1.9.3.1)
2625968	2627401	1434	-	8172	9886	1049	5698.74	6894	731.52	52.7487	63.6503	31.5127	58.1995	1.84966	2.70653	0.826001	2.27809	2.00876	peg.2526	Type cbb3 cytochrome oxidase biogenesis protein CcoG, involved in Cu oxidation
Cytochrome bd2 oxidase
1860684	1862081	1398	+	7058	8012	1814	5048.64	5731.04	1297.57	46.7312	52.913	55.8971	49.8221	1.63865	2.24996	1.46516	1.94431	2.0686	peg.1809	putative Cytochrome bd2, subunit I
1862081	1863079	999	+	2924	3147	530	2926.93	3150.15	530.531	27.0922	29.0844	22.8544	28.0883	0.95	1.23672	0.599052	1.09336	0.949354	peg.1810	putative Cytochrome bd2, subunit II
1863187	1864866	1680	+	3151	2973	425	1875.6	1769.64	252.976	17.3609	16.3386	10.8978	16.8497	0.608767	0.694747	0.28565	0.651757	0.586889	peg.1811	Transport ATP-binding protein CydD
1864869	1866560	1692	+	1424	1368	249	841.608	808.511	147.163	7.79008	7.46474	6.33955	7.62741	0.273163	0.317415	0.16617	0.295289	0.267832	peg.1812	Transport ATP-binding protein CydC
NADH-ubiquinone oxidoreductase chain (EC 1.6.5.3)
2683061	2684494	1434	-	10018	7271	813	6986.05	5070.43	566.946	64.6643	46.8138	24.4231	55.739	2.26748	1.99061	0.640171	2.12905	2.46858	peg.2585	NADH-ubiquinone oxidoreductase chain N (EC 1.6.5.3)
2684507	2686027	1521	-	8513	6483	457	5596.98	4262.33	300.46	51.8067	39.3528	12.9433	45.5797	1.81663	1.67335	0.339267	1.74499	3.23974	peg.2586	NADH-ubiquinone oxidoreductase chain M (EC 1.6.5.3)
2686043	2687980	1938	-	10028	7870	682	5174.41	4060.89	351.909	47.8953	37.493	15.1597	42.6941	1.67947	1.59427	0.397361	1.63687	1.7566	peg.2587	NADH-ubiquinone oxidoreductase chain L (EC 1.6.5.3)
2687985	2688290	306	-	2434	1883	209	7954.25	6153.59	683.007	73.6261	56.8143	29.4228	65.2202	2.58173	2.41585	0.771222	2.49879	1.99236	peg.2588	NADH-ubiquinone oxidoreductase chain K (EC 1.6.5.3)
2688287	2688895	609	-	5735	4449	440	9417.08	7305.42	722.496	87.1663	67.4487	31.1239	77.3075	3.05653	2.86805	0.815812	2.96229	2.65907	peg.2589	NADH-ubiquinone oxidoreductase chain J (EC 1.6.5.3)
2688907	2689398	492	-	6330	5719	578	12865.9	11624	1174.8	119.089	107.321	50.6083	113.205	4.1759	4.56348	1.32653	4.36969	6.20039	peg.2590	NADH-ubiquinone oxidoreductase chain I (EC 1.6.5.3)
2689395	2690447	1053	-	9673	7875	951	9186.13	7478.63	903.134	85.0287	69.048	38.9055	77.0383	2.98157	2.93605	1.01978	2.95881	3.15631	peg.2591	NADH-ubiquinone oxidoreductase chain H (EC 1.6.5.3)
2690440	2692803	2364	-	36834	31608	3797	15581.2	13370.6	1606.18	144.223	123.446	69.1914	133.835	5.05724	5.24917	1.81363	5.1532	4.21538	peg.2592	NADH-ubiquinone oxidoreductase chain G (EC 1.6.5.3)
2692796	2694094	1299	-	14852	11484	1793	11433.4	8840.65	1380.29	105.83	81.623	59.4607	93.7265	3.71097	3.47077	1.55857	3.59087	2.7744	peg.2593	NADH-ubiquinone oxidoreductase chain F (EC 1.6.5.3)
2694094	2694606	513	-	7258	5716	895	14148.1	11142.3	1744.64	130.958	102.874	75.1562	116.916	4.5921	4.37438	1.96997	4.48324	3.38457	peg.2594	NADH-ubiquinone oxidoreductase chain E (EC 1.6.5.3)
2694603	2695856	1254	-	11836	11051	2077	9438.6	8812.6	1656.3	87.3655	81.3641	71.3507	84.3648	3.06351	3.45975	1.87022	3.26163	3.31293	peg.2595	NADH-ubiquinone oxidoreductase chain D (EC 1.6.5.3)
2695856	2696524	669	-	9801	10335	2047	14650.2	15448.4	3059.79	135.605	142.631	131.811	139.118	4.75506	6.06493	3.45499	5.40999	5.70681	peg.2596	NADH-ubiquinone oxidoreductase chain C (EC 1.6.5.3)
2696534	2697022	489	-	8156	8703	1940	16678.9	17797.5	3967.28	154.383	164.319	170.904	159.351	5.41353	6.98717	4.47968	6.20035	6.29183	peg.2597	NADH-ubiquinone oxidoreductase chain B (EC 1.6.5.3)
2697013	2697345	333	-	8434	8011	1759	25327.3	24057.1	5282.28	234.435	222.112	227.552	228.273	8.22056	9.4446	5.96453	8.83258	8.22392	peg.2598	NADH ubiquinone oxidoreductase chain A (EC 1.6.5.3)
Na(+)-translocating NADH-quinone reductase
3221145	3222302	1158	+	3311	2808	463	2859.24	2424.87	399.827	26.4657	22.3881	17.2239	24.4269	0.928031	0.951984	0.451468	0.940008	1.11837	peg.3175	Nucleoside:H+ symporter:Major facilitator superfamily
3222421	3223770	1350	+	37486	31835	5414	27767.4	23581.5	4010.37	257.021	217.721	172.76	237.371	9.01254	9.2579	4.52834	9.13522	7.14032	peg.3176	Na(+)-translocating NADH-quinone reductase subunit A (EC 1.6.5.-)
3223773	3224981	1209	+	40101	27929	3640	33168.7	23100.9	3010.75	307.016	213.284	129.698	260.15	10.7657	9.06923	3.39961	9.91745	6.77172	peg.3177	Na(+)-translocating NADH-quinone reductase subunit B (EC 1.6.5.-)
3224984	3225811	828	+	30080	18668	2579	36328.5	22545.9	3114.73	336.264	208.159	134.178	272.212	11.7912	8.85133	3.51703	10.3213	5.94891	peg.3178	Na(+)-translocating NADH-quinone reductase subunit C (EC 1.6.5.-)
3225811	3226473	663	+	22121	13333	1915	33365	20110.1	2888.39	308.833	185.671	124.427	247.252	10.8294	7.89506	3.26144	9.36222	4.70987	peg.3179	Na(+)-translocating NADH-quinone reductase subunit D (EC 1.6.5.-)
3226474	3227082	609	+	11236	7073	894	18449.9	11614.1	1467.98	170.776	107.23	63.2382	139.003	5.98834	4.55961	1.65758	5.27397	3.18646	peg.3180	Na(+)-translocating NADH-quinone reductase subunit E (EC 1.6.5.-)
3227082	3228299	1218	+	30555	18948	2163	25086.2	15556.7	1775.86	232.203	143.63	76.5012	187.916	8.1423	6.10741	2.00523	7.12485	4.31726	peg.3181	Na(+)-translocating NADH-quinone reductase subunit F (EC 1.6.5.-)
Na(+) H(+) antiporter
2492779	2495598	2820	+	10976	9363	1559	3892.2	3320.21	552.837	36.0269	30.6545	23.8153	33.3407	1.2633	1.30349	0.62424	1.28339	0.830814	peg.2393	Na(+) H(+) antiporter subunit A; Na(+) H(+) antiporter subunit B
2495598	2495990	393	+	1771	1231	178	4506.36	3132.32	452.926	41.7118	28.9197	19.5113	35.3157	1.46264	1.22972	0.511425	1.34618	0.715163	peg.2394	Na(+) H(+) antiporter subunit C
2495987	2497513	1527	+	6088	4593	884	3986.9	3007.86	578.913	36.9035	27.7707	24.9386	32.3371	1.29404	1.18086	0.653684	1.23745	0.398414	peg.2395	Na(+) H(+) antiporter subunit D
2497510	2498007	498	+	3776	2577	485	7582.33	5174.7	973.896	70.1835	47.7764	41.9538	58.98	2.46102	2.03154	1.09968	2.24628	0.754312	peg.2396	Na(+) H(+) antiporter subunit E
2498001	2498270	270	+	1669	1183	240	6181.48	4381.48	888.889	57.217	40.4529	38.2919	48.8349	2.00634	1.72013	1.0037	1.86324	0.64923	peg.2397	Na(+) H(+) antiporter subunit F
2498279	2498596	318	+	722	599	123	2270.44	1883.65	386.792	21.0156	17.3912	16.6624	19.2034	0.736923	0.739505	0.43675	0.738214	0.410689	peg.2398	Na(+) H(+) antiporter subunit G
Electron transport complex protein Rnf
2484965	2485546	582	+	5610	7379	1256	9639.18	12678.7	2158.08	89.2221	117.059	92.9664	103.14	3.12861	4.97755	2.43681	4.05308	8.37405	peg.2383	Electron transport complex protein RnfA
2485550	2486110	561	+	4906	8476	911	8745.1	15108.7	1623.89	80.9463	139.494	69.9544	110.22	2.83842	5.93157	1.83362	4.38499	11.3875	peg.2384	Electron transport complex protein RnfB
2486107	2487633	1527	+	15283	17416	2041	10008.5	11405.4	1336.61	92.6407	105.302	57.5789	98.9716	3.24849	4.47765	1.50924	3.86307	8.98913	peg.2385	Electron transport complex protein RnfC
2487633	2488664	1032	+	6954	7568	710	6738.37	7333.33	687.984	62.3717	67.7065	29.6372	65.0391	2.18709	2.87901	0.776843	2.53305	6.18257	peg.2386	Electron transport complex protein RnfD
2488661	2489299	639	+	6656	7163	682	10416.3	11209.7	1067.29	96.4151	103.496	45.9772	99.9554	3.38084	4.40084	1.20514	3.89084	7.39912	peg.2387	Electron transport complex protein RnfG
2489296	2489985	690	+	7904	8382	1001	11455.1	12147.8	1450.72	106.03	112.157	62.4948	109.094	3.718	4.76914	1.6381	4.24357	7.9563	peg.2388	Electron transport complex protein RnfE
ATP synthase
205325	205747	423	-	39582	23995	3887	93574.5	56725.8	9189.13	866.143	523.732	395.853	694.938	30.3717	22.2701	10.376	26.3209	13.8465	peg.198	ATP synthase epsilon chain (EC 3.6.3.14)
205766	207142	1377	-	110302	63724	12411	80103.1	46277.4	9013.07	741.45	427.265	388.268	584.358	25.9993	18.1681	10.1772	22.0837	12.0373	peg.199	ATP synthase beta chain (EC 3.6.3.14)
207193	207990	798	-	41305	23395	3787	51760.7	29317	4745.61	479.107	270.675	204.433	374.891	16.8001	11.5096	5.35854	14.1549	6.2104	peg.200	ATP synthase gamma chain (EC 3.6.3.14)
208074	209615	1542	-	95755	56801	12793	62097.9	36835.9	8296.37	574.79	340.095	357.394	457.443	20.1553	14.4615	9.36791	17.3084	8.20177	peg.201	ATP synthase alpha chain (EC 3.6.3.14)
209640	210170	531	-	39756	23517	4682	74870.1	44288.1	8817.33	693.012	408.899	379.836	550.955	24.3008	17.3872	9.95615	20.844	10.0495	peg.202	ATP synthase delta chain (EC 3.6.3.14)
210183	210653	471	-	45829	27564	5622	97301.5	58522.3	11936.3	900.641	540.319	514.197	720.48	31.5814	22.9754	13.478	27.2784	15.4804	peg.203	ATP synthase F0 sector subunit b
210699	210932	234	-	16451	8912	1775	70303.4	38085.5	7585.47	650.742	351.632	326.77	501.187	22.8186	14.952	8.56519	18.8853	7.99346	peg.204	ATP synthase F0 sector subunit c
210990	211889	900	-	57155	39913	6773	63505.6	44347.8	7525.56	587.82	409.45	324.189	498.635	20.6122	17.4106	8.49754	19.0114	8.39804	peg.205	ATP synthase F0 sector subunit a
Denitrification
Nor1
410167	410940	774	-	9010	9196	1652	11640.8	11881.1	2134.37	107.75	109.695	91.945	108.722	3.77829	4.66444	2.41004	4.22137	2.63723	peg.405	Nitric oxide reductase activation protein NorQ
410959	412830	1872	-	25498	26163	4965	13620.7	13976	2652.24	126.076	129.036	114.254	127.556	4.42092	5.48685	2.9948	4.95388	3.73417	peg.406	Nitric oxide reductase activation protein NorD
412851	414263	1413	-	61668	75199	33567	43643.3	53219.4	23755.8	403.971	491.359	1023.36	447.665	14.1654	20.8935	26.8241	17.5295	20.1586	peg.407	Nitric-oxide reductase subunit B (EC 1.7.99.7)
414280	414729	450	-	21683	28107	23089	48184.4	62460	51308.9	446.005	576.674	2210.3	511.339	15.6394	24.5213	57.9358	20.0803	22.8773	peg.408	Nitric-oxide reductase subunit C (EC 1.7.99.7)
415014	416570	1557	+	14552	26934	8008	9346.18	17298.7	5143.22	86.51	159.713	221.562	123.112	3.03351	6.79131	5.80751	4.91241	6.79696	peg.409	Functional role page for Anaerobic nitric oxide reductase transcription regulator NorR
416599	417174	576	+	10345	14406	4124	17960.1	25010.4	7159.72	166.242	230.914	308.429	198.578	5.82935	9.81888	8.08445	7.82412	6.454	peg.410	Nitric oxide reductase activation protein NorE
Nor2
471507	473555	2049	-	7174	7250	1377	3501.22	3538.31	672.035	32.408	32.6682	28.9502	32.5381	1.1364	1.38911	0.758833	1.26276	0.829132	peg.458	Nitric oxide reductase activation protein NorD
473588	474406	819	-	5318	5440	832	6493.28	6642.25	1015.87	60.1031	61.3259	43.7622	60.7145	2.10754	2.60769	1.14708	2.35762	1.60294	peg.459	Nitric oxide reductase activation protein NorQ
474403	475764	1362	-	7224	8180	1830	5303.96	6005.87	1343.61	49.0945	55.4504	57.8806	52.2725	1.72152	2.35786	1.51715	2.03969	1.69728	peg.460	Nitric-oxide reductase subunit B (EC 1.7.99.7)
475825	476655	831	-	4682	6944	3103	5634.18	8356.2	3734.06	52.151	77.1503	160.857	64.6506	1.8287	3.28057	4.21634	2.55464	2.72041	peg.461	Nitric-oxide reductase subunit C (EC 1.7.99.7)
Nar1
427732	431487	3756	+	209113	175601	10563	55674.4	46752.1	2812.3	515.333	431.648	121.149	473.491	18.0704	18.3545	3.17553	18.2124	10.2035	peg.420	Respiratory nitrate reductase alpha chain (EC 1.7.99.4)
431519	433063	1545	+	81919	54530	4839	53022	35294.5	3132.04	490.782	325.863	134.923	408.323	17.2095	13.8563	3.53656	15.5329	8.18307	peg.421	Respiratory nitrate reductase beta chain (EC 1.7.99.4)
433076	433606	531	+	48335	27987	2989	91026.4	52706.2	5629	842.558	486.621	242.488	664.589	29.5447	20.692	6.35603	25.1183	11.2438	peg.422	Respiratory nitrate reductase delta chain (EC 1.7.99.4)
433606	434301	696	+	49242	25715	3772	70750	36946.8	5419.54	654.876	341.119	233.465	497.997	22.9635	14.505	6.11951	18.7343	9.88231	peg.423	Respiratory nitrate reductase gamma chain (EC 1.7.99.4)
Nar2
464448	465137	690	-	2487	2460	787	3604.35	3565.22	1140.58	33.3625	32.9166	49.1343	33.1396	1.16987	1.39968	1.28789	1.28477	0.953006	peg.454	Respiratory nitrate reductase gamma chain (EC 1.7.99.4)
465173	465871	699	-	3853	4007	645	5512.16	5732.47	922.747	51.0216	52.9262	39.7504	51.9739	1.7891	2.25052	1.04193	2.01981	1.59484	peg.455	Respiratory nitrate reductase delta chain (EC 1.7.99.4)
465874	467412	1539	-	7711	7712	1693	5010.4	5011.05	1100.06	46.3772	46.2655	47.389	46.3213	1.62624	1.9673	1.24215	1.79677	1.33364	peg.456	Respiratory nitrate reductase beta chain (EC 1.7.99.4)
467409	471152	3744	-	24512	26689	8249	6547.01	7128.47	2203.26	60.6004	65.815	94.9128	63.2077	2.12498	2.79858	2.48783	2.46178	2.24878	peg.457	Respiratory nitrate reductase alpha chain (EC 1.7.99.4)
Nos
442393	444555	2163	+	39119	41812	6313	18085.5	19330.6	2918.63	167.403	178.473	125.73	172.938	5.87007	7.58902	3.29559	6.72954	14.4194	peg.432	Nitrous oxide reductase maturation protein NosR
444598	446514	1917	+	63615	66843	13547	33184.7	34868.5	7066.77	307.164	321.931	304.425	314.547	10.7708	13.6891	7.9795	12.23	20.5567	peg.433	Nitrous-oxide reductase (EC 1.7.99.6)
446596	447885	1290	+	16285	16345	1752	12624	12670.5	1358.14	116.85	116.983	58.5064	116.917	4.09741	4.97435	1.53355	4.53588	6.9251	peg.434	Nitrous oxide reductase maturation protein NosD
447882	448781	900	+	7389	7109	747	8210	7898.89	830	75.9934	72.9281	35.755	74.4607	2.66474	3.10104	0.937201	2.88289	4.01044	peg.435	Nitrous oxide reductase maturation protein NosF (ATPase)
448781	449611	831	+	7900	6828	918	9506.62	8216.61	1104.69	87.9951	75.8615	47.5884	81.9283	3.08559	3.22577	1.24737	3.15568	3.74012	peg.436	Nitrous oxide reductase maturation transmembrane protein NosY
449608	450120	513	+	5521	4921	676	10762.2	9592.59	1317.74	99.6169	88.5655	56.766	94.0912	3.49311	3.76597	1.48793	3.62954	4.35394	peg.437	Nitrous oxide reductase maturation protein, outer-membrane lipoprotein NosL
Transporter
424803	426068	1266	+	43779	68371	1146	34580.6	54005.5	905.213	320.084	498.617	38.9951	409.351	11.2239	21.2021	1.02213	16.213	12.2904	peg.418	Nitrate/nitrite transporter
426081	427691	1611	+	49975	48181	1589	31021.1	29907.5	986.344	287.137	276.127	42.4901	281.632	10.0686	11.7414	1.11374	10.905	6.94468	peg.419	Nitrate/nitrite transporter
461002	463653	2652	-	14288	14204	2948	5387.63	5355.96	1111.61	49.869	49.4499	47.8865	49.6595	1.74868	2.10271	1.25519	1.92569	1.44651	peg.452	Nitrate/nitrite transporter
NarXL
421560	423482	1923	+	20227	23413	4177	10518.5	12175.2	2172.13	97.3609	112.41	93.5717	104.886	3.414	4.7799	2.45267	4.09695	8.51052	peg.415	Nitrate/nitrite sensor protein (EC 2.7.3.-)
423479	424141	663	+	5797	7026	816	8743.59	10597.3	1230.77	80.9324	97.8415	53.0195	89.387	2.83793	4.16041	1.38973	3.49917	7.23017	peg.416	Nitrate/nitrite response regulator protein
NnrS
1780533	1781744	1212	+	11371	13968	10160	9382.01	11524.8	8382.84	86.8417	106.405	361.119	96.6232	3.04514	4.52452	9.46554	3.78483	7.34915	peg.1751	NnrS protein involved in response to NO
68699	69868	1170	+	8980	19026	5398	7675.21	16261.5	4613.68	71.0433	150.138	198.75	110.591	2.49116	6.38415	5.20957	4.43766	6.38665	peg.63	NnrS protein involved in response to NO
417542	418762	1221	-	24093	25805	4509	19732.2	21134.3	3692.87	182.645	195.127	159.083	188.886	6.40453	8.29716	4.16984	7.35084	12.2396	peg.412	NnrS protein involved in response to NO
2018926	2020116	1191	+	26013	26952	7406	21841.3	22629.7	6218.3	202.167	208.933	267.874	205.55	7.08909	8.88424	7.02144	7.98667	2.15267	peg.1946	Flavohemoprotein (Hemoglobin-like protein) (Flavohemoglobin) (Nitric oxide dioxygenase) (EC 1.14.12.17)
385821	386889	1069	+	7748	8535	1585	7247.9	7984.1	1482.69	67.0879	73.7148	63.872	70.4013	2.35247	3.13449	1.67419	2.74348	4.99139	peg.384	Flavohemoprotein (Hemoglobin-like protein) (Flavohemoglobin) (Nitric oxide dioxygenase) (EC 1.14.12.17)
N assimilation pathway
2437180	2438646	1467	-	685	938	251	466.939	639.4	171.097	4.32208	5.90339	7.3706	5.11274	0.151556	0.251023	0.193196	0.201289	0.231941	peg.2343	Nitrate/nitrite transporter
2440726	2443320	2595	-	2266	2443	589	873.218	941.426	226.975	8.08267	8.6919	9.77771	8.38729	0.283423	0.369596	0.25629	0.326509	0.381892	peg.2346	Assimilatory nitrate reductase large subunit (EC:1.7.99.4)
2443388	2443696	309	-	227	187	48	734.628	605.178	155.34	6.79986	5.58743	6.69179	6.19364	0.23844	0.237588	0.175403	0.238014	0.194198	peg.2347	Nitrite reductase [NAD(P)H] small subunit (EC 1.7.1.4)
2443702	2446131	2430	-	2621	2537	647	1078.6	1044.03	266.255	9.98374	9.63924	11.4698	9.81149	0.350084	0.409879	0.300644	0.379982	0.318876	peg.2348	Nitrite reductase [NAD(P)H] large subunit (EC 1.7.1.4)

## Sheet: GP59 high expr genes
		Methylophaga nitratireducenticrescens GP59: SELECTED MOST EXPRESSED GENES
						Reference gene: maxI, Methanol dehydrogenase, small subunit (peg.506) set to 100
							Relative expression
							20-50
							50-100
							>100
							Highly expressed intergenic sequences
				Reads			RPK			TPM				Relative to mxaI
Start	End	Length	Strand	Rep1	Rep2	Rep3	Rep1	Rep2	Rep3	Rep1	Rep2	Rep3	Average TPM	Rep1	Rep2	Rep3	Average	JAM1
		(nt)																	Gene id	function
1072759	1072968	210	-	59280	51215	10788	282286	243881	51371.4	2612.89	2251.68	2213	2432.29	91.6222	95.7457	58.0064	93.6839	35.5871	peg.1061	Cold shock protein CspE
1712907	1713110	204	-	586057	400300	22543	2.87283e+06	1.96225e+06	110505	26591.5	18116.9	4760.37	22354.2	932.441	770.365	124.777	851.403	217.758	peg.1682	Cold shock protein CspE
1710392	1710589	198	-	136303	93351	5331	688399	471470	26924.2	6371.96	4352.94	1159.85	5362.45	223.435	185.095	30.4017	204.265	57.0875	Include pyrroloquinoline quinone precursor peptide PqqA: GenBank annotation CDW43_08270
1359088	1359387	300	-	129567	114736	27678	431890	382453	92260	3997.66	3531.08	3974.41	3764.37	140.18	150.148	104.176	145.164	74.0919	peg.1347	lipoprotein, putative
3191186	3192382	1197	+	483818	272503	120826	404192	227655	100941	3741.28	2101.87	4348.36	2921.58	131.19	89.3755	113.978	110.283	44.641	peg.3143	hypothetical protein
Relative to metals
1543598	1544086	489	+	10857	17617	11102	22202.5	36026.6	22703.5	205.51	332.623	978.029	269.066	7.20631	14.1437	25.6358	10.675	23.9694	peg.1519	Iron-sulfur cluster regulator IscR
1544079	1545527	1449	+	37005	60496	22575	25538.3	41750.2	15579.7	236.387	385.467	671.148	310.927	8.28903	16.3908	17.5919	12.3399	15.8159	peg.1520	Iron-sulfur cluster assembly protein SufB
1545603	1546376	774	+	18344	29640	7739	23700.3	38294.6	9998.71	219.374	353.562	430.728	286.468	7.69246	15.0341	11.2901	11.3633	14.106	peg.1521	Iron-sulfur cluster assembly ATPase protein SufC
1546373	1547677	1305	+	32430	50413	12401	24850.6	38630.7	9502.68	230.022	356.665	409.36	293.343	8.06582	15.1661	10.73	11.6159	13.088	peg.1522	Iron-sulfur cluster assembly protein SufD
1547670	1548893	1224	+	25717	38739	7865	21010.6	31649.5	6425.65	194.478	292.21	276.807	243.344	6.81947	12.4253	7.25557	9.62241	12.9047	peg.1523	Cysteine desulfurase (EC 2.8.1.7), SufS subfamily
1548893	1549339	447	+	8816	11411	2264	19722.6	25528	5064.88	182.556	235.692	218.187	209.124	6.40141	10.0221	5.71904	8.21174	14.3486	peg.1524	Putative iron-sulfur cluster assembly scaffold protein for SUF system, SufE2
1549343	1549678	336	+	9278	10783	2062	27613.1	32092.3	6136.9	255.592	296.298	264.368	275.945	8.96245	12.5992	6.92953	10.7808	14.1104	peg.1525	PaaD-like protein (DUF59) involved in Fe-S cluster assembly
1794245	1795609	1365	-	4920	6597	920	3604.4	4832.97	673.993	33.363	44.6213	29.0345	38.9922	1.16989	1.89738	0.761044	1.53364	3.65836	peg.1762	Heavy metal sensor histidine kinase
1795641	1796333	693	-	1948	2756	451	2810.97	3976.91	650.794	26.0189	36.7176	28.0351	31.3682	0.912363	1.5613	0.734848	1.23683	1.913	peg.1763	Copper-sensing two-component system response regulator CusR
1796652	1796930	279	+	3565	5760	379	12777.8	20645.2	1358.42	118.274	190.611	58.5186	154.442	4.14732	8.10512	1.53387	6.12622	46.3151	peg.1764	hypothetical protein
1797008	1797526	519	+	4645	7530	548	8949.9	14508.7	1055.88	82.8421	133.954	45.4854	108.398	2.90489	5.69599	1.19225	4.30044	32.4324	peg.1765	Cytochrome c family protein
1797589	1799364	1776	+	8278	11870	1124	4661.04	6683.56	632.883	43.1435	61.7073	27.2636	52.4254	1.51284	2.62391	0.714624	2.06838	13.7378	peg.1766	Multicopper oxidase
1799374	1800123	750	+	2216	2444	314	2954.67	3258.67	418.667	27.349	30.0863	18.0355	28.7176	0.959004	1.27933	0.472741	1.11916	3.9724	peg.1767	Copper resistance protein B
1808701	1808823	123	-	2454	2430	145	19951.2	19756.1	1178.86	184.672	182.402	50.7834	183.537	6.47562	7.75608	1.33112	7.11585	18.036	peg.1779	hypothetical protein
1809035	1811257	2223	-	11610	17775	1399	5222.67	7995.95	629.33	48.3421	73.8242	27.1105	61.0831	1.69514	3.13915	0.710612	2.41714	11.1466	peg.1780	Lead, cadmium, zinc and mercury transporting ATPase (EC 3.6.3.3) (EC 3.6.3.5); Copper-translocating P-type ATPase (EC 3.6.3.4)
1812016	1812129	114	+	13670	16792	1437	119912	147298	12605.3	1109.93	1359.96	543.014	1234.95	38.9202	57.8281	14.2333	48.3742	170.231	peg.1781	hypothetical protein
1812562	1813914	1353	+	5529	9265	627	4086.47	6847.75	463.415	37.8252	63.2232	19.9631	50.5242	1.32636	2.68837	0.523268	2.00736	4.59748	peg.1782	Heavy metal RND efflux outer membrane protein, CzcC family
1813914	1815809	1896	+	4417	7732	521	2329.64	4078.06	274.789	21.5636	37.6515	11.8375	29.6076	0.756138	1.60101	0.31028	1.17858	3.84612	peg.1783	Cobalt/zinc/cadmium efflux RND transporter, membrane fusion protein, CzcB family
1815806	1818976	3171	+	5911	7250	666	1864.08	2286.35	210.028	17.2543	21.1091	9.04768	19.1817	0.60503	0.8976	0.237155	0.751315	2.38129	peg.1784	Cobalt-zinc-cadmium resistance protein CzcA; Cation efflux system protein CusA
1819118	1819393	276	+	2454	2469	254	8891.3	8945.65	920.29	82.2996	82.5925	39.6446	82.4461	2.88587	3.51199	1.03915	3.19893		peg.1785	Probable Co/Zn/Cd efflux system membrane fusion protein
2720631	2720716	86	+	9392	16987	13548	109209	197523	157535	1010.86	1823.67	6786.35	1417.27	35.4464	77.546	177.882	56.4962	111.506	peg.2621
2720766	2721452	687	+	1456	1540	328	2119.36	2241.63	477.438	19.6172	20.6963	20.5673	20.1568	0.687886	0.880046	0.539103	0.783966	0.910691	peg.2621	Copper-sensing two-component system response regulator CpxR
2721452	2722792	1341	+	7599	8937	1026	5666.67	6664.43	765.101	52.4518	61.5307	32.9593	56.9912	1.83924	2.6164	0.863919	2.22782	3.13474	peg.2622	Osmosensitive K+ channel histidine kinase KdpD (EC 2.7.3.-)
2722819	2723331	513	-	14474	18183	3612	28214.4	35444.4	7040.94	261.158	327.248	303.312	294.203	9.15763	13.9152	7.95032	11.5364	28.4226	peg.2623	Superoxide dismutase [Cu-Zn] precursor (EC 1.15.1.1)
2723418	2726594	3177	-	61534	65630	7255	19368.6	20657.9	2283.6	179.279	190.728	98.3738	185.004	6.28651	8.1101	2.57854	7.19831	23.0547	peg.2624	RND efflux system, inner membrane transporter CmeB
2726591	2727766	1176	-	18132	20336	8362	15418.4	17292.5	7110.54	142.715	159.657	306.311	151.186	5.00438	6.7889	8.02892	5.89664	28.6906	peg.2625	Probable Co/Zn/Cd efflux system membrane fusion protein
139312	139656	345	+	16721	36415	12591	48466.7	105551	36495.7	448.617	974.518	1572.17	711.568	15.731	41.4383	41.2093	28.5847	31.7508	peg.137	probable iron binding protein from the HesB_IscA_SufA family				31.8
201727	202206	480	+	8918	9358	3548	18579.2	19495.8	7391.67	171.972	179.999	318.421	175.986	6.03029	7.6539	8.34635	6.8421	4.9	peg.195	Bacterioferritin				4.9
Plasmide 32
1583	2008	426	+	1146429	1013773	186746	2.69115e+06	2.37975e+06	438371	24909.8	21971.5	18884.3	23440.6	873.473	934.27	494.99	903.871	na	peg.3	hypothetical protein
5435	5644	210	+	507136	471096	112930	2.41493e+06	2.24331e+06	537762	22353.1	20711.8	23165.9	21532.5	783.821	880.707	607.218	832.264	na	peg.9	hypothetical protein (TnpA)
5644	6564	921	+	1487819	1269216	351198	1.61544e+06	1.37808e+06	381322	14952.8	12723.4	16426.7	13838.1	524.327	541.025	430.573	532.676	na	peg.10	DNA-cytosine methyltransferase (EC 2.1.1.37)
6753	6980	228	+	2078456	2760121	211510	9.11604e+06	1.21058e+07	927675	84379.8	111769	39962.7	98074.5	2958.82	4752.64	1047.49	3855.73	na	peg.11	hypothetical protein
13319	13618	300	-	478037	396789	75759	1.59346e+06	1322630	252530	14749.3	12211.4	10878.6	13480.4	517.192	519.254	285.146	518.223	na	peg.28	FIG146805: Plasmid related protein (endonuclease)
13678	14166	489	-	1051281	914449	198286	2.14986e+06	1.87004e+06	405493	19899.5	17265.5	17468	18582.5	697.785	734.162	457.865	715.974	na	peg.29	DNA repair protein RadC
14418	15200	783	-	253296	175734	44844	323494	224437	57272	2994.33	2072.16	2467.19	2533.24	104.997	88.112	64.6691	96.5547	na	peg.30	possible type I restriction enzyme M subunit
15252	15374	123	+	33179	23557	4509	269748	191520	36658.5	2496.84	1768.25	1579.19	2132.54	87.5528	75.1893	41.3933	81.3711	na	peg.31	hypothetical protein
15400	15765	366	+	302296	211344	37031	825945	577443	101178	7645.11	5331.35	4358.57	6488.23	268.079	226.699	114.245	247.389	na	peg.32	hypothetical protein
Polysaccharide
1400261	1401118	858	-	6883	6869	1826	8022.14	8005.83	2128.21	74.2545	73.9154	91.6796	74.085	2.60377	3.14302	2.40308	2.8734	2.36439	peg.1388	UTP--glucose-1-phosphate uridylyltransferase (EC 2.7.7.9)
1401168	1401317	150	+	58865	57519	8738	392433	383460	58253.3	3632.44	3540.37	2509.46	3586.41	127.373	150.543	65.7772	138.958	106.798
1401367	1402347	981	+	9726	9776	2436	9914.37	9965.34	2483.18	91.7694	92.007	106.971	91.8882	3.21793	3.91231	2.8039	3.56512	4.93215	peg.1389	UDP-glucose 4-epimerase (EC 5.1.3.2)
1402363	1403763	1401	+	9183	9121	2054	6554.6	6510.35	1466.1	60.6707	60.1081	63.157	60.3894	2.12745	2.55591	1.65545	2.34168	3.45912	peg.1390	Mannose-1-phosphate guanylyltransferase (GDP) (EC 2.7.7.22)
1403791	1405194	1404	+	12696	13061	1575	9042.74	9302.71	1121.79	83.7013	85.8891	48.3251	84.7952	2.93502	3.65217	1.26668	3.2936	5.20416	peg.1391	Capsular polysaccharide synthesis enzyme CpsA, sugar transferase, undecaprenyl-phosphate glucose phosphotransferase
1405307	1405391	85	+	570770	552455	79645	5707700	5524550	796450	52831.6	51006.5	34309.8	51919	1852.56	2168.89	899.317	2010.73	1561.07		cyclic di-GMP riboswitch class I
1405423	1405947	525	+	1415116	1332757	197592	2.69546e+06	2.53858e+06	376366	24949.7	23438	16213.2	24193.8	874.872	996.628	424.976	935.75	776.562	peg.1392	hypothetical protein
1406228	1406313	86	+	2430	2635	264	24300	26350	2640	224.926	243.282	113.727	234.104	7.88711	10.3448	2.98098	9.11595	12.982		cyclic di-GMP riboswitch class I
1406345	1406875	531	+	10234	11153	1727	19273.1	21003.8	3252.35	178.395	193.921	140.106	186.158	6.25551	8.24591	3.67242	7.25071	7.61514	peg.1393	hypothetical protein
1406925	1407235	311	+	7219	4343	1779	23212.2	13964.6	5720.26	214.857	128.931	246.419	171.894	7.53405	5.4824	6.45907	6.50823	2.9288		Include a cyclic di-GMP riboswitch class I
1407285	1407809	525	+	63240	28829	15121	120457	54912.4	28801.9	1114.97	506.989	1240.74	810.982	39.0971	21.5582	32.5219	30.3276	7.05043	peg.1394	hypothetical protein
1408369	1408920	552	+	10056	10753	3597	18217.4	19480.1	6516.3	168.624	179.854	280.712	174.239	5.91287	7.64772	7.35793	6.78029	4.64991	peg.1395	Periplasmic protein involved in polysaccharide export
1408959	1410143	1185	+	15920	15357	2783	13434.6	12959.5	2348.52	124.353	119.651	101.171	122.002	4.3605	5.08779	2.65185	4.72415	3.56913	peg.1396	hypothetical protein
1410159	1411919	1761	+	13362	12192	2181	7587.73	6923.34	1238.5	70.2335	63.9211	53.3526	67.0773	2.46277	2.71805	1.39846	2.59041	2.00876	peg.1397	exopolysaccharide transport protein, putative
1411954	1412790	837	+	7219	6290	1018	8624.85	7514.93	1216.25	79.8333	69.3831	52.394	74.6082	2.79939	2.9503	1.37334	2.87485	1.97072	peg.1398	Protein-tyrosine kinase (EC 2.7.1.112)
1412863	1413684	822	+	6858	5717	606	8343.07	6954.99	737.226	77.225	64.2133	31.7585	70.7192	2.70793	2.73047	0.832444	2.7192	1.13596	peg.1399	General secretion pathway protein A
1414040	1415932	1893	+	21170	21873	8731	11183.3	11554.7	4612.26	103.515	106.681	198.688	105.098	3.6298	4.53627	5.20796	4.08303	2.92495	peg.1400	hypothetical protein
1416236	1417141	906	+	10465	11524	2518	11550.8	12719.6	2779.25	106.916	117.437	119.726	112.176	3.74906	4.99363	3.13821	4.37135	4.45835	peg.1401	Glycosyl transferase, family 8 domain
1417254	1418156	903	-	13150	12168	1877	14562.6	13475.1	2078.63	134.794	124.411	89.5439	129.603	4.72661	5.29021	2.3471	5.00841	3.91902	peg.1402	Glycosyltransferase (EC 2.4.1.-)
1418159	1419526	1368	-	14928	14830	2360	10912.3	10840.6	1725.15	101.006	100.088	74.3165	100.547	3.54183	4.25595	1.94796	3.89889	3.95961	peg.1403	Polysaccharide biosynthesis protein
1419570	1420724	1155	+	14983	15062	1943	12972.3	13040.7	1682.25	120.074	120.401	72.4686	120.237	4.21045	5.11967	1.89953	4.66506	4.47525	peg.1404	Glycosyl transferase, group 1
1420721	1421632	912	+	10779	11481	1905	11819.1	12588.8	2088.82	109.4	116.229	89.9828	112.814	3.83615	4.94227	2.3586	4.38921	6.152	peg.1405	UDP-glucose 4-epimerase (EC 5.1.3.2)
1421654	1423027	1374	+	7894	7528	857	5745.27	5478.89	623.726	53.1793	50.585	26.8691	51.8822	1.86476	2.15097	0.704285	2.00786	1.82994	peg.1406	membrane protein
1423143	1424219	1077	+	6997	6068	711	6496.75	5634.17	660.167	60.1352	52.0186	28.4389	56.0769	2.10867	2.21193	0.745433	2.1603	1.76853	peg.1407	hypothetical protein
1424216	1425196	981	+	6960	6231	788	7094.8	6351.68	803.262	65.6709	58.6432	34.6032	62.157	2.30278	2.49362	0.907009	2.3982	1.89088	peg.1408	dTDP-Rha:A-D-GlcNAc-diphosphoryl polyprenol, A-3-L-rhamnosyl transferase WbbL
Ribosomal proteins and transcription/translation factors
73403	73603	201	-	32227	24770	3781	160333	123234	18810.9	1484.08	1137.78	810.345	1310.93	52.0398	48.3806	21.2405	50.2102		peg.68	LSU ribosomal protein L31p
158732	159064	333	-	31869	24929	4066	95702.7	74861.9	12210.2	885.843	691.177	525.996	788.51	31.0625	29.3902	13.7872	30.2263		peg.153	Ribonuclease P protein component (EC 3.1.26.5)
159114	159248	135	-	24998	18169	3201	185170	134585	23711.1	1713.97	1242.58	1021.44	1478.28	60.1012	52.837	26.7736	56.4691		peg.154	LSU ribosomal protein L34p
320347	320562	216	+	60862	58207	5821	281769	269477	26949.1	2608.1	2488	1160.92	2548.05	91.4543	105.794	30.4297	98.6244		peg.318	SSU ribosomal protein S21p
320586	321047	462	+	110263	108153	9313	238665	234097	20158	2209.13	2161.35	868.374	2185.24	77.464	91.9047	22.7616	84.6843		peg.319	Transamidase GatB domain protein
322936	324774	1839	+	134110	196972	23351	72925.5	107108	12697.7	675.013	988.898	546.995	831.955	23.6696	42.0498	14.3377	32.8597		peg.321	RNA polymerase sigma factor RpoD
492840	493514	675	+	65925	39229	10125	97666.7	58117	15000	904.022	536.577	646.176	720.299	31.6999	22.8163	16.9374	27.2581		peg.478	LSU ribosomal protein L25p
564632	564943	312	+	50700	43652	6012	162500	139910	19269.2	1504.13	1291.75	830.087	1397.94	52.7431	54.9276	21.758	53.8353		peg.552	LSU ribosomal protein L21p
564972	565229	258	+	30249	25049	3508	117244	97089.1	13596.9	1085.24	896.395	585.732	990.815	38.0543	38.1164	15.353	38.0853		peg.553	LSU ribosomal protein L27p
567571	567831	261	-	39496	36173	4229	151326	138594	16203.1	1400.7	1279.6	698.002	1340.15	49.1162	54.4108	18.2958	51.7635		peg.556	SSU ribosomal protein S20p
691250	691639	390	-	69282	57345	6789	177646	147038	17407.7	1644.33	1357.56	749.895	1500.94	57.6591	57.7261	19.656	57.6926		peg.683	SSU ribosomal protein S9p (S16e)
691652	692080	429	-	120682	99376	12019	281310	231646	28016.3	2603.86	2138.71	1206.9	2371.29	91.3055	90.9422	31.6348	91.1239		peg.684	LSU ribosomal protein L13p (L13Ae)
1006925	1007269	345	+	67002	48356	9758	194209	140162	28284.1	1797.63	1294.08	1218.43	1545.86	63.0348	55.0266	31.9372	59.0307		peg.1001	SSU ribosomal protein S6p
1007285	1007512	228	+	44268	32232	5852	194158	141368	25666.7	1797.16	1305.21	1105.68	1551.19	63.0183	55.5001	28.9817	59.2592		peg.1002	SSU ribosomal protein S18p @ SSU ribosomal protein S18p, zinc-independent
1007550	1008458	909	+	89657	65108	10167	98632.6	71626	11184.8	912.962	661.301	481.824	787.132	32.0134	28.1198	12.6294	30.0666		peg.1003	FIG003573: hypothetical protein
1008507	1009052	546	+	47555	33120	5315	87097.1	60659.3	9734.43	806.187	560.049	419.343	683.118	28.2693	23.8144	10.9917	26.0418		peg.1004	LSU ribosomal protein L9p
1082855	1083088	234	+	37411	35640	5088	159876	152308	21743.6	1479.84	1406.21	936.678	1443.03	51.8914	59.7948	24.5519	55.8431		peg.1069	SSU ribosomal protein S16p
1083110	1083631	522	+	59377	55858	6426	113749	107008	12310.3	1052.88	987.97	530.31	1020.43	36.9198	42.0103	13.9003	39.4651		peg.1070	16S rRNA processing protein RimM
1083641	1084384	744	+	64491	61345	4907	86681.5	82453	6595.43	802.34	761.263	284.12	781.802	28.1344	32.3704	7.44728	30.2524		peg.1071	tRNA (Guanine37-N1) -methyltransferase (EC 2.1.1.31)
1084398	1084742	345	+	61022	54936	4201	176875	159235	12176.8	1637.19	1470.17	524.557	1553.68	57.4089	62.5143	13.7495	59.9616		peg.1072	LSU ribosomal protein L19p
1246729	1246947	219	-	18665	18651	2022	85228.3	85164.4	9232.88	788.89	786.297	397.737	787.593	27.6628	33.4348	10.4254	30.5488		peg.1237	Translation initiation factor 1
1298245	1298514	270	+	22659	16633	3710	83922.2	61603.7	13740.7	776.8	568.768	591.929	672.784	27.2389	24.1851	15.5155	25.712		peg.1290	SSU ribosomal protein S15p (S13e)
1335568	1335699	132	-	33915	26467	5211	256932	200508	39477.3	2378.21	1851.23	1700.62	2114.72	83.393	78.7176	44.5761	81.0553		peg.1323	hypothetical protein
1335686	1337308	1623	+	166652	129013	27441	102681	79490.4	16907.6	950.44	733.911	728.351	842.175	33.3276	31.2073	19.0913	32.2674		peg.1324	SSU ribosomal protein S1p
1477471	1477884	414	+	112343	99697	12911	271360	240814	31186	2511.76	2223.36	1343.44	2367.56	88.076	94.5416	35.2139	91.3088		peg.1453	Translation initiation factor 3
1477917	1478114	198	+	39993	31764	5609	201985	160424	28328.3	1869.61	1481.15	1220.34	1675.38	65.5588	62.9812	31.9871	64.27		peg.1454	LSU ribosomal protein L35p
1478130	1478489	360	+	46145	37638	7138	128181	104550	19827.8	1186.46	965.279	854.148	1075.87	41.6039	41.0455	22.3887	41.3247		peg.1455	LSU ribosomal protein L20p
2065956	2066135	180	-	22720	18144	2789	126222	100800	15494.4	1168.34	930.656	667.475	1049.5	40.9683	39.5733	17.4957	40.2708		peg.1989	LSU ribosomal protein L32p
2066170	2066688	519	-	35590	29712	4724	68574.2	57248.6	9102.12	634.736	528.559	392.104	581.647	22.2573	22.4753	10.2777	22.3663		peg.1990	COG1399 protein, clustered with ribosomal protein L32p
2347297	2347521	225	-	13375	11937	2294	59444.4	53053.3	10195.6	550.229	489.825	439.208	520.027	19.294	20.8283	11.5124	20.0612		peg.2255	RNA-binding protein Hfq
2348563	2349822	1260	-	108139	89287	7008	85824.6	70862.7	5561.9	794.409	654.254	239.598	724.332	27.8563	27.8201	6.28027	27.8382		peg.2257	Transcription termination factor Rho
2657956	2658192	237	+	46580	37027	6296	196540	156232	26565.4	1819.21	1442.44	1144.39	1630.83	63.7915	61.3354	29.9965	62.5635		peg.2557	LSU ribosomal protein L28p
2658204	2658359	156	+	28859	23521	3895	184994	150776	24967.9	1712.34	1392.07	1075.58	1552.2	60.0439	59.1933	28.1927	59.6186		peg.2558	LSU ribosomal protein L33p @ LSU ribosomal protein L33p, zinc-independent
2912959	2913342	384	-	77244	66691	8432	201156	173674	21958.3	1861.94	1603.48	945.929	1732.71	65.2898	68.1832	24.7944	66.7365		peg.2828	LSU ribosomal protein L17p
2913381	2914364	984	-	256280	214205	26295	260447	217688	26722.6	2410.75	2009.85	1151.16	2210.3	84.534	85.4625	30.174	84.9983		peg.2829	DNA-directed RNA polymerase alpha subunit (EC 2.7.7.6)
2914405	2915025	621	-	210125	180429	21299	338366	290546	34297.9	3131.98	2682.52	1477.5	2907.25	109.824	114.066	38.7277	111.945		peg.2830	SSU ribosomal protein S4p (S9e)
2915047	2915436	390	-	108190	99293	11830	277410	254597	30333.3	2567.76	2350.62	1306.71	2459.19	90.0398	99.9529	34.2511	94.9963		peg.2831	SSU ribosomal protein S11p (S14e)
2915451	2915804	354	-	111199	101715	12633	314121	287331	35686.4	2907.57	2652.84	1537.31	2780.2	101.955	112.804	40.2956	107.379		peg.2832	SSU ribosomal protein S13p (S18e)
2916034	2917386	1353	-	166210	130888	11981	122846	96739.1	8855.14	1137.08	893.163	381.465	1015.12	39.8723	37.979	9.99884	38.9256		peg.2833	Preprotein translocase secY subunit (TC 3.A.5.1.1)
2917392	2917826	435	-	79017	65918	7586	181648	151536	17439.1	1681.37	1399.08	751.247	1540.23	58.9581	59.4916	19.6915	59.2249		peg.2834	LSU ribosomal protein L15p (L27Ae)
2917829	2918017	189	-	55867	44402	5278	295593	234931	27925.9	2736.06	2169.05	1203	2452.56	95.9413	92.2321	31.5328	94.0867		peg.2835	LSU ribosomal protein L30p (L7e)
2918022	2918531	510	-	93128	76538	9403	182604	150075	18437.3	1690.22	1385.59	794.247	1537.91	59.2682	58.918	20.8186	59.0931		peg.2836	SSU ribosomal protein S5p (S2e)
2918550	2918903	354	-	63177	51102	5847	178466	144356	16516.9	1651.92	1332.79	711.523	1492.36	57.9252	56.673	18.6502	57.2991		peg.2837	LSU ribosomal protein L18p (L5e)
2918916	2919449	534	-	95406	76880	8970	178663	143970	16797.8	1653.74	1329.23	723.62	1491.49	57.9891	56.5215	18.9673	57.2553		peg.2838	LSU ribosomal protein L6p (L9e)
2919473	2919868	396	-	97448	81060	10315	246081	204697	26048	2277.77	1889.91	1122.1	2083.84	79.8711	80.3624	29.4123	80.1167		peg.2839	SSU ribosomal protein S8p (S15Ae)
2919899	2920204	306	-	85052	70310	9557	277948	229771	31232	2572.74	2121.41	1345.42	2347.07	90.2142	90.2063	35.2659	90.2103		peg.2840	SSU ribosomal protein S14p (S29e) @ SSU ribosomal protein S14p (S29e), zinc-independent
2920228	2920767	540	-	116734	93737	13477	216174	173587	24957.4	2000.95	1602.68	1075.12	1801.81	70.1642	68.1488	28.1808	69.1565		peg.2841	LSU ribosomal protein L5p (L11e)
2920789	2921106	318	-	87094	73779	9855	273881	232009	30990.6	2535.09	2142.07	1335.02	2338.58	88.8941	91.085	34.9932	89.9896		peg.2842	LSU ribosomal protein L24p (L26e)
2921123	2921491	369	-	79571	68827	9631	215640	186523	26100.3	1996	1722.11	1124.36	1859.06	69.9907	73.2274	29.4713	71.6091		peg.2843	LSU ribosomal protein L14p (L23e)
2921519	2921779	261	-	54466	46774	7303	208682	179211	27980.8	1931.6	1654.6	1205.37	1793.1	67.7325	70.3567	31.5948	69.0446		peg.2844	SSU ribosomal protein S17p (S11e)
[truncated: 24 more rows]

## Sheet: JAM1 relative expression
Methylophaga nitratireducenticrescens JAM1: RELATIVE EXPRESSION
[truncated: 3,769 more rows]

## Sheet: JAM1 metabolic pathways
Methylophaga nitratireducenticrescens STRAIN JAM1: METABOLIC PATHWAYS
[truncated: 267 more rows]

[truncated: 1 more sheets: JAM1 high expr genes]
